# Supplementary material for: Neuronal mTORC1 inhibition promotes longevity without suppressing anabolic growth and reproduction in C. elegans
Source: PLoS Genet. 2023 Sep 18;19(9):e1010938. doi: 10.1371/journal.pgen.1010938 (PMC10538657; doi:10.1371/journal.pgen.1010938)
Supplement: S1 Table — (XLSX) [file pgen.1010938.s009.xlsx]

## Sheet: Lifespan Table
Genotype	Name (Strain Name)	Treatment	Condition	Median (days)	P value* (Log rank, Mantel-Cox)	Deaths/Total	Figure panel	Lifespan number
N2 wild type	Wild type (N2)	no auxin	A	19		111/120	Fig 2 - supplement 1A	HJS LS12
N2 wild type	Wild type (N2)	0.15 mM auxin from hatch	B	17	p = 0.4515 (ns) relative to A	104/120
raga-1(wbm40) [raga-1::AID::EmGFP] II	RAGA-1::AID (WBM1204)	0.15 mM auxin from hatch	C	19	p = 0.279 (ns) relative to A	109/120
N2; wbmIs83 [rab-3p::3xflag::TIR1::rab-3 3'UTR *wbmIs66] IV	Neuronal::TIR1 (WBM1223)	0.15 mM auxin from hatch	D	19	p = 0.9632 (ns) relative to A	113/120
ieSi57 [eft-3p::TIR1::mRuby::unc-54 3'UTR + Cbr-unc-119(+)] II	Somatic::TIR1 (WBM1395)	0.15 mM auxin from hatch	E	19	p = 0.2494 (ns) relative to A	112/120
N2 wild type	Wild type (N2)	no auxin	A	21		99/120	replicate of Fig 2 - supplement 1A	HJS LS15
N2 wild type	Wild type (N2)	0.15 mM auxin from hatch	B	19	p = 0.0018 (**) relative to A	103/120
raga-1(wbm40) [raga-1::AID::EmGFP] II	RAGA-1::AID (WBM1204)	0.15 mM auxin from hatch	C	19	p = 0.0339 (*) relative to A	110/120
N2; wbmIs83 [rab-3p::3xflag::TIR1::rab-3 3'UTR *wbmIs66] IV	Neuronal::TIR1 (WBM1223)	0.15 mM auxin from hatch	D	19	p = 0.0010 (**) relative to A	86/120
ieSi57 [eft-3p::TIR1::mRuby::unc-54 3'UTR + Cbr-unc-119(+)] II	Somatic::TIR1 (WBM1395)	0.15 mM auxin from hatch	E	19	p = 0.0116 (*) relative to A	100/120
N2 wild type	Wild type (N2)	no auxin	A	19		111/120	replicate of 2A, 2B, and Fig 2 - supplement 1A	HJS LS19
N2 wild type	Wild type (N2)	0.15 mM auxin from hatch	B	17	p = 0.2833 (ns) relative to A	101/120
raga-1(wbm40) [raga-1::AID::EmGFP]; ieSi57 [eft-3p::TIR1::mRuby::unc-54 3'UTR + Cbr-unc-119(+)] II	RAGA-1::AID, Somatic::TIR1 (WBM1438)	no auxin	C	19	p = 0.0002 (***) relative to A	96/120
same as above	RAGA-1::AID, Somatic::TIR1 (WBM1438)	0.15 mM auxin from hatch	D	15	p = 0.1093 (ns) relative to C	106/120
raga-1(wbm40) [raga-1::AID::EmGFP] II; wbmIs83 [rab-3p::3xflag::TIR1::rab-3 3'UTR *wbmIs66] IV	RAGA-1::AID, Neuronal::TIR1 (WBM1250)	no auxin	E	17	p = 0.1634 (ns) relative to A	102/120
same as above	RAGA-1::AID, Neuronal::TIR1 (WBM1250)	0.15 mM auxin from hatch	F	23	p = 0.0001 (***) relative to E	90/120
same as above	RAGA-1::AID, Neuronal::TIR1 (WBM1250)	0.15 mM auxin from day 1 of adulthood	G	21	p = 0.0132 (*) relative to E	104/120
raga-1(wbm40) [raga-1::AID::EmGFP] II	RAGA-1::AID (WBM1204)	0.15 mM auxin from hatch	H	17	p = 0.5201 (ns) relative to A	116/120
N2; wbmIs83 [rab-3p::3xflag::TIR1::rab-3 3'UTR *wbmIs66] IV	Neuronal::TIR1 (WBM1223)	0.15 mM auxin from hatch	I	17	p = 0.0448 (*) relative to A	105/120
ieSi57 [eft-3p::TIR1::mRuby::unc-54 3'UTR + Cbr-unc-119(+)] II	Somatic::TIR1 (WBM1395)	0.15 mM auxin from hatch	J	21	p = 0.6096 (ns) relative to A	115/120
N2 wild type	Wild type (N2)	no auxin	A	19		83/114	Figure 2A and replicate of 2B	HJS LS13
raga-1(wbm40) [raga-1::AID::EmGFP]; ieSi57 [eft-3p::TIR1::mRuby::unc-54 3'UTR + Cbr-unc-119(+)] II	RAGA-1::AID, Somatic::TIR1 (WBM1438)	no auxin	B	21	p = 0.0100 (**) relative to A	97/120
same as above	RAGA-1::AID, Somatic::TIR1 (WBM1438)	0.15 mM auxin from hatch	C	17	p = 0.1063 (ns) relative to B	96/120
raga-1(wbm40) [raga-1::AID::EmGFP] II; wbmIs83 [rab-3p::3xflag::TIR1::rab-3 3'UTR *wbmIs66] IV	RAGA-1::AID, Neuronal::TIR1 (WBM1250)	no auxin	D	19	p = 0.1220 (ns) relative to A	91/120
same as above	RAGA-1::AID, Neuronal::TIR1 (WBM1250)	0.15 mM auxin from hatch	E	23	p < 0.0001 (****) relative to D	89/120
same as above	RAGA-1::AID, Neuronal::TIR1 (WBM1250)	0.15 mM auxin from day 1 of adulthood	F	25	p < 0.0001 (****) relative to D	77/120
N2 wild type	Wild type (N2)	no auxin	A	17		108/120	2B	HJS LS11
N2 wild type	Wild type (N2)	0.15 mM auxin from hatch	B	17	p = 0.9091 (ns) relative to A	108/120
raga-1(wbm40) [raga-1::AID::EmGFP] II; wbmIs83 [rab-3p::3xflag::TIR1::rab-3 3'UTR *wbmIs66] IV	RAGA-1::AID, Neuronal::TIR1 (WBM1250)	no auxin	C	19	p = 0.0129 (*) relative to A	111/120
same as above	RAGA-1::AID, Neuronal::TIR1 (WBM1250)	0.15 mM auxin from hatch	D	23	p < 0.0001 (****) relative to C	101/120
same as above	RAGA-1::AID, Neuronal::TIR1 (WBM1250)	0.15 mM auxin from day 1 of adulthood	E	23	p < 0.0001 (****) relative to C	92/120
N2 wild type	Wild type (N2)	no auxin	A	19		103/120	Fig 4B	HJS LS16
N2 wild type	Wild type (N2)	0.15 mM auxin from day 1 of adulthood	B	17	p = 0.8115 (ns) relative to A	97/120
let-363(wbm46) [AID::let-363] I; ieSi57 [eft-3p::TIR1::mRuby::unc-54 3'UTR + Cbr-unc-119(+)] II	LET-363::AID, Somatic::TIR1 (WBM1490)	no auxin	C	19	p = 0.6388 (ns) relative to A	99/120
same as above	LET-363::AID, Somatic::TIR1 (WBM1490)	0.15 mM auxin from day 1 of adulthood	D	13	p < 0.0001 (****) relative to C	18/120	100 animals lost to bagging
let-363(wbm46) [AID::let-363] I; wbmIs83 [rab-3p::3xflag::TIR1::rab-3 3'UTR *wbmIs66] IV	LET-363::AID, Neuronal::TIR1 (WBM1491)	no auxin	E	19	p = 0.2416 (ns) relative to A	107/120
same as above	LET-363::AID, Neuronal::TIR1 (WBM1491)	0.15 mM auxin from day 1 of adulthood	F	21	p = 0.0011 (**) relative to E	97/120
N2 wild type	Wild type (N2)	no auxin	A	18		108/120	replicate of Fig 4B	HJS LS18
N2 wild type	Wild type (N2)	0.15 mM auxin from day 1 of adulthood	B	16	p = 0.3729 (ns) relative to A	102/120
let-363(wbm46) [AID::let-363] I; ieSi57 [eft-3p::TIR1::mRuby::unc-54 3'UTR + Cbr-unc-119(+)] II	LET-363::AID, Somatic::TIR1 (WBM1490)	no auxin	C	18	p = 0.4977 (ns) relative to A	86/120
same as above	LET-363::AID, Somatic::TIR1 (WBM1490)	0.15 mM auxin from day 1 of adulthood	D	12	p < 0.0001 (****) relative to C	44/120	71 animals lost to bagging
let-363(wbm46) [AID::let-363] I; wbmIs83 [rab-3p::3xflag::TIR1::rab-3 3'UTR *wbmIs66] IV	LET-363::AID, Neuronal::TIR1 (WBM1491)	no auxin	E	18	p = 0.1877 (ns) relative to A	88/120
same as above	LET-363::AID, Neuronal::TIR1 (WBM1491)	0.15 mM auxin from day 1 of adulthood	F	20	p = 0.0061 (**) relative to E	101/120
N2 wild type	Wild type (N2)	no auxin	A	16		110/120	replicate of Fig 4B	HJS LS20
N2 wild type	Wild type (N2)	0.15 mM auxin from day 1 of adulthood	B	18	p = 0.3597 (ns) relative to A	111/120
let-363(wbm46) [AID::let-363] I; ieSi57 [eft-3p::TIR1::mRuby::unc-54 3'UTR + Cbr-unc-119(+)] II	LET-363::AID, Somatic::TIR1 (WBM1490)	no auxin	C	18	p = 0.0054 (**) relative to A	104/120
same as above	LET-363::AID, Somatic::TIR1 (WBM1490)	0.15 mM auxin from day 1 of adulthood	D	12	p < 0.0001 (****) relative to C	30/120	90 animals lost to bagging
let-363(wbm46) [AID::let-363] I; wbmIs83 [rab-3p::3xflag::TIR1::rab-3 3'UTR *wbmIs66] IV	LET-363::AID, Neuronal::TIR1 (WBM1491)	no auxin	E	18	p = 0.0075 (**) relative to A	101/120
same as above	LET-363::AID, Neuronal::TIR1 (WBM1491)	0.15 mM auxin from day 1 of adulthood	F	20	p = 0.0087 (**) relative to E	115/120
N2 wild type	Wild type (N2)	no auxin	A	16		101/120	replicate of 2A	HJS LS22
raga-1(wbm40) [raga-1::AID::EmGFP]; ieSi57 [eft-3p::TIR1::mRuby::unc-54 3'UTR + Cbr-unc-119(+)] II	RAGA-1::AID, Somatic::TIR1 (WBM1438)	no auxin	B	16	p = 0.0232 (*) relative to A	92/120
same as above	RAGA-1::AID, Somatic::TIR1 (WBM1438)	0.15 mM auxin from hatch	C	17	p = 0.3189 (ns) relative to B p = 0.0005 (***) relative to A	81/120
N2 wild type	Wild type (N2)	no auxin	A	19		88/120	Fig 6B	EN 7-23-22
N2 wild type	Wild type (N2)	no auxin + sfa-1 RNAi	B	19	p = 0.1512 (ns) relative to A	95/120
raga-1(wbm40) [raga-1::AID::EmGFP] II; wbmIs83 [rab-3p::3xflag::TIR1::rab-3 3'UTR *wbmIs66] IV	RAGA-1::AID, Neuronal::TIR1 (WBM1250)	no auxin	C	19	p = 0.1086 (ns) relative to A	94/120
same as above	RAGA-1::AID, Neuronal::TIR1 (WBM1250)	0.15 mM auxin from hatch	D	23	p = 0.0002 (***) relative to C	91/120
same as above	RAGA-1::AID, Neuronal::TIR1 (WBM1250)	no auxin + sfa-1 RNAi	E	19	p = 0.6361 (ns) relative to A	116/120
same as above	RAGA-1::AID, Neuronal::TIR1 (WBM1250)	0.15 mM auxin from hatch + sfa-1 RNAi	F	21	p < 0.0001 (****) relative to D p = 0.0882 (ns) relative to C	116/120
raga-1(wbm40) [raga-1::AID::EmGFP] II; wbmIs83 [rab-3p::3xflag::TIR1::rab-3 3'UTR *wbmIs66] IV	RAGA-1::AID, Neuronal::TIR1 (WBM1250)	no auxin	A	17		80/100	replicate of Fig 6B	EN 3-17-22
same as above	RAGA-1::AID, Neuronal::TIR1 (WBM1250)	0.15 mM auxin from hatch	B	24	p < 0.0001 (****) relative to A	86/100
same as above	RAGA-1::AID, Neuronal::TIR1 (WBM1250)	no auxin + sfa-1 RNAi	C	17	p = 0.0106 (*) relative to A	94/100
same as above	RAGA-1::AID, Neuronal::TIR1 (WBM1250)	0.15 mM auxin from hatch + sfa-1 RNAi	D	21	p < 0.0001 (****) relative to B p = 0.2373 (ns) relative to A	87/100
N2 wild type	Wild type (N2)	no auxin, empty vector RNAi	A	18		104/120	replicate of Fig 6A	HJS LS24
N2 wild type	Wild type (N2)	no auxin, pha-4 RNAi from L4	B	16	p < 0.0001(****) relative to A	107/120
N2 wild type	Wild type (N2)	0.15 mM auxin from hatch, pha-4 RNAi from L4	C	14	p < 0.0001 (****) relative to A p = 0.7663 (ns) relative to B	94/120
raga-1(wbm40) [raga-1::AID::EmGFP] II; wbmIs83 [rab-3p::3xflag::TIR1::rab-3 3'UTR *wbmIs66] IV	RAGA-1::AID, Neuronal::TIR1 (WBM1250)	no auxin, empty vector RNAi	D	18	p = 0.6689 relative to A	114/120
same as above	RAGA-1::AID, Neuronal::TIR1 (WBM1250)	0.15 mM auxin from hatch, empty vector RNAi	E	22	p < 0.0001 (****) relative to D	115/120
same as above	RAGA-1::AID, Neuronal::TIR1 (WBM1250)	no auxin, pha-4 RNAi from L4	F	14	p < 0.0001 (****) relative to D p = 0.6757 (ns) relative to B	114/120
same as above	RAGA-1::AID, Neuronal::TIR1 (WBM1250)	0.15 mM auxin from hatch, pha-4 RNAi from L4	G	16	p < 0.0001(****) relative to F	119/120
N2 wild type	Wild type (N2)	no auxin, empty vector RNAi	A	19		113/120	replicate of Fig 6A	HJS LS25, Anne Lanjuin
N2 wild type	Wild type (N2)	no auxin, pha-4 RNAi from L4	B	17	p < 0.0001(****) relative to A	114/120
N2 wild type	Wild type (N2)	0.15 mM auxin from hatch, pha-4 RNAi from L4	C	15	p < 0.0001 (****) relative to A p = 0.0004 (**) relative to B	109/120
raga-1(wbm40) [raga-1::AID::EmGFP] II; wbmIs83 [rab-3p::3xflag::TIR1::rab-3 3'UTR *wbmIs66] IV	RAGA-1::AID, Neuronal::TIR1 (WBM1250)	no auxin, empty vector RNAi	D	19	p = 0.8093 relative to A	116/121
same as above	RAGA-1::AID, Neuronal::TIR1 (WBM1250)	0.15 mM auxin from hatch, empty vector RNAi	E	23	p < 0.0001 (****) relative to D	114/122
same as above	RAGA-1::AID, Neuronal::TIR1 (WBM1250)	no auxin, pha-4 RNAi from L4	F	17	p < 0.0001 (****) relative to D p = 0.5525 (ns) relative to B	115/119
same as above	RAGA-1::AID, Neuronal::TIR1 (WBM1250)	0.15 mM auxin from hatch, pha-4 RNAi from L4	G	19	p < 0.0001(****) relative to F	115/118
N2 wild type	Wild type (N2)	no auxin, empty vector RNAi	A	19			Fig 6A	HJS LS26, Peter Stine
N2 wild type	Wild type (N2)	no auxin, pha-4 RNAi from L4	B	17	p < 0.0001(****) relative to A
N2 wild type	Wild type (N2)	0.15 mM auxin from hatch, pha-4 RNAi from L4	C	16	p < 0.0001 (****) relative to A p = 0.0195 (*) relative to B
raga-1(wbm40) [raga-1::AID::EmGFP] II; wbmIs83 [rab-3p::3xflag::TIR1::rab-3 3'UTR *wbmIs66] IV	RAGA-1::AID, Neuronal::TIR1 (WBM1250)	no auxin, empty vector RNAi	D	21	p = 0.0031 (**) relative to A
same as above	RAGA-1::AID, Neuronal::TIR1 (WBM1250)	0.15 mM auxin from hatch, empty vector RNAi	E	25	p < 0.0001 (****) relative to D
same as above	RAGA-1::AID, Neuronal::TIR1 (WBM1250)	no auxin, pha-4 RNAi from L4	F	16	p < 0.0001 (****) relative to D p = 0.2547 (ns) relative to B
same as above	RAGA-1::AID, Neuronal::TIR1 (WBM1250)	0.15 mM auxin from hatch, pha-4 RNAi from L4	G	19	p < 0.0001(****) relative to F
Maximum Lifespan Analysis for Figure 2 Supplement 1
Genotype	Name (Strain Name)	Treatment	Condition	# Animals in top 10th percentile of natural deaths	Max lifespan (median of top 10th percentile)(days)	P value* (Log rank, Mantel-Cox)	Figure Panel	Lifespan number
N2 wild type	Wild type (N2)	no auxin	A	8	25		Figure 2 - supplement 1B	HJS LS13
raga-1(wbm40) [raga-1::AID::EmGFP]; ieSi57 [eft-3p::TIR1::mRuby::unc-54 3'UTR + Cbr-unc-119(+)] II	RAGA-1::AID, Somatic::TIR1 (WBM1438)	no auxin	B	10	30	p < 0.0001 (****) relative to A
same as above	RAGA-1::AID, Somatic::TIR1 (WBM1438)	0.15 mM auxin from hatch	C	10	30	p < 0.0001 (****) relative to A
N2 wild type	Wild type (N2)	no auxin	A	11	25		replicate of Figure 2 - supplement 1B
same as above	Wild type (N2)	0.15 mM auxin from hatch	B	10	25	p = 0.6091 (ns) relative to A		HJS LS19
raga-1(wbm40) [raga-1::AID::EmGFP]; ieSi57 [eft-3p::TIR1::mRuby::unc-54 3'UTR + Cbr-unc-119(+)] II	RAGA-1::AID, Somatic::TIR1 (WBM1438)	no auxin	C	10	31	p < 0.0001 (****) relative to A
same as above	RAGA-1::AID, Somatic::TIR1 (WBM1438)	0.15 mM auxin from hatch	D	11	31	p < 0.0001 (****) relative to A
N2 wild type	Wild type (N2)	no auxin	A	10	26		replicate of Figure 2 - supplement 1B	HJS LS22
raga-1(wbm40) [raga-1::AID::EmGFP]; ieSi57 [eft-3p::TIR1::mRuby::unc-54 3'UTR + Cbr-unc-119(+)] II	RAGA-1::AID, Somatic::TIR1 (WBM1438)	no auxin	B	9	30	p = 0.0003 (***) relative to A
same as above	RAGA-1::AID, Somatic::TIR1 (WBM1438)	0.15 mM auxin from hatch	C	8	34	p < 0.0001 (****) relative to A
