# Supplementary material for: Neuronal mTORC1 inhibition promotes longevity without suppressing anabolic growth and reproduction in C. elegans
Source: PLoS Genet. 2023 Sep 18;19(9):e1010938. doi: 10.1371/journal.pgen.1010938 (PMC10538657; doi:10.1371/journal.pgen.1010938)
Supplement: S2 Table — (XLSX) [file pgen.1010938.s010.xlsx]

## Sheet: Notes
	The following lists are genes that are significantly (p ≤ 0.01) up or downregulated between two genotypes. Up Somatic A vs C: Genes significantly upregulated following auxin-inducible degradation of RAGA-1 in all somatic tissues. Down Somatic A vs C: Genes significantly downregulated following auxin-inducible degradation of RAGA-1 in all somatic tissues. Up Neuronal A vs C: Genes significantly up…
	Normalized Counts All Samples is a list of all the normalized counts for all genes across all samples and all 4 replicates. You can search this list for any gene and plot the counts to compare expression changes between any conditions you wish. All animals were harvested at day 3 of adulthood. Conditions are as follows: N2 C = wild type worms on control plates. N2 A = wild type worms on 0.15 mM a…

## Sheet: Up Somatic A vs C
gene	baseMean	log2FoldChange	lfcSE	stat	pvalue	padj	symbol
WBGene00010240	3.2686	5.82302	1.1809	4.93102	8.18029e-07	6.8516e-06	gadr-1
WBGene00000457	7.53128	5.82202	1.0777	5.40229	6.57941e-08	6.90345e-07	ceh-36
WBGene00001434	7.81405	5.71343	1.05619	5.4095	6.32003e-08	6.64488e-07	fkh-2
WBGene00019040	7.82604	5.48224	1.11349	4.9235	8.50111e-07	7.09716e-06	fbxb-19
WBGene00000638	4.64473	5.37644	1.68877	3.18363	0.00145439	0.00534135	col-62
WBGene00015182	7.07956	5.02309	1.62576	3.0897	0.0020036	0.00708317	B0416.7
WBGene00235370	3.48634	5.01312	1.62655	3.08205	0.00205582	0.00724122	K08D10.15
WBGene00012063	9.24024	4.94886	0.977448	5.06304	4.12618e-07	3.65262e-06	fbxb-1
WBGene00269373	3.02317	4.78442	1.18068	4.05224	5.07294e-05	0.000279966	M01D1.12
WBGene00017207	4.05843	4.61451	1.07966	4.27403	1.9197e-05	0.000117525	fbxb-6
WBGene00010101	6.85141	4.56268	0.821606	5.55337	2.80219e-08	3.15512e-07	fbxb-57
WBGene00044978	2.06847	4.5559	1.36077	3.34803	0.000813876	0.00321935	F58D2.3
WBGene00019921	3.60701	4.5197	1.24079	3.6426	0.000269893	0.00122811	fbxc-34
WBGene00013583	9.227	4.49658	0.673879	6.67268	2.5118e-11	5.07068e-10	ceh-51
WBGene00022560	2.21328	4.3999	1.25549	3.50453	0.000457417	0.0019463	fbxb-16
WBGene00012098	3.85986	4.27749	1.18951	3.59602	0.000323126	0.00143847	fbxb-86
WBGene00001310	4.11372	4.22492	1.04752	4.03327	5.50071e-05	0.000300345	end-1
WBGene00015129	3.38077	4.22188	1.04224	4.05079	5.1046e-05	0.000281512	sdz-1
WBGene00007172	1.96917	4.15203	1.36502	3.04173	0.00235223	0.00813858	B0393.7
WBGene00019420	11.6059	4.08818	0.559062	7.31258	2.62061e-13	7.89925e-12	fbxb-46
WBGene00018452	17.0053	4.06832	0.491773	8.27276	1.30898e-16	6.2229e-15	F45D11.5
WBGene00017326	3.26185	4.04531	1.1054	3.65958	0.000252632	0.00115674	dmd-5
WBGene00013154	5.21672	4.01389	1.09033	3.68134	0.000232016	0.00107094	Y53F4B.7
WBGene00008755	2.4266	3.99165	1.23644	3.22834	0.00124511	0.00467083	sdz-13
WBGene00008612	5.36626	3.9776	0.983265	4.0453	5.22555e-05	0.000287154	fbxa-103
WBGene00009908	2.46796	3.90868	1.23413	3.16716	0.00153936	0.005624	F49H6.5
WBGene00016886	15.0189	3.79553	0.528898	7.1763	7.16226e-13	1.99494e-11	fbxb-96
WBGene00269419	12.2766	3.72647	0.527798	7.06041	1.66011e-12	4.19881e-11	K05F6.15
WBGene00003939	6.82172	3.54628	0.686848	5.16312	2.42872e-07	2.26588e-06	pax-3
WBGene00019412	14.5067	3.44626	0.478029	7.20931	5.62349e-13	1.58933e-11	fbxb-49
WBGene00019417	9.66358	3.42878	0.619738	5.53263	3.1547e-08	3.52115e-07	fbxb-52
WBGene00003856	5.91611	3.3591	0.818092	4.10602	4.02536e-05	0.000227699	odr-10
WBGene00077531	5.94264	3.33171	0.852997	3.90589	9.38811e-05	0.000482017	F40G9.15
WBGene00045302	3.61828	3.31013	1.06081	3.12038	0.00180616	0.00646833	fbxc-30
WBGene00016549	7.76275	3.27178	0.736638	4.4415	8.93328e-06	5.90049e-05	C40A11.6
WBGene00206519	11.3542	3.24341	0.557166	5.82127	5.84016e-09	7.57843e-08	F36H5.13
WBGene00018445	5.54062	3.23916	0.751182	4.31209	1.61718e-05	0.000100644	fbxb-5
WBGene00016308	6.32449	3.23834	0.769442	4.20868	2.56864e-05	0.000152701	C32B5.15
WBGene00018766	7.49227	3.22434	0.661688	4.8729	1.09972e-06	8.94352e-06	F53G2.1
WBGene00013280	9.97261	3.21256	0.6974	4.60648	4.09535e-06	2.95737e-05	Y57A10C.1
WBGene00020537	23.8046	3.20657	0.441461	7.26355	3.77065e-13	1.10627e-11	fbxb-37
WBGene00015613	48.2924	3.18619	0.340707	9.35169	8.62549e-21	7.34024e-19	C08F1.10
WBGene00044905	3.23386	3.13261	1.00579	3.11457	0.00184212	0.0065839	T26E3.11
WBGene00009156	37.1281	3.11458	0.318433	9.78096	1.35917e-22	1.40505e-20	clec-196
WBGene00017249	14.9919	3.10917	0.447044	6.95494	3.52705e-12	8.26898e-11	fbxb-108
WBGene00008295	77.6202	3.08793	0.341935	9.03075	1.70494e-19	1.19369e-17	nlp-39
WBGene00013900	27.3997	3.08515	0.342038	9.0199	1.88263e-19	1.30622e-17	ugt-18
WBGene00012065	12.717	3.08021	0.51373	5.99578	2.02511e-09	2.87227e-08	fbxb-2
WBGene00019591	19.3233	3.08014	0.457787	6.72833	1.71625e-11	3.58688e-10	fbxc-25
WBGene00017251	12.41	3.06278	0.527657	5.80448	6.45645e-09	8.2736e-08	fbxb-105
WBGene00044047	8.35682	3.03261	0.538157	5.63518	1.74877e-08	2.05151e-07	Y57A10C.11
WBGene00086562	3.58813	3.02234	0.995841	3.03496	0.00240568	0.00829149	T02G6.11
WBGene00017501	1010.51	2.98462	0.281319	10.6094	2.69502e-26	4.36963e-24	pud-3
WBGene00020362	14.8013	2.98441	0.505614	5.90255	3.57928e-09	4.82764e-08	fbxb-10
WBGene00044242	26.8705	2.98422	0.733417	4.06892	4.72309e-05	0.000262919	C54C8.12
WBGene00022349	82.3028	2.95881	0.271213	10.9095	1.03799e-27	1.90335e-25	Y82E9BR.17
WBGene00017911	11.8017	2.9469	0.557894	5.28218	1.27655e-07	1.2556e-06	fbxb-106
WBGene00017601	21.3969	2.94329	0.42702	6.89262	5.47721e-12	1.23522e-10	ets-7
WBGene00017208	13.3468	2.94158	0.544252	5.40482	6.48737e-08	6.81413e-07	fbxb-35
WBGene00001903	4.65979	2.93468	0.963961	3.0444	0.00233148	0.00808097	his-29
WBGene00021236	2538.54	2.92637	0.348635	8.3938	4.70694e-17	2.4007e-15	pud-1.2
WBGene00021054	10.5448	2.91243	0.529094	5.50457	3.70069e-08	4.06734e-07	fbxb-118
WBGene00017498	876.561	2.91144	0.148922	19.55	4.12495e-85	1.27073e-81	pud-4
WBGene00017912	10.7104	2.9046	0.489228	5.9371	2.90108e-09	3.99658e-08	fbxb-107
WBGene00020361	8.07294	2.89717	0.608899	4.75804	1.95484e-06	1.51537e-05	fbxc-19
WBGene00018444	12.6023	2.86749	0.467781	6.13	8.78815e-10	1.34157e-08	fbxb-48
WBGene00015607	14.1808	2.85674	0.50309	5.67837	1.35981e-08	1.62492e-07	fbxb-13
WBGene00022559	21.1325	2.85037	0.40765	6.99219	2.70624e-12	6.50299e-11	fbxb-20
WBGene00009415	4.05806	2.83448	0.848504	3.34057	0.000836076	0.00330038	F35E2.8
WBGene00019705	16.2032	2.81178	0.403297	6.97199	3.12479e-12	7.37078e-11	fbxb-45
WBGene00010104	6.20959	2.78394	0.629308	4.4238	9.6979e-06	6.33758e-05	fbxb-60
WBGene00013408	11.1483	2.74519	0.462909	5.9303	3.02375e-09	4.14735e-08	fbxb-93
WBGene00019035	19.3413	2.74092	0.416638	6.57866	4.7471e-11	9.02711e-10	fbxb-26
WBGene00019619	844.04	2.7388	0.298384	9.17878	4.3599e-20	3.24423e-18	asp-14
WBGene00000449	12.1132	2.72873	0.485678	5.6184	1.92733e-08	2.24035e-07	ceh-27
WBGene00017490	4216.84	2.72432	0.262095	10.3944	2.62975e-25	3.64919e-23	pud-2.1
WBGene00044314	10.5613	2.70023	0.594672	4.54071	5.60646e-06	3.90047e-05	fbxb-33
WBGene00022112	32.5658	2.69977	0.296256	9.11296	8.0161e-20	5.7968e-18	Y71F9AL.7
WBGene00012176	12.7594	2.6822	0.870998	3.07945	0.00207381	0.00729122	W01C9.2
WBGene00018109	3.84805	2.67843	0.822105	3.25802	0.00112194	0.00426696	fbxb-12
WBGene00005552	28.6546	2.67076	0.383226	6.96915	3.18863e-12	7.4984e-11	sri-40
WBGene00021774	27.6826	2.66204	0.342666	7.76861	7.93513e-15	2.98109e-13	fbxb-43
WBGene00022557	25.1515	2.65129	0.401088	6.61024	3.83692e-11	7.45273e-10	fbxb-15
WBGene00016880	24.9241	2.64207	0.31199	8.46844	2.48693e-17	1.33007e-15	fbxb-95
WBGene00008451	11.6908	2.63716	0.478092	5.516	3.46801e-08	3.83472e-07	E01G6.3
WBGene00020205	99.0918	2.62524	0.256102	10.2507	1.17437e-24	1.48268e-22	arrd-1
WBGene00011432	67.7091	2.60353	0.246585	10.5584	4.64736e-26	7.15833e-24	sdz-30
WBGene00016547	7.88967	2.59998	0.604057	4.30419	1.67595e-05	0.00010384	C40A11.4
WBGene00019414	13.095	2.59674	0.406695	6.385	1.71402e-10	2.98992e-09	fbxb-51
WBGene00018458	7.4812	2.59062	0.598361	4.32953	1.49429e-05	9.36776e-05	fbxb-30
WBGene00016071	21.1413	2.58971	0.400093	6.47277	9.62229e-11	1.73551e-09	C24H12.1
WBGene00044281	27.1678	2.58888	0.365731	7.07866	1.45557e-12	3.71809e-11	R04A9.7
WBGene00018436	17.3422	2.58225	0.494401	5.22299	1.76057e-07	1.69171e-06	fbxb-11
WBGene00304173	11.1831	2.57471	0.476633	5.40188	6.59469e-08	6.91006e-07	F07E5.13
WBGene00019042	21.7706	2.57351	0.391676	6.5705	5.01482e-11	9.47769e-10	fbxc-21
WBGene00268213	4.66022	2.56672	0.747104	3.43556	0.000591325	0.00243144	C17B7.15
WBGene00010106	9.98519	2.54987	0.493254	5.16948	2.34744e-07	2.20339e-06	fbxb-61
WBGene00010219	13.8892	2.53749	0.434579	5.83895	5.25305e-09	6.88619e-08	F57G9.3
WBGene00001477	44.5508	2.53393	0.418726	6.05153	1.43473e-09	2.0947e-08	fmo-2
WBGene00019703	51.104	2.52286	0.349784	7.21261	5.48881e-13	1.55698e-11	fbxb-41
WBGene00044693	16.5213	2.51576	0.380507	6.61161	3.80156e-11	7.39337e-10	fbxb-92
WBGene00018247	5.4709	2.51535	0.70552	3.56524	0.000363517	0.00159432	F40G9.12
WBGene00007811	154.918	2.50912	0.222815	11.261	2.0443e-29	4.25518e-27	C29F7.2
WBGene00019043	17.0244	2.50666	0.395636	6.33577	2.36153e-10	4.03714e-09	fbxc-26
WBGene00019704	13.9713	2.5039	0.43464	5.76085	8.36908e-09	1.04889e-07	fbxb-40
WBGene00009698	40.8368	2.50198	0.549222	4.5555	5.2262e-06	3.67408e-05	F44F1.6
WBGene00021197	60.529	2.49386	0.229977	10.844	2.13057e-27	3.81595e-25	Y17G9A.4
WBGene00021773	22.1827	2.48108	0.403508	6.14877	7.80847e-10	1.21122e-08	fbxb-42
WBGene00013230	18.39	2.46927	0.453772	5.44164	5.27925e-08	5.66664e-07	fbxb-22
WBGene00007479	100.009	2.46896	0.289686	8.52289	1.55615e-17	8.46975e-16	C09F9.2
WBGene00016546	7.89303	2.4529	0.61997	3.95648	7.60608e-05	0.000401496	C40A11.3
WBGene00018606	29.2877	2.45047	0.316764	7.73594	1.02641e-14	3.79395e-13	F48E3.6
WBGene00019418	50.2054	2.44988	0.274032	8.94016	3.88624e-19	2.59133e-17	fbxb-54
WBGene00008566	12.745	2.44469	0.581633	4.20314	2.63236e-05	0.000156128	acox-1.3
WBGene00016577	11.8924	2.44431	0.577735	4.23085	2.32811e-05	0.000139859	clec-3
WBGene00016337	8.55171	2.43457	0.630186	3.86326	0.000111885	0.0005643	fbxb-38
WBGene00022816	127.243	2.43226	0.303197	8.02205	1.03998e-15	4.42509e-14	fbn-1
WBGene00020424	6.12528	2.42956	0.812821	2.98904	0.00279852	0.00946752	T10H9.1
WBGene00020587	11.7909	2.41006	0.500967	4.81082	1.5031e-06	1.19157e-05	ugt-9
WBGene00019956	24.691	2.40145	0.359057	6.68822	2.25909e-11	4.62723e-10	fbxb-75
WBGene00019243	14.1783	2.39457	0.528826	4.52809	5.95203e-06	4.11302e-05	fbxb-72
WBGene00077441	4.69482	2.38154	0.788168	3.02161	0.00251434	0.00862162	C43D7.10
WBGene00012238	12.3386	2.36869	0.492218	4.81228	1.49216e-06	1.18351e-05	W04A8.3
WBGene00017755	89.1278	2.36757	0.317378	7.45977	8.66757e-14	2.76985e-12	zip-8
WBGene00017254	8.31648	2.35118	0.51393	4.57491	4.76434e-06	3.39118e-05	fbxb-111
WBGene00008077	6.74302	2.34736	0.627893	3.73848	0.000185135	0.000876079	oac-8
WBGene00016550	5.36857	2.34276	0.767222	3.05357	0.00226138	0.007861	C40A11.7
WBGene00018437	46.4187	2.34214	0.322408	7.26451	3.7439e-13	1.10052e-11	btb-8
WBGene00019311	24.446	2.33426	0.338166	6.90271	5.10189e-12	1.16077e-10	K02E7.6
WBGene00020543	27.5338	2.32378	0.361977	6.41969	1.36549e-10	2.41755e-09	fbxb-83
WBGene00017408	9.14072	2.3221	0.524476	4.42746	9.53486e-06	6.24959e-05	sdz-11
WBGene00016307	51.912	2.3155	0.258557	8.95547	3.38288e-19	2.28537e-17	fbxc-18
WBGene00004236	59.5014	2.30979	0.457672	5.04683	4.49202e-07	3.95149e-06	ptr-22
WBGene00044197	16.616	2.28042	0.412701	5.5256	3.28362e-08	3.65181e-07	fbxb-63
WBGene00021719	25.933	2.27618	0.340773	6.67945	2.39844e-11	4.86094e-10	fbxb-104
WBGene00015884	19.8746	2.27399	0.374578	6.0708	1.27275e-09	1.876e-08	C17B7.10
WBGene00012041	20.6304	2.24785	0.408598	5.50136	3.76871e-08	4.1287e-07	T26E3.8
WBGene00001898	875.918	2.23789	0.208088	10.7545	5.64439e-27	9.87961e-25	his-24
WBGene00021885	24.778	2.23546	0.417935	5.34883	8.85238e-08	9.03002e-07	Y54G2A.20
WBGene00219319	6.38452	2.2205	0.727671	3.05151	0.00227691	0.00790783	H25P06.5
WBGene00021525	5.79691	2.21908	0.663663	3.34369	0.000826723	0.00326681	Y41D4B.26
WBGene00001948	17.0355	2.20342	0.359444	6.13007	8.78407e-10	1.34157e-08	hlh-1
WBGene00015830	7.68994	2.1857	0.557075	3.92353	8.72623e-05	0.000452255	fbxb-98
WBGene00019041	13.272	2.18469	0.480665	4.54515	5.48974e-06	3.82964e-05	fbxc-22
WBGene00008016	12.6866	2.18436	0.447276	4.88369	1.04118e-06	8.49435e-06	C38D9.8
WBGene00012070	7.93916	2.17792	0.678884	3.20809	0.00133619	0.00497496	T26H5.8
WBGene00013100	19.442	2.17768	0.598029	3.64142	0.000271134	0.00123303	zip-7
WBGene00219796	23.7655	2.17603	0.368474	5.90551	3.51559e-09	4.74589e-08	C03D6.9
WBGene00045272	30.3153	2.16105	0.307201	7.03465	1.99766e-12	4.939e-11	F59C12.4
WBGene00044694	29.3306	2.15973	0.351879	6.13771	8.37171e-10	1.28564e-08	fbxb-90
WBGene00022322	6.46087	2.15106	0.577589	3.72421	0.000195926	0.000921199	Y82E9BL.5
WBGene00007509	203.483	2.14689	0.420998	5.09953	3.40497e-07	3.06886e-06	C10C5.5
WBGene00013403	8.55916	2.13712	0.517884	4.12663	3.68112e-05	0.00021039	fbxb-100
WBGene00017252	14.8569	2.13484	0.398733	5.35407	8.59974e-08	8.8073e-07	sdz-10
WBGene00006366	90.5678	2.12812	0.282211	7.5409	4.66737e-14	1.55609e-12	sym-1
WBGene00219217	16.197	2.11087	0.408253	5.1705	2.33471e-07	2.19278e-06	C08F8.15
WBGene00016545	7.12317	2.10638	0.610746	3.44887	0.000562947	0.00232531	C40A11.2
WBGene00016733	5.8169	2.09708	0.699791	2.99673	0.00272895	0.00926267	phat-2
WBGene00020544	52.3215	2.08727	0.267197	7.81172	5.64106e-15	2.15606e-13	fbxb-84
WBGene00008138	21.3782	2.08455	0.414668	5.02703	4.98142e-07	4.34232e-06	C47D12.4
WBGene00015788	8.68769	2.08314	0.49151	4.23824	2.25278e-05	0.000135651	C15B12.8
WBGene00019034	6.12525	2.08041	0.620157	3.35466	0.000794636	0.00315458	fbxb-25
WBGene00014732	18.2508	2.07629	0.3861	5.37759	7.54885e-08	7.84052e-07	F09F3.8
WBGene00006902	347.813	2.07432	0.174104	11.9143	9.9744e-33	2.51862e-30	vet-6
WBGene00006775	12.7045	2.06296	0.530447	3.8891	0.000100616	0.000513683	unc-39
WBGene00012066	7.98424	2.06122	0.517562	3.98256	6.81769e-05	0.000365167	fbxb-116
WBGene00018204	19.3258	2.05742	0.353972	5.81238	6.15924e-09	7.9427e-08	F39F10.4
WBGene00269388	22.0634	2.05611	0.297693	6.90683	4.95617e-12	1.12929e-10	F45C12.17
WBGene00007758	21.8993	2.04819	0.402584	5.08761	3.62595e-07	3.2509e-06	C27A7.8
WBGene00017022	9.39502	2.04692	0.616045	3.32267	0.000891596	0.00348825	D1022.3
WBGene00008066	5.47349	2.04482	0.633219	3.22925	0.00124115	0.00465823	fbxb-65
WBGene00018754	11.411	2.04254	0.445798	4.58176	4.6107e-06	3.29553e-05	F53C3.11
WBGene00019923	24.3115	2.03902	0.339571	6.00469	1.91702e-09	2.72649e-08	fbxc-29
WBGene00194908	28.4793	2.03852	0.368792	5.52757	3.24697e-08	3.61627e-07	F22F7.8
WBGene00019039	8.44284	2.03817	0.474723	4.29338	1.75973e-05	0.000108464	fbxb-18
WBGene00006853	12.1176	2.03525	0.476701	4.26944	1.95963e-05	0.000119778	unc-130
WBGene00019797	18.7791	2.03027	0.356859	5.68928	1.27575e-08	1.53064e-07	fbxb-31
WBGene00022254	42.5058	2.01995	0.541083	3.73316	0.000189094	0.000892074	nlp-71
WBGene00018489	32.1457	2.01719	0.314301	6.41801	1.38071e-10	2.43889e-09	F46E10.2
WBGene00000048	5.01261	2.01486	0.676502	2.97834	0.00289812	0.00974667	acr-9
WBGene00015618	6.0245	2.01121	0.635757	3.16348	0.00155894	0.00568071	C08G5.6
WBGene00009743	18.8248	2.0094	0.427455	4.70084	2.59099e-06	1.93733e-05	sptf-1
WBGene00009297	20.7324	1.99537	0.349761	5.70495	1.1638e-08	1.40817e-07	sdz-16
WBGene00012914	10.9367	1.99305	0.561006	3.55263	0.000381401	0.00166046	bcmo-1
WBGene00010411	26.4716	1.98899	0.407287	4.88352	1.04211e-06	8.49741e-06	H25K10.1
WBGene00015610	80.2464	1.98406	0.248001	8.0002	1.24216e-15	5.12948e-14	C08F1.6
WBGene00012340	5.87945	1.98253	0.651672	3.04222	0.00234843	0.00812874	dct-15
WBGene00022323	5.10372	1.97775	0.617938	3.20056	0.0013716	0.00508776	Y82E9BL.6
WBGene00013508	83.1206	1.97501	0.276606	7.14013	9.32417e-13	2.49341e-11	Y71A12B.11
WBGene00016298	11.9289	1.9674	0.448393	4.38766	1.14576e-05	7.39965e-05	fbxc-14
WBGene00020170	12.3129	1.964	0.445064	4.41286	1.02015e-05	6.63014e-05	T02G5.14
WBGene00009546	32.1006	1.96346	0.273439	7.18062	6.93945e-13	1.93638e-11	fbxb-3
WBGene00001854	281.678	1.9596	0.172864	11.3361	8.69781e-30	1.83524e-27	hil-3
WBGene00020583	9.6721	1.95882	0.455919	4.29643	1.73568e-05	0.000107196	T19D12.9
WBGene00021913	257.554	1.95835	0.212119	9.23228	2.64931e-20	2.01452e-18	cec-8
WBGene00020326	8.43766	1.95105	0.65303	2.98769	0.00281091	0.00950185	math-38
WBGene00045486	13.6397	1.94702	0.422756	4.60555	4.11387e-06	2.96675e-05	K05F6.12
WBGene00044066	33.1634	1.93218	0.367917	5.25169	1.5071e-07	1.46368e-06	fbxb-66
WBGene00014941	42.11	1.9259	0.232066	8.29893	1.05053e-16	5.05667e-15	Y67H2A.9
WBGene00044692	42.1966	1.92431	0.259297	7.42128	1.15998e-13	3.64635e-12	fbxb-91
WBGene00007139	120.86	1.92128	0.225532	8.51885	1.6115e-17	8.7401e-16	mnp-1
WBGene00021092	13.0115	1.91329	0.439811	4.35025	1.35982e-05	8.61592e-05	fbxb-34
WBGene00271812	10.8074	1.90962	0.619228	3.08387	0.0020433	0.00720535	F58F12.12
WBGene00045458	8.42535	1.90921	0.59146	3.22797	0.00124672	0.00467573	F17B5.8
WBGene00010528	80.528	1.90789	0.268266	7.11192	1.14443e-12	3.00813e-11	K03D3.2
WBGene00195077	6.02446	1.90632	0.62604	3.04505	0.00232639	0.00806512	T24E12.13
WBGene00004335	27.2939	1.90568	0.396392	4.80757	1.52773e-06	1.20861e-05	ref-2
WBGene00020016	38.1603	1.90568	0.308268	6.18191	6.3332e-10	1.00257e-08	lipl-3
WBGene00011801	33.2124	1.90366	0.636017	2.99309	0.00276167	0.00935724	T16G1.7
WBGene00003377	15.6848	1.89514	0.479218	3.95466	7.66442e-05	0.000403883	mls-2
WBGene00002260	8.20113	1.89163	0.553086	3.42014	0.000625891	0.00255583	lbp-8
WBGene00016309	38.1127	1.88662	0.33797	5.58219	2.37502e-08	2.70781e-07	sdz-4
WBGene00018442	14.8476	1.88573	0.379243	4.97235	6.61479e-07	5.63226e-06	sdz-18
WBGene00189954	16.0411	1.88074	0.382901	4.91181	9.02395e-07	7.46087e-06	F40G9.18
WBGene00008782	58.026	1.88039	0.286822	6.55596	5.52862e-11	1.03777e-09	sdz-14
WBGene00020157	7.51746	1.87508	0.55986	3.34919	0.000810492	0.00320678	T02B11.6
WBGene00010105	9.7731	1.87429	0.477458	3.92556	8.65277e-05	0.000448749	fbxb-62
WBGene00009226	58.386	1.87302	0.348414	5.37584	7.62277e-08	7.90663e-07	cyp-37B1
WBGene00019413	17.7806	1.87055	0.387167	4.83137	1.35597e-06	1.08344e-05	fbxb-50
WBGene00018103	9.20229	1.86482	0.499247	3.73527	0.000187514	0.000885431	F36H5.4
WBGene00007482	9.70882	1.85601	0.581194	3.19345	0.00140585	0.00518915	C09F12.2
WBGene00013233	35.1159	1.8532	0.300247	6.17227	6.73175e-10	1.05482e-08	sdz-33
WBGene00000561	6.02027	1.85204	0.558922	3.3136	0.000921032	0.00358702	cnd-1
WBGene00016578	35.0113	1.84422	0.31582	5.83946	5.23699e-09	6.87099e-08	sdz-5
WBGene00019751	18.9199	1.83564	0.395643	4.63964	3.49013e-06	2.55385e-05	M03D4.4
WBGene00016359	18.5351	1.83547	0.380842	4.81951	1.43913e-06	1.14557e-05	fbxb-88
WBGene00219373	8.81894	1.83068	0.52305	3.50002	0.000465226	0.00197461	F01E11.18
WBGene00015768	10.8282	1.81609	0.480415	3.78025	0.000156669	0.000758859	C14C11.4
WBGene00017598	12.8706	1.81007	0.522281	3.4657	0.000528852	0.00220756	F19F10.1
WBGene00010925	10.0065	1.8004	0.543251	3.31412	0.000919312	0.00358395	M153.2
WBGene00000437	54.5005	1.79817	0.252504	7.12135	1.06871e-12	2.82842e-11	ceh-13
WBGene00016146	11.0687	1.79193	0.449968	3.98234	6.82398e-05	0.000365345	C26F1.1
WBGene00011971	408.241	1.79186	0.479683	3.73552	0.00018733	0.000885331	lron-9
WBGene00007508	433.253	1.78899	0.17975	9.95267	2.45508e-23	2.74026e-21	C10C5.4
WBGene00011800	13.2822	1.78897	0.532939	3.35681	0.000788474	0.00313335	T16G1.6
WBGene00009510	6.14873	1.78612	0.601073	2.97156	0.00296292	0.00993424	F37D6.4
WBGene00020541	20.5399	1.78547	0.398823	4.47686	7.57506e-06	5.10405e-05	fbxb-81
WBGene00007327	17.9923	1.78288	0.351542	5.0716	3.94489e-07	3.50827e-06	C05C9.3
WBGene00019788	90.5631	1.7766	0.230441	7.70956	1.26255e-14	4.5974e-13	M116.1
WBGene00004987	606.795	1.76592	0.154967	11.3954	4.40605e-30	9.4259e-28	spp-2
WBGene00019045	13.5063	1.7651	0.410178	4.30327	1.68296e-05	0.000104191	fbxb-47
WBGene00000964	62.5677	1.76308	0.187053	9.42557	4.27792e-21	3.74391e-19	dhp-2
WBGene00021458	144.919	1.76113	0.454503	3.87485	0.00010669	0.00054111	Y39G10AL.1
WBGene00010413	28.5993	1.75853	0.418205	4.20495	2.61145e-05	0.000155006	H25K10.4
WBGene00009063	8.15127	1.75648	0.574702	3.05634	0.00224059	0.00779752	F22G12.3
WBGene00011364	94.0046	1.75238	0.245854	7.12774	1.02031e-12	2.70963e-11	T02B5.3
WBGene00009020	10.6505	1.74698	0.509554	3.42845	0.000607035	0.00248712	F21D9.6
WBGene00012387	8.27412	1.74541	0.529837	3.29424	0.000986892	0.00381266	Y6B3B.1
WBGene00018543	163.783	1.74284	0.283152	6.15515	7.50075e-10	1.16583e-08	ugt-32
WBGene00001820	106.158	1.74154	0.193164	9.01585	1.95353e-19	1.34934e-17	ham-1
WBGene00003757	7.48915	1.74144	0.55519	3.13666	0.00170884	0.00616279	nlp-19
WBGene00004013	135.034	1.7404	0.164464	10.5822	3.60313e-26	5.66316e-24	pha-4
WBGene00003849	8.64173	1.73718	0.485992	3.5745	0.0003509	0.00154566	odr-2
WBGene00019952	17.7556	1.72928	0.404413	4.27603	1.90257e-05	0.000116615	fbxb-74
WBGene00017423	298.302	1.72376	0.175611	9.81577	9.63018e-23	1.00225e-20	F13C5.2
WBGene00000503	996.298	1.72046	0.201328	8.54555	1.27925e-17	6.98731e-16	cht-1
WBGene00077663	9.78331	1.71421	0.502029	3.41457	0.000638821	0.00260036	F55C9.14
WBGene00016361	189.751	1.70884	0.322755	5.29455	1.19313e-07	1.1814e-06	drd-10
WBGene00086565	39.903	1.70788	0.320008	5.33699	9.4504e-08	9.56403e-07	W06G6.17
WBGene00219308	31.5137	1.70713	0.281797	6.058	1.37824e-09	2.01796e-08	W06G6.20
WBGene00019927	12.2162	1.70532	0.522162	3.26589	0.00109121	0.00416037	fbxc-24
WBGene00009750	39.4074	1.69918	0.233079	7.29016	3.09594e-13	9.22374e-12	F46A8.7
WBGene00010585	31.3205	1.69668	0.345064	4.91701	8.78744e-07	7.30059e-06	K05C4.9
WBGene00021797	22.4793	1.69431	0.304977	5.55553	2.76771e-08	3.11859e-07	plep-1
WBGene00020343	89.5027	1.69104	0.185825	9.10018	9.01782e-20	6.49072e-18	acs-3
WBGene00021557	29.2019	1.68955	0.354137	4.77089	1.83418e-06	1.42686e-05	Y45G5AM.5
WBGene00013234	28.4677	1.68393	0.310858	5.41704	6.05927e-08	6.40499e-07	fbxb-24
WBGene00001103	33.824	1.67635	0.330357	5.07435	3.88819e-07	3.46184e-06	dsl-1
WBGene00001781	10.6321	1.67548	0.488139	3.43237	0.000598327	0.00245614	gst-33
WBGene00019435	161.49	1.67282	0.343122	4.8753	1.08642e-06	8.84466e-06	K06A9.1
WBGene00195189	16.8361	1.67259	0.435813	3.83786	0.00012411	0.000617263	ZC449.8
WBGene00022242	21.3042	1.66829	0.374264	4.45753	8.29097e-06	5.52361e-05	sfrp-1
WBGene00022076	282.253	1.6671	0.180359	9.24325	2.39132e-20	1.84599e-18	daao-1
WBGene00003574	44.874	1.66561	0.375167	4.43965	9.01055e-06	5.94388e-05	ncx-9
WBGene00001105	18.1721	1.6566	0.438151	3.78089	0.000156268	0.000757393	dsl-3
WBGene00020086	8.3346	1.65325	0.474524	3.48401	0.000493957	0.00207994	npr-24
WBGene00044544	11.1826	1.6531	0.443928	3.72381	0.000196239	0.000922389	F26F12.8
WBGene00003859	9.55106	1.64267	0.507775	3.23503	0.0012163	0.00457389	oig-1
WBGene00006886	29.7559	1.63679	0.302992	5.40208	6.58717e-08	6.90688e-07	vap-1
WBGene00022334	40.8627	1.6341	0.26172	6.24372	4.27296e-10	6.98689e-09	Y82E9BR.1
WBGene00271824	27.8676	1.63357	0.307642	5.30999	1.09631e-07	1.09368e-06	R03H10.11
WBGene00020698	11.3531	1.62788	0.460754	3.53307	0.000410764	0.00177048	T22F3.8
WBGene00017421	9.99759	1.60932	0.470908	3.41748	0.000632027	0.00257747	cutl-29
WBGene00006629	18.4188	1.60728	0.386684	4.15658	3.23045e-05	0.000187697	tsp-3
WBGene00021796	9.80065	1.60721	0.454517	3.53607	0.000406123	0.00175224	Y52E8A.3
WBGene00019415	59.2919	1.60675	0.254502	6.3133	2.73151e-10	4.63365e-09	K05F6.4
WBGene00021468	885.856	1.60576	0.150102	10.6978	1.04259e-26	1.74555e-24	epg-2
WBGene00009628	304.156	1.60098	0.373354	4.28812	1.80196e-05	0.000110845	tatn-1
WBGene00008278	10.3749	1.60051	0.470946	3.39849	0.000677581	0.0027458	npr-10
WBGene00022441	13.7857	1.59937	0.427104	3.74468	0.000180622	0.000858148	Y110A2AL.4
WBGene00008490	27.1028	1.59806	0.318016	5.02508	5.03223e-07	4.37918e-06	F01D4.8
WBGene00011365	14.2104	1.59718	0.416879	3.83128	0.000127477	0.000632785	T02C1.1
WBGene00003623	40.3321	1.59198	0.27556	5.77725	7.59335e-09	9.6502e-08	nhr-25
WBGene00021463	44.8288	1.58338	0.267944	5.90935	3.43457e-09	4.64466e-08	zeel-1
WBGene00019279	32.6166	1.57344	0.283941	5.54143	3.00016e-08	3.35839e-07	K01A2.4
WBGene00003029	15.3162	1.57294	0.44462	3.53771	0.000403609	0.00174286	lin-44
WBGene00022345	12.8134	1.56539	0.522015	2.99875	0.00271086	0.00920938	fbxa-138
WBGene00008495	82.1542	1.56045	0.386555	4.03682	5.41812e-05	0.000296361	F01D5.5
WBGene00017335	22.1099	1.5578	0.323497	4.81549	1.46839e-06	1.16706e-05	F10D2.10
WBGene00001881	16.2008	1.55688	0.500261	3.11215	0.00185733	0.00662846	his-7
WBGene00006075	22.83	1.55349	0.468812	3.31368	0.000920761	0.00358687	str-7
WBGene00018021	31.6362	1.54531	0.363275	4.25383	2.10144e-05	0.000127385	F34D6.1
WBGene00007182	43.8376	1.54388	0.292034	5.28665	1.24574e-07	1.22765e-06	fbxb-119
WBGene00001828	48.0004	1.53876	0.386102	3.98537	6.73741e-05	0.000361338	hch-1
WBGene00206493	13.0651	1.53583	0.4078	3.76612	0.000165802	0.000796087	Y38H8A.12
WBGene00003957	674.031	1.53097	0.181757	8.42315	3.66499e-17	1.90716e-15	pcp-2
WBGene00011462	48.8921	1.5285	0.391225	3.90697	9.34617e-05	0.000480665	vap-2
WBGene00020258	48.805	1.52791	0.285795	5.3462	8.98204e-08	9.15015e-07	T05E7.1
WBGene00019313	52.6148	1.52604	0.274255	5.56432	2.63181e-08	2.9698e-07	btb-10
WBGene00021542	49.7204	1.52527	0.243058	6.27537	3.48814e-10	5.83364e-09	Y43B11AL.1
WBGene00020881	65.4203	1.52313	0.213318	7.14019	9.31988e-13	2.49341e-11	T28A11.19
WBGene00007899	24.9659	1.52202	0.335226	4.54028	5.6179e-06	3.90666e-05	C33D9.5
WBGene00018560	9.06606	1.51699	0.480121	3.15961	0.00157982	0.00574593	F47D12.3
WBGene00001624	26.0871	1.51018	0.295583	5.10917	3.23582e-07	2.92496e-06	glt-6
WBGene00009486	41.6969	1.50949	0.299164	5.0457	4.51864e-07	3.97263e-06	F36G9.7
WBGene00009618	51.4585	1.50705	0.210706	7.15239	8.52775e-13	2.3004e-11	F41E7.2
WBGene00019700	55.5524	1.50658	0.252822	5.95904	2.53727e-09	3.5336e-08	btb-11
WBGene00015288	12.5547	1.5002	0.437428	3.42959	0.000604485	0.00247828	best-4
WBGene00001075	172.51	1.50012	0.423216	3.54456	0.000393269	0.00170538	dpy-14
WBGene00018309	14.7328	1.49166	0.367692	4.05682	4.97462e-05	0.00027523	F41G4.5
WBGene00000111	73.708	1.4856	0.233329	6.36698	1.92784e-10	3.32899e-09	alh-5
WBGene00009696	42.2832	1.48486	0.233285	6.365	1.95296e-10	3.36481e-09	F44F1.4
WBGene00007553	24.9194	1.48461	0.338833	4.38154	1.17843e-05	7.57254e-05	C13G3.1
WBGene00006956	28.7038	1.48402	0.324053	4.57955	4.65977e-06	3.32751e-05	wrt-10
WBGene00011475	94.9242	1.48289	0.215801	6.87157	6.35007e-12	1.42166e-10	T05D4.2
WBGene00013874	184.745	1.48252	0.266224	5.56868	2.56677e-08	2.90492e-07	ZC376.2
WBGene00000469	16.0026	1.48159	0.38407	3.8576	0.000114505	0.000575438	ces-2
WBGene00008246	16.4555	1.48087	0.353262	4.19198	2.76529e-05	0.000163257	C50H2.13
WBGene00007961	17.6018	1.48006	0.419296	3.52987	0.000415767	0.00178884	C35D6.4
WBGene00000968	8.65839	1.47954	0.464878	3.18263	0.00145944	0.00535744	dhs-4
WBGene00015393	88.4508	1.47039	0.213655	6.88207	5.89886e-12	1.32256e-10	C03G6.5
WBGene00012445	1338.82	1.46588	0.384208	3.81534	0.000135995	0.000668577	Y16B4A.2
WBGene00019547	69.489	1.46418	0.279732	5.23421	1.65688e-07	1.59705e-06	K09C4.1
WBGene00019779	210.121	1.46375	0.152265	9.61319	7.03354e-22	6.56592e-20	endu-2
WBGene00017253	57.9375	1.46125	0.226976	6.43791	1.21127e-10	2.16441e-09	sdz-9
WBGene00012778	28.6973	1.44904	0.317542	4.5633	5.03564e-06	3.55961e-05	Y42A5A.3
WBGene00017944	10.6646	1.44799	0.436796	3.31503	0.000916327	0.00357321	F31D5.1
WBGene00012814	11.8348	1.44738	0.431036	3.3579	0.000785364	0.0031229	Y43F8B.3
WBGene00008177	57.3399	1.44595	0.244703	5.90901	3.44168e-09	4.65019e-08	C48D1.1
WBGene00014153	24.289	1.44517	0.342147	4.22383	2.40183e-05	0.000143951	vab-23
WBGene00011839	59.353	1.44012	0.213793	6.73608	1.62721e-11	3.42871e-10	T19C4.5
WBGene00001399	288.837	1.43746	0.320784	4.48109	7.42629e-06	5.01698e-05	fat-7
WBGene00007154	12.9637	1.43447	0.434387	3.30229	0.000958996	0.00371888	dhc-3
WBGene00008042	100.658	1.43279	0.334165	4.28767	1.80558e-05	0.000110979	C40H1.7
WBGene00013698	67.2677	1.42802	0.199883	7.14426	9.04792e-13	2.43357e-11	Y106G6D.1
WBGene00000478	79.1246	1.42742	0.171766	8.31024	9.55062e-17	4.68498e-15	cfz-2
WBGene00013101	24.5469	1.42521	0.402221	3.54334	0.000395096	0.00171229	Y51H4A.5
WBGene00020368	10.923	1.4247	0.47917	2.97327	0.00294643	0.0098854	ast-1
WBGene00009839	21.5253	1.42407	0.368645	3.86299	0.000112007	0.000564726	fbxa-188
WBGene00021180	16.9211	1.42401	0.378394	3.76331	0.000167682	0.000803863	Y9C9A.13
WBGene00015932	233.206	1.42274	0.364472	3.90357	9.47852e-05	0.000485849	C17H12.6
WBGene00001394	11352	1.42221	0.0604658	23.521	2.48919e-122	1.91705e-118	fat-2
WBGene00001993	2315.47	1.42219	0.118273	12.0247	2.63476e-33	7.37878e-31	hpd-1
WBGene00019416	26.9122	1.42035	0.376303	3.7745	0.000160332	0.000773922	fbxb-44
WBGene00194985	77.9546	1.41908	0.197493	7.18549	6.69648e-13	1.87538e-11	Y25C1A.14
WBGene00016088	432.411	1.41867	0.283311	5.00749	5.51447e-07	4.7692e-06	clec-266
WBGene00011596	31.0671	1.41824	0.366649	3.86811	0.000109683	0.000554824	T07G12.5
WBGene00044488	82.6795	1.4179	0.243948	5.8123	6.16213e-09	7.9427e-08	Y54G2A.45
WBGene00000176	102.048	1.41741	0.162904	8.70085	3.29396e-18	1.95142e-16	aqp-8
WBGene00013540	153.141	1.41556	0.190664	7.42436	1.13325e-13	3.56963e-12	Y75B8A.3
WBGene00018456	18.3958	1.41345	0.367304	3.84818	0.000119	0.000595114	fbxc-39
WBGene00019215	64.8698	1.41188	0.18197	7.75886	8.56951e-15	3.21158e-13	H20E11.3
WBGene00009947	306.575	1.40784	0.155956	9.02717	1.76172e-19	1.22786e-17	ttc-36
WBGene00011699	359.518	1.40767	0.291196	4.8341	1.3375e-06	1.07021e-05	cyp-34A2
WBGene00019239	16.9083	1.40646	0.360498	3.90144	9.56233e-05	0.000489331	H24K24.2
WBGene00004092	37.2409	1.39946	0.309908	4.51572	6.31022e-06	4.34494e-05	ppt-1
WBGene00044296	32.4271	1.39859	0.324292	4.31276	1.61227e-05	0.000100379	F10C1.9
WBGene00018971	558.057	1.39758	0.175222	7.97607	1.5107e-15	6.15589e-14	clec-67
WBGene00206522	23.2851	1.39562	0.325189	4.29171	1.77302e-05	0.000109152	F14D2.19
WBGene00019233	26.3515	1.39312	0.37161	3.74886	0.000177641	0.000845028	ugt-14
WBGene00021861	11.8513	1.39244	0.407516	3.41689	0.0006334	0.00258239	Y54F10BM.6
WBGene00008617	11.3545	1.39078	0.424383	3.27719	0.00104847	0.0040213	F09C6.3
WBGene00001976	230.706	1.39073	0.177126	7.85164	4.10631e-15	1.59721e-13	hmg-11
WBGene00010123	91.1742	1.39007	0.232852	5.96974	2.37634e-09	3.33359e-08	F55G11.2
WBGene00001886	15.7218	1.38662	0.394249	3.51711	0.000436266	0.00186765	his-12
WBGene00002052	256.003	1.38451	0.123775	11.1856	4.7943e-29	9.84621e-27	ifa-4
WBGene00004353	47.637	1.38258	0.231433	5.97401	2.3149e-09	3.26524e-08	rgs-10
WBGene00009089	41.2339	1.38102	0.24883	5.55004	2.85598e-08	3.211e-07	jmjd-3.2
WBGene00021726	22.1378	1.37679	0.362376	3.79935	0.000145076	0.000708949	bath-10
WBGene00013873	9.93916	1.37673	0.424221	3.24531	0.00117323	0.00443683	ZC376.1
WBGene00023245	15.6542	1.37411	0.437718	3.13926	0.00169372	0.0061097	C33E10.3
WBGene00195209	20.1324	1.37265	0.344719	3.98194	6.83544e-05	0.000365704	C07B5.8
WBGene00001877	34.1934	1.36736	0.343799	3.97722	6.97261e-05	0.000372138	his-3
WBGene00018236	23.7491	1.36345	0.361319	3.77353	0.000160952	0.000776675	fbxb-71
WBGene00017867	14.6791	1.36344	0.444222	3.06928	0.00214577	0.00750826	slc-28.1
WBGene00001690	22.1634	1.36322	0.335718	4.06062	4.89424e-05	0.00027127	grd-1
WBGene00007228	26.8195	1.36069	0.387133	3.51477	0.00044013	0.00188193	acs-7
WBGene00012186	139.88	1.36055	0.351743	3.86802	0.000109721	0.000554837	mlt-11
WBGene00010421	110.646	1.35987	0.305726	4.44801	8.66693e-06	5.75417e-05	slc-36.4
WBGene00016052	318.013	1.35686	0.325505	4.16848	3.06633e-05	0.000179108	dod-3
WBGene00013418	24.5122	1.35267	0.296648	4.55986	5.11889e-06	3.60853e-05	Y65A5A.1
WBGene00009706	272.081	1.35174	0.385125	3.50987	0.000448327	0.00191185	argk-1
WBGene00012239	137.172	1.34927	0.17254	7.82001	5.2821e-15	2.0391e-13	W04A8.4
WBGene00007321	16.3067	1.34846	0.437818	3.07997	0.00207024	0.00728366	C05B5.4
WBGene00011231	51.3749	1.34757	0.285423	4.7213	2.3434e-06	1.77025e-05	R11A5.3
WBGene00021576	143.938	1.34533	0.212224	6.33921	2.30953e-10	3.95263e-09	fbxc-51
WBGene00019922	104.883	1.34455	0.220847	6.08812	1.14241e-09	1.70015e-08	fbxc-28
WBGene00194692	10.0792	1.34415	0.437515	3.07224	0.00212462	0.0074427	T02C12.5
WBGene00009877	615.253	1.34015	0.154837	8.65524	4.91876e-18	2.827e-16	F49C12.7
WBGene00044396	90.9495	1.33804	0.242916	5.50824	3.6243e-08	3.99322e-07	ZK1290.14
WBGene00016457	1578.68	1.33716	0.130074	10.2799	8.67927e-25	1.12342e-22	C35E7.5
WBGene00009697	43.9915	1.33406	0.266898	4.9984	5.78084e-07	4.98557e-06	F44F1.5
WBGene00022610	500.444	1.33298	0.164147	8.12066	4.63656e-16	2.08213e-14	ltah-1.2
WBGene00008127	22.4823	1.33256	0.378276	3.52271	0.000427152	0.00183271	ddo-1
WBGene00007507	475.477	1.32891	0.389178	3.41466	0.000638627	0.00260026	C10C5.3
WBGene00007829	40.491	1.32838	0.306685	4.33143	1.48146e-05	9.2949e-05	oac-5
WBGene00001240	414.197	1.32818	0.201929	6.57746	4.78561e-11	9.08913e-10	elo-2
WBGene00016119	67.641	1.32414	0.256856	5.15517	2.53402e-07	2.35413e-06	C25H3.10
WBGene00012038	28.5334	1.32054	0.305617	4.3209	1.55391e-05	9.6981e-05	T26E3.5
WBGene00015692	669.876	1.31757	0.124925	10.5469	5.2521e-26	8.00972e-24	ugt-25
WBGene00009293	38.507	1.31675	0.258852	5.08689	3.63985e-07	3.26147e-06	F31D4.8
WBGene00045253	26.3763	1.31281	0.38838	3.38023	0.000724263	0.00291351	F46C3.6
WBGene00011383	52.4277	1.30902	0.254725	5.13896	2.76266e-07	2.54353e-06	T02E9.5
WBGene00020073	177.897	1.30407	0.251141	5.1926	2.07379e-07	1.96691e-06	sdz-28
WBGene00009056	9.66478	1.30267	0.429804	3.03084	0.00243871	0.0083943	F22D6.15
WBGene00018568	27.4792	1.2999	0.281909	4.61105	4.00632e-06	2.89579e-05	F47E1.4
WBGene00018215	38.7884	1.29953	0.33158	3.91919	8.8846e-05	0.000459381	igcm-1
WBGene00006685	33.8942	1.29827	0.316094	4.10724	4.00414e-05	0.000226749	twk-33
WBGene00008360	34.3818	1.29677	0.321863	4.02896	5.60247e-05	0.00030536	nspc-19
WBGene00001891	28.4511	1.2965	0.425366	3.04796	0.00230403	0.00799302	his-17
WBGene00016684	24.507	1.29512	0.30103	4.30232	1.69023e-05	0.000104598	nlp-43
WBGene00019234	47.9272	1.29453	0.263027	4.92168	8.58046e-07	7.15565e-06	ugt-8
WBGene00017184	134.863	1.29449	0.140885	9.18825	3.99269e-20	2.99997e-18	ncam-1
WBGene00000674	44.7692	1.29383	0.241542	5.35654	8.483e-08	8.69353e-07	col-99
WBGene00001776	48.0422	1.29158	0.26779	4.8231	1.41343e-06	1.12687e-05	gst-28
WBGene00002090	53.0772	1.28925	0.271183	4.75415	1.99287e-06	1.53866e-05	ins-7
WBGene00002232	614.914	1.28529	0.254774	5.04481	4.53975e-07	3.98892e-06	kpc-1
WBGene00044797	16.9199	1.28382	0.344494	3.72669	0.000194011	0.000913312	F13E9.13
WBGene00009854	21.4544	1.28187	0.270679	4.73576	2.18241e-06	1.66337e-05	clec-31
WBGene00016022	33.532	1.28152	0.411954	3.11084	0.00186556	0.00665321	C23H3.9
WBGene00000463	106.242	1.28145	0.228477	5.60866	2.03905e-08	2.35969e-07	ceh-43
WBGene00012261	42.739	1.28139	0.390449	3.28183	0.00103136	0.00395863	lpr-3
WBGene00012851	75.6062	1.28002	0.23274	5.49977	3.80285e-08	4.16018e-07	Y44A6C.2
WBGene00010795	63.6074	1.27937	0.330355	3.87273	0.000107624	0.000545126	M01A8.1
WBGene00019644	61.9912	1.27494	0.201533	6.3262	2.51273e-10	4.29086e-09	cpt-4
WBGene00018207	22.8071	1.2742	0.323693	3.93644	8.26992e-05	0.000431363	F39G3.2
WBGene00016180	109.446	1.27289	0.336913	3.77809	0.000158033	0.000764987	C28C12.4
WBGene00001476	52.0954	1.27043	0.287906	4.41265	1.02113e-05	6.63366e-05	fmo-1
WBGene00009861	23.713	1.26751	0.360927	3.51181	0.000445064	0.00190109	fbxb-8
WBGene00001328	1548.77	1.26732	0.0921558	13.7519	4.9606e-43	2.38775e-40	epi-1
WBGene00009846	19.1368	1.26662	0.363655	3.48303	0.000495768	0.00208699	F48F5.2
WBGene00044643	15.1438	1.2581	0.392696	3.20375	0.00135651	0.00504086	H17B01.5
WBGene00009212	203.819	1.25694	0.16352	7.68677	1.50897e-14	5.44326e-13	atz-1
WBGene00003165	69.2093	1.25639	0.364794	3.44411	0.000572939	0.00236341	mec-1
WBGene00003553	213.09	1.25637	0.112854	11.1327	8.69755e-29	1.6958e-26	nas-37
WBGene00010799	34.274	1.2546	0.264609	4.74132	2.12325e-06	1.62547e-05	chil-12
WBGene00003762	125.204	1.2541	0.216319	5.79746	6.73283e-09	8.60629e-08	nlp-24
WBGene00013699	82.8601	1.25378	0.238184	5.2639	1.41031e-07	1.37487e-06	Y106G6D.2
WBGene00044034	19.6447	1.25353	0.350874	3.5726	0.000353461	0.00155553	Y38E10A.28
WBGene00011167	19.6657	1.25226	0.320566	3.90642	9.3675e-05	0.000481394	chil-23
WBGene00020542	18.5635	1.25094	0.407051	3.07316	0.00211802	0.00742296	fbxb-82
WBGene00001391	32.9296	1.24879	0.300113	4.16106	3.16772e-05	0.00018447	far-7
WBGene00004123	134.566	1.24672	0.233325	5.34327	9.1283e-08	9.29301e-07	pqn-36
WBGene00016422	269.804	1.24537	0.225507	5.52255	3.34117e-08	3.71046e-07	noah-1
WBGene00018939	31.3969	1.24508	0.274176	4.54116	5.59457e-06	3.89571e-05	fbxa-190
WBGene00006538	19.0502	1.24378	0.372816	3.33617	0.00084942	0.00334534	tbb-4
WBGene00000425	107.014	1.23778	0.184595	6.7054	2.00858e-11	4.1472e-10	ced-11
WBGene00019814	49.1553	1.23731	0.215381	5.74476	9.2054e-09	1.14071e-07	R02C2.1
WBGene00014057	58.2622	1.23583	0.269238	4.5901	4.43031e-06	3.17692e-05	ZK673.1
WBGene00007928	33.0794	1.23523	0.236925	5.21358	1.85234e-07	1.77215e-06	C34C12.9
WBGene00021516	27.4898	1.23472	0.347583	3.55229	0.000381889	0.00166212	Y41D4B.14
WBGene00004358	665.826	1.2331	0.0730012	16.8915	5.19218e-64	7.27047e-61	rhr-1
WBGene00021768	969.117	1.23183	0.142271	8.6583	4.78836e-18	2.76236e-16	Y51F10.7
WBGene00017131	294.856	1.21904	0.233251	5.22627	1.72961e-07	1.66404e-06	E04F6.15
WBGene00016093	55.9007	1.2181	0.218889	5.56492	2.62276e-08	2.96176e-07	srsx-34
WBGene00021412	34.9527	1.21706	0.243635	4.99542	5.87086e-07	5.05471e-06	cyp-29A3
WBGene00001059	64.1016	1.21628	0.261869	4.6446	3.40738e-06	2.50162e-05	dpf-6
WBGene00010142	76.3761	1.21608	0.245139	4.96077	7.02141e-07	5.95216e-06	F56A8.8
WBGene00004990	6276.76	1.21541	0.0839518	14.4775	1.68084e-47	1.0356e-44	spp-5
WBGene00012911	168.245	1.21527	0.175209	6.93613	4.0298e-12	9.31997e-11	acl-7
WBGene00001523	148.145	1.21507	0.247576	4.90788	9.20643e-07	7.57919e-06	gbh-2
WBGene00010133	211.511	1.21474	0.25076	4.84424	1.27096e-06	1.02335e-05	F55H12.2
WBGene00016883	29.1985	1.21399	0.267997	4.52985	5.90269e-06	4.08075e-05	C52E2.4
WBGene00002105	15.0484	1.21038	0.377006	3.2105	0.00132503	0.00493698	ins-22
WBGene00020386	326.314	1.20881	0.0956558	12.6371	1.31866e-36	4.32156e-34	cyp-34A4
WBGene00008076	34.9722	1.20754	0.306933	3.9342	8.34754e-05	0.000435117	lgc-43
WBGene00011166	59.4371	1.19981	0.221992	5.40475	6.48985e-08	6.81413e-07	chil-22
WBGene00021869	491.315	1.19832	0.182308	6.57307	4.92891e-11	9.32678e-10	vrp-1
WBGene00044068	68.0916	1.19711	0.230897	5.18459	2.16489e-07	2.04701e-06	syd-9
WBGene00015587	40.2641	1.18973	0.215651	5.5169	3.45037e-08	3.81796e-07	lido-2
WBGene00235267	29.9627	1.18756	0.35099	3.38345	0.000715816	0.00288329	Y77E11A.23
WBGene00012899	36.6776	1.18452	0.319621	3.70601	0.000210547	0.000980958	Y46G5A.7
WBGene00018085	89.9618	1.18315	0.168353	7.02778	2.09852e-12	5.15525e-11	ttr-20
WBGene00021872	848.114	1.18217	0.30858	3.83102	0.000127615	0.000632858	clec-85
WBGene00022781	2121.21	1.18136	0.0898931	13.1418	1.89676e-39	7.49122e-37	pmt-1
WBGene00013080	1213.94	1.17936	0.184824	6.381	1.75932e-10	3.06547e-09	Y51A2D.13
WBGene00012819	81.3372	1.17726	0.229218	5.13598	2.80684e-07	2.57615e-06	Y43F8B.9
WBGene00002253	426.753	1.17373	0.125178	9.37645	6.82342e-21	5.90456e-19	lbp-1
WBGene00013499	128.607	1.17325	0.266871	4.39631	1.10107e-05	7.13197e-05	Y70G10A.3
WBGene00022262	68.2634	1.17007	0.186734	6.266	3.70452e-10	6.16206e-09	Y73C8C.3
WBGene00001591	260.399	1.16812	0.105294	11.0938	1.34383e-28	2.58738e-26	glc-1
WBGene00017105	55.6685	1.16759	0.237864	4.90864	9.17085e-07	7.55394e-06	E02H9.7
WBGene00001437	18.758	1.16682	0.334461	3.48866	0.00048544	0.00204687	fkh-5
WBGene00006938	24.0883	1.16609	0.327606	3.55943	0.000371654	0.00162584	wee-1.1
WBGene00009818	44.88	1.16518	0.320509	3.6354	0.000277548	0.00125923	acbp-3
WBGene00001623	59.3311	1.1638	0.220516	5.27762	1.3087e-07	1.28394e-06	glt-5
WBGene00303058	129.245	1.16232	0.227032	5.11965	3.06104e-07	2.78002e-06	F47G4.14
WBGene00001885	19.47	1.16182	0.363236	3.19852	0.00138134	0.00511831	his-11
WBGene00050884	17.1841	1.16085	0.337447	3.44009	0.000581518	0.00239495	Y69H2.15
WBGene00020616	32.5285	1.16057	0.24306	4.77481	1.79874e-06	1.40369e-05	T20D4.10
WBGene00000690	23.5575	1.15762	0.308212	3.75591	0.000172711	0.000824889	col-116
WBGene00010976	61.5202	1.15529	0.18885	6.11751	9.50464e-10	1.43811e-08	R02D5.1
WBGene00011429	34.8498	1.15505	0.297168	3.88686	0.000101549	0.000517764	T04C12.7
WBGene00004814	236.861	1.15334	0.189585	6.08351	1.17582e-09	1.74146e-08	skr-8
WBGene00021594	18.9731	1.15279	0.33893	3.40125	0.000670779	0.00272253	tig-3
WBGene00002259	146.117	1.15158	0.344388	3.34383	0.000826301	0.00326598	lbp-7
WBGene00010175	26.3579	1.15003	0.301593	3.81318	0.000137188	0.000673349	F56H11.2
WBGene00015878	21.1326	1.14928	0.274779	4.18256	2.88243e-05	0.000169135	C17B7.4
WBGene00016237	38.0912	1.14692	0.274211	4.18263	2.8816e-05	0.000169135	C29H12.6
WBGene00018746	71.297	1.14418	0.198948	5.75116	8.86341e-09	1.10456e-07	fbxb-103
WBGene00003689	42.6033	1.14347	0.274321	4.16838	3.06766e-05	0.000179117	nhr-99
WBGene00009057	104.987	1.14303	0.189988	6.01635	1.78397e-09	2.55614e-08	cept-1
WBGene00010064	118.125	1.13878	0.160783	7.0827	1.41377e-12	3.62939e-11	F54F7.2
WBGene00006746	70.5849	1.1375	0.167268	6.80042	1.04315e-11	2.25986e-10	unc-6
WBGene00004816	181.224	1.13734	0.173282	6.56354	5.25454e-11	9.91858e-10	skr-10
WBGene00017426	22.9792	1.1368	0.319597	3.55697	0.000375155	0.00163929	F13C5.5
WBGene00009876	49.3415	1.13643	0.218595	5.19877	2.00613e-07	1.90744e-06	F49C12.6
WBGene00013588	18.1491	1.13431	0.347585	3.2634	0.00110084	0.00419398	nlp-42
WBGene00001395	1572.92	1.13419	0.267236	4.24413	2.19444e-05	0.000132587	fat-3
WBGene00001403	91.4895	1.13417	0.198847	5.70374	1.17208e-08	1.41707e-07	fbl-1
WBGene00001447	45.3209	1.13314	0.214812	5.27503	1.32732e-07	1.2989e-06	flp-4
WBGene00007841	82.8582	1.13265	0.223717	5.06288	4.12978e-07	3.65371e-06	C31C9.7
WBGene00195183	21.8276	1.13242	0.325576	3.4782	0.000504796	0.00212036	R04A9.9
WBGene00019037	68.7007	1.13183	0.21716	5.21194	1.86873e-07	1.78672e-06	fbxb-17
WBGene00020672	51.3655	1.13107	0.274692	4.11761	3.82825e-05	0.00021791	T22B7.3
WBGene00019572	265.878	1.12861	0.134342	8.40102	4.42611e-17	2.27507e-15	K09E2.3
WBGene00015371	37.8451	1.12634	0.248045	4.54085	5.6027e-06	3.89961e-05	C03A7.13
WBGene00001546	35.7042	1.12449	0.271406	4.14318	3.42524e-05	0.000196715	gcy-21
WBGene00017405	46.4134	1.12445	0.252354	4.45583	8.35685e-06	5.56028e-05	bath-31
WBGene00021994	33.186	1.12308	0.277675	4.04461	5.24113e-05	0.000287907	Y59E9AL.4
WBGene00012968	179.401	1.12062	0.148314	7.55575	4.16441e-14	1.39748e-12	Y48A6B.7
WBGene00009466	29.7061	1.11928	0.281764	3.9724	7.11512e-05	0.000378825	F36D1.7
WBGene00017756	228.194	1.11875	0.174856	6.39809	1.57335e-10	2.76163e-09	F23F12.12
WBGene00007808	62.8613	1.11847	0.23181	4.82495	1.40039e-06	1.11705e-05	best-7
WBGene00023492	37.059	1.11822	0.293256	3.81312	0.000137223	0.000673349	T24D3.2
WBGene00019935	82.4845	1.11799	0.217451	5.14136	2.72757e-07	2.51724e-06	R07E4.1
WBGene00010706	79.4764	1.11265	0.361692	3.07624	0.00209628	0.00735511	cyp-14A2
WBGene00016360	162.192	1.10853	0.192143	5.76926	7.96191e-09	1.00466e-07	C33G8.2
WBGene00000703	16.8354	1.10848	0.352762	3.14228	0.00167639	0.00605425	col-129
WBGene00017687	319.589	1.10842	0.187276	5.91862	3.24654e-09	4.41363e-08	ets-4
WBGene00008784	125.097	1.10806	0.210287	5.26926	1.36975e-07	1.33787e-06	F14B6.3
WBGene00012027	20.97	1.10518	0.347805	3.17759	0.00148504	0.00543843	fbxa-127
WBGene00018465	718.572	1.10394	0.167546	6.58888	4.43158e-11	8.49e-10	F45E1.4
WBGene00007599	107.798	1.10304	0.234261	4.70858	2.4945e-06	1.87337e-05	C15A11.7
WBGene00019846	30.526	1.10234	0.318397	3.46214	0.000535904	0.00223337	gpx-7
WBGene00022313	66.9056	1.10228	0.20307	5.42809	5.69614e-08	6.08424e-07	Y77E11A.12
WBGene00009629	39.2087	1.10227	0.249603	4.41608	1.00508e-05	6.54601e-05	sprr-2
WBGene00019444	38.0107	1.09919	0.243471	4.51467	6.34168e-06	4.35687e-05	frpr-11
WBGene00000698	2516.59	1.09711	0.137031	8.00624	1.18265e-15	4.93667e-14	col-124
WBGene00219271	54.4023	1.09619	0.212696	5.15378	2.55285e-07	2.3702e-06	F36H5.14
WBGene00019282	313.694	1.09524	0.0915544	11.9628	5.5683e-33	1.50471e-30	mps-2
WBGene00013543	87.5453	1.09434	0.175744	6.2269	4.75757e-10	7.70566e-09	Y75B8A.6
WBGene00000219	23159.3	1.08841	0.146107	7.44942	9.37486e-14	2.98967e-12	asp-6
WBGene00012492	166.054	1.08817	0.153434	7.09215	1.32047e-12	3.42988e-11	fbxb-7
WBGene00010059	51.5212	1.08736	0.201649	5.39235	6.95403e-08	7.26682e-07	F54E4.3
WBGene00011522	926.953	1.08692	0.106132	10.2412	1.29556e-24	1.6224e-22	srap-1
WBGene00016455	55.8239	1.08614	0.203438	5.33891	9.35084e-08	9.49389e-07	C35E7.3
WBGene00020834	50.5355	1.08487	0.190089	5.7072	1.1485e-08	1.39514e-07	T27A1.2
WBGene00045058	73.292	1.08331	0.184857	5.86025	4.62165e-09	6.11575e-08	gadr-5
WBGene00011676	83.6899	1.08327	0.275136	3.93723	8.24272e-05	0.000430528	cyp-13A2
WBGene00000116	193.361	1.08321	0.121972	8.88076	6.64053e-19	4.33407e-17	alh-10
WBGene00022200	365.909	1.08191	0.154329	7.01043	2.37588e-12	5.79046e-11	fard-1
WBGene00000218	11593.2	1.08128	0.101034	10.7022	9.93904e-27	1.68232e-24	asp-5
WBGene00021743	303.442	1.08	0.345815	3.12305	0.00178988	0.00641555	Y50D4B.4
WBGene00006636	42.967	1.07999	0.342548	3.15282	0.00161703	0.00585913	tsp-10
WBGene00014814	27.5877	1.07977	0.311456	3.46685	0.000526587	0.0021999	R03D7.3
WBGene00271744	25.5796	1.07838	0.325063	3.31746	0.000908412	0.00354774	K09F6.15
WBGene00011202	30.543	1.07814	0.301019	3.58165	0.000341427	0.00150947	R10E4.6
WBGene00011207	44.3806	1.07693	0.32045	3.36067	0.000777531	0.00309705	R10E8.1
WBGene00016531	64.9317	1.07599	0.241344	4.45834	8.25951e-06	5.50663e-05	pcyt-2.2
WBGene00019111	22.7114	1.07528	0.319633	3.36411	0.000767922	0.00306512	F59E11.5
WBGene00017667	125.643	1.07504	0.195303	5.5045	3.70214e-08	4.06734e-07	ttr-37
WBGene00001076	246.482	1.07498	0.269958	3.98205	6.83236e-05	0.000365667	dpy-17
WBGene00010723	169.612	1.07477	0.200997	5.34719	8.9329e-08	9.10612e-07	cpg-7
WBGene00010514	27.0379	1.07434	0.271469	3.95753	7.57292e-05	0.000400019	K02E11.5
WBGene00016716	491.828	1.07347	0.132971	8.07297	6.86059e-16	3.00209e-14	acs-17
WBGene00010740	68.5765	1.0722	0.26404	4.06075	4.8916e-05	0.00027127	K10D3.6
WBGene00021369	945.417	1.07199	0.18593	5.76557	8.13818e-09	1.02245e-07	siah-1
WBGene00008395	56.7845	1.07019	0.18486	5.78916	7.07402e-09	9.01997e-08	D1086.8
WBGene00010204	7831.5	1.06744	0.19604	5.44502	5.17999e-08	5.57175e-07	F57F5.1
WBGene00018245	15.7036	1.06715	0.359222	2.97073	0.00297095	0.009959	F40G9.9
WBGene00003517	32.9978	1.06687	0.238145	4.4799	7.46765e-06	5.0405e-05	nac-1
WBGene00016559	61.1884	1.06532	0.185667	5.73779	9.59218e-09	1.18293e-07	C41A3.2
WBGene00021895	356.94	1.0651	0.211915	5.02607	5.00622e-07	4.35901e-06	clec-84
WBGene00009813	176.556	1.06432	0.151424	7.02872	2.08441e-12	5.12878e-11	haly-1
WBGene00004096	450.926	1.0625	0.258079	4.11696	3.83907e-05	0.000218358	pqm-1
WBGene00013500	41.7502	1.0623	0.261419	4.06359	4.8324e-05	0.000268519	Y71A12B.2
WBGene00022413	334.89	1.05894	0.253307	4.18047	2.90901e-05	0.0001705	Y102A11A.3
WBGene00018803	121.802	1.05892	0.126957	8.34078	7.3802e-17	3.66701e-15	fbxa-24
WBGene00009929	50.2188	1.05829	0.231481	4.57183	4.83478e-06	3.43814e-05	abts-2
WBGene00012763	21.8694	1.05755	0.306227	3.45348	0.000553401	0.00229323	atln-2
WBGene00004144	44.3245	1.05364	0.329556	3.19715	0.00138795	0.00514107	pqn-60
WBGene00007598	35.5068	1.05125	0.279095	3.76666	0.000165447	0.00079488	C15A11.4
WBGene00006545	25.8358	1.0499	0.328619	3.19489	0.00139885	0.00517332	tbx-8
WBGene00009295	39.0095	1.04908	0.276341	3.79633	0.000146852	0.000716035	fbxa-180
WBGene00021293	93.0202	1.04881	0.149817	7.00062	2.54839e-12	6.16213e-11	Y25C1A.6
WBGene00016913	972.801	1.04691	0.0827966	12.6444	1.20167e-36	4.02378e-34	lam-2
WBGene00010808	437.817	1.046	0.158081	6.61683	3.66977e-11	7.15512e-10	sepa-1
WBGene00008610	68.4335	1.04478	0.191292	5.46167	4.71669e-08	5.08761e-07	F09C3.2
WBGene00015139	15.4712	1.04463	0.339509	3.07688	0.00209179	0.00734438	B0310.3
WBGene00012211	102.334	1.04406	0.155722	6.70465	2.01883e-11	4.16279e-10	ssp-37
WBGene00022505	26.3202	1.04286	0.312078	3.34167	0.000832749	0.00328809	ZC21.3
WBGene00009679	100.113	1.04004	0.154269	6.74171	1.56529e-11	3.31184e-10	F44D12.2
WBGene00008770	21.8239	1.03803	0.2843	3.65117	0.00026105	0.00119033	F13G3.12
WBGene00000170	372.194	1.03733	0.162836	6.37043	1.88502e-10	3.26849e-09	aqp-2
WBGene00009389	61.2375	1.03622	0.288732	3.58884	0.000332148	0.00147352	F35B12.10
WBGene00019187	38.1337	1.03617	0.259491	3.99308	6.52192e-05	0.000351004	H11E01.2
WBGene00010902	365.97	1.03575	0.132657	7.8077	5.82416e-15	2.22053e-13	M79.2
WBGene00000118	863.958	1.03507	0.0834864	12.3981	2.67672e-35	8.08421e-33	alh-12
WBGene00018384	111.187	1.03455	0.169733	6.09515	1.09338e-09	1.63192e-08	F43C11.7
WBGene00011049	60.4512	1.03267	0.229008	4.50932	6.50361e-06	4.4596e-05	sdz-26
WBGene00012916	62.1502	1.03084	0.21222	4.85743	1.18921e-06	9.61041e-06	Y46G5A.28
WBGene00013103	274.837	1.02987	0.12699	8.10986	5.06802e-16	2.25615e-14	Y51H4A.7
WBGene00011212	37.6243	1.02842	0.293744	3.50106	0.000463416	0.00196802	R10E8.6
WBGene00003746	69.977	1.02778	0.183445	5.60264	2.11108e-08	2.43297e-07	nlp-8
WBGene00012113	865.185	1.02734	0.0960526	10.6956	1.06738e-26	1.76783e-24	T28B8.1
WBGene00008669	421.38	1.02724	0.0985735	10.421	1.98826e-25	2.83567e-23	acs-14
WBGene00021662	74.8725	1.02702	0.189256	5.42661	5.74359e-08	6.12663e-07	snpc-3.3
WBGene00013693	54.7247	1.02643	0.212291	4.83501	1.33142e-06	1.0659e-05	Y105E8B.9
WBGene00019368	87.1021	1.02416	0.252474	4.05649	4.98166e-05	0.000275422	K03H6.2
WBGene00194794	37.6192	1.02124	0.255733	3.99338	6.51377e-05	0.000350687	F45B8.5
WBGene00015619	68.3578	1.02112	0.199619	5.11537	3.13134e-07	2.83884e-06	C08G9.1
WBGene00006614	17.1387	1.02087	0.318276	3.20749	0.00133897	0.00498167	trp-1
WBGene00000858	27.2771	1.01948	0.309966	3.28902	0.00100538	0.00387728	cwn-2
WBGene00010128	258.313	1.01782	0.147059	6.92114	4.48009e-12	1.02842e-10	F55G11.8
WBGene00006930	820067	1.01721	0.0760449	13.3764	8.30246e-41	3.76126e-38	vit-6
WBGene00012747	1303.91	1.01714	0.0748878	13.5821	5.11062e-42	2.38542e-39	Y40H7A.10
WBGene00021894	47.3241	1.01377	0.246836	4.10708	4.00696e-05	0.000226826	Y54G2A.32
WBGene00003727	88.0569	1.01269	0.304304	3.3279	0.000875036	0.00343218	nhr-137
WBGene00235272	19.7776	1.01175	0.330896	3.05761	0.00223111	0.00777155	Y43B11AL.5
WBGene00010063	98.3909	1.01038	0.179142	5.6401	1.69947e-08	1.99977e-07	dhrs-4
WBGene00012545	173.071	1.0091	0.139164	7.25112	4.13331e-13	1.21037e-11	Y37D8A.3
WBGene00000214	16058.9	1.0084	0.153884	6.55298	5.63998e-11	1.05684e-09	asp-1
WBGene00021002	51.8454	1.00705	0.254297	3.96015	7.49018e-05	0.000396465	W03F9.4
WBGene00017599	33.792	1.00636	0.247327	4.06894	4.7228e-05	0.000262919	F19F10.3
WBGene00001537	97.8814	1.00593	0.132118	7.61388	2.65978e-14	9.22716e-13	gcy-11
WBGene00019829	23.8832	1.00577	0.307111	3.27494	0.00105684	0.00404938	R02E12.5
WBGene00017343	30.0361	1.00496	0.33338	3.01446	0.00257436	0.00879611	F10E7.1
WBGene00018886	83.3151	1.00436	0.319755	3.14104	0.00168349	0.00607706	npr-28
WBGene00017481	119.183	1.00355	0.18226	5.50616	3.66739e-08	4.03779e-07	F15B10.3
WBGene00023414	20.9963	1.00217	0.322801	3.10461	0.00190527	0.00677758	R01H2.7
WBGene00284846	24.3975	1.00122	0.307944	3.2513	0.00114878	0.00435509	ZC262.13
WBGene00045397	80.9262	1.00101	0.187502	5.33868	9.36261e-08	9.49389e-07	Y54G2A.52
WBGene00000084	127.604	1.00009	0.160075	6.24762	4.16764e-10	6.8219e-09	aex-1
WBGene00006926	834303	0.99856	0.0605956	16.4791	5.18497e-61	5.70458e-58	vit-2
WBGene00020455	101.099	0.995469	0.290101	3.43146	0.00060035	0.00246264	fbxa-59
WBGene00017713	33.6767	0.995444	0.271934	3.6606	0.000251622	0.00115315	F22E5.20
WBGene00021397	79.6991	0.994862	0.222181	4.47771	7.54486e-06	5.08593e-05	Y38C1AA.6
WBGene00000928	60.2522	0.99379	0.267145	3.72004	0.000199195	0.000934003	dao-2
WBGene00000172	87.8193	0.993625	0.259448	3.82977	0.000128262	0.000635862	aqp-4
WBGene00016663	23.5392	0.993126	0.300503	3.30488	0.000950166	0.00368929	C45E1.4
WBGene00003096	4900.82	0.99308	0.309573	3.2079	0.00133706	0.00497697	lys-7
WBGene00011727	46.4793	0.992682	0.223735	4.43686	9.12805e-06	6.01366e-05	T12A7.6
WBGene00003977	826.082	0.99139	0.193032	5.13589	2.80813e-07	2.57615e-06	pes-2.1
WBGene00011076	69.4254	0.991062	0.297869	3.32717	0.000877317	0.00343763	scav-5
WBGene00013329	59.901	0.988893	0.240927	4.10454	4.05122e-05	0.00022891	Y57G11C.40
WBGene00006589	60.8701	0.988745	0.222477	4.44425	8.81978e-06	5.83552e-05	tnt-4
WBGene00077764	418.601	0.98717	0.171701	5.74936	8.95817e-09	1.11482e-07	F59C6.16
WBGene00019298	600.66	0.986509	0.160511	6.14604	7.94432e-10	1.22981e-08	K02D7.1
WBGene00003778	165.719	0.986229	0.226633	4.35165	1.35114e-05	8.56799e-05	nnt-1
WBGene00001156	314.611	0.986222	0.255824	3.85509	0.000115689	0.000581009	ech-7
WBGene00004507	54.4933	0.986213	0.222662	4.42918	9.45902e-06	6.21045e-05	rpy-1
WBGene00007904	156.277	0.985534	0.129752	7.59552	3.06551e-14	1.05397e-12	C33G3.4
WBGene00019589	34.712	0.985408	0.301267	3.27088	0.00107213	0.00409922	K09F6.6
WBGene00000788	3374.74	0.983723	0.0828319	11.8761	1.57472e-32	3.91217e-30	cpz-1
WBGene00003704	75.2911	0.982309	0.303864	3.23272	0.00122617	0.00460763	nhr-114
WBGene00012212	158.833	0.982035	0.149788	6.55617	5.52089e-11	1.03777e-09	W02D9.6
WBGene00003779	47.9949	0.981779	0.261093	3.76027	0.00016973	0.000811663	nob-1
WBGene00007536	100.873	0.979604	0.232728	4.20921	2.5626e-05	0.000152459	daf-36
WBGene00001396	5239.22	0.978543	0.066108	14.8022	1.41775e-49	9.09901e-47	fat-4
WBGene00007365	1079.73	0.976985	0.203181	4.80845	1.52102e-06	1.20454e-05	C06B3.6
WBGene00003876	356.363	0.976378	0.0752474	12.9756	1.68307e-38	6.17246e-36	pept-2
WBGene00021156	142.984	0.976333	0.227894	4.28416	1.83428e-05	0.000112653	Y4C6B.2
WBGene00013901	37.3036	0.975677	0.295643	3.30019	0.00096621	0.00374309	ugt-16
WBGene00020256	49.2123	0.973871	0.251532	3.87175	0.000108056	0.000546957	T05C3.6
WBGene00019472	113.641	0.972383	0.288574	3.36961	0.000752739	0.00301311	cyp-35B1
WBGene00020022	833.133	0.971151	0.187979	5.16629	2.38792e-07	2.23322e-06	gldc-1
WBGene00002348	519.293	0.970803	0.126557	7.67086	1.70846e-14	6.11987e-13	myo-1
WBGene00019263	105.468	0.969441	0.149702	6.47579	9.43161e-11	1.70511e-09	H35B03.1
WBGene00013906	115.297	0.968884	0.140667	6.8878	5.66636e-12	1.27415e-10	ugt-5
WBGene00010545	322.41	0.967841	0.163572	5.91689	3.28076e-09	4.45623e-08	cbp-2
WBGene00010125	633.945	0.963292	0.305122	3.15707	0.00159363	0.00578249	dod-22
WBGene00016513	101.595	0.963105	0.183745	5.24154	1.5924e-07	1.53972e-06	C38C3.4
WBGene00016295	36.8616	0.96236	0.259455	3.70915	0.000207955	0.000970352	fbxc-40
WBGene00013721	49.8061	0.961547	0.251255	3.82698	0.000129724	0.00064228	Y106G6H.9
WBGene00021772	39.0681	0.961081	0.24481	3.92582	8.64337e-05	0.000448413	math-45
WBGene00013964	35.9099	0.959445	0.243944	3.93306	8.38726e-05	0.00043704	nlp-73
WBGene00269355	60.3769	0.959181	0.174464	5.49787	3.84401e-08	4.20222e-07	T28A11.25
WBGene00017594	64.6349	0.959003	0.179606	5.33948	9.32158e-08	9.47099e-07	F19C7.4
WBGene00016801	21.4273	0.958993	0.30643	3.12956	0.00175068	0.00629306	C50C3.5
WBGene00020605	40.7207	0.957723	0.206085	4.64722	3.3644e-06	2.47242e-05	lgc-50
WBGene00001604	5433.19	0.957427	0.12722	7.52574	5.24234e-14	1.72907e-12	gln-3
WBGene00004815	171.163	0.956785	0.222157	4.30679	1.65642e-05	0.000102837	skr-9
WBGene00019479	575.378	0.95497	0.129657	7.36536	1.76672e-13	5.48646e-12	K07C11.7
WBGene00014214	40.3579	0.953249	0.219163	4.34949	1.36453e-05	8.63866e-05	ZK1073.2
WBGene00015040	47.681	0.953192	0.238212	4.00144	6.29587e-05	0.000340145	cyp-34A5
WBGene00008596	59.118	0.952754	0.210682	4.52223	6.11917e-06	4.22094e-05	clec-54
WBGene00001202	20.9246	0.951958	0.291972	3.26044	0.00111239	0.00423169	egl-36
WBGene00007176	40.3635	0.948423	0.209223	4.53308	5.81295e-06	4.02956e-05	kcnl-1
WBGene00013515	68.3861	0.948036	0.184514	5.13803	2.77639e-07	2.55312e-06	Y73F4A.2
WBGene00017471	208.719	0.946749	0.249223	3.7988	0.000145396	0.000710061	F14H12.3
WBGene00010174	2603.06	0.946555	0.102303	9.25244	2.1942e-20	1.70693e-18	F56H9.2
WBGene00022858	922.82	0.945691	0.142114	6.65445	2.84361e-11	5.65894e-10	ZK1193.2
WBGene00016677	355.77	0.945156	0.139516	6.77454	1.24799e-11	2.681e-10	C45G9.6
WBGene00022538	88.6554	0.944209	0.245509	3.84593	0.000120096	0.000600156	ZC190.4
WBGene00044082	183.19	0.943352	0.109789	8.59241	8.51674e-18	4.75302e-16	D1086.12
WBGene00010788	50.5695	0.941481	0.208522	4.51502	6.33106e-06	4.35652e-05	sulp-4
WBGene00001445	33.1029	0.940187	0.22376	4.20177	2.64832e-05	0.000157013	flp-2
WBGene00006870	57.2081	0.939269	0.213222	4.40512	1.05725e-05	6.85674e-05	vab-3
WBGene00007604	32.8211	0.938391	0.242273	3.87328	0.000107381	0.000544253	xbx-9
WBGene00000781	4327.07	0.937162	0.257666	3.63712	0.000275699	0.00125272	cpr-1
WBGene00015790	34.6263	0.936451	0.245517	3.81419	0.000136628	0.000671072	C15C7.4
WBGene00013905	358.19	0.932619	0.170733	5.46243	4.69665e-08	5.06955e-07	ugt-4
WBGene00001104	228.868	0.932605	0.145945	6.39012	1.65759e-10	2.89805e-09	dsl-2
WBGene00008831	46.5554	0.932438	0.247014	3.77483	0.000160114	0.000773599	F14H3.12
WBGene00020799	88.5748	0.931602	0.212422	4.38563	1.15652e-05	7.44416e-05	T25D10.1
WBGene00008563	48.3897	0.931381	0.237184	3.92683	8.60734e-05	0.000446845	F07H5.13
WBGene00016114	27.9168	0.92923	0.296432	3.13472	0.00172019	0.00619648	flp-27
WBGene00019108	31.4931	0.929066	0.284384	3.26694	0.00108718	0.00414979	chpf-2
WBGene00020891	606.526	0.928898	0.16412	5.65986	1.51498e-08	1.7964e-07	T28C12.4
WBGene00006309	24.8865	0.92724	0.28672	3.23396	0.00122086	0.00458993	sul-2
WBGene00008040	360.137	0.926289	0.0731342	12.6656	9.16958e-37	3.13865e-34	ttr-5
WBGene00014092	172.98	0.925884	0.115837	7.99297	1.31725e-15	5.39617e-14	ZK822.5
WBGene00003986	574.564	0.922699	0.0888176	10.3887	2.7914e-25	3.83893e-23	mct-4
WBGene00004135	79.231	0.922502	0.17005	5.42488	5.79933e-08	6.18181e-07	pqn-48
WBGene00003645	96.3109	0.921421	0.224323	4.10756	3.99859e-05	0.000226518	nhr-55
WBGene00014252	1071.77	0.921366	0.104331	8.83122	1.03538e-18	6.61739e-17	ZK1320.2
WBGene00011583	28.2179	0.921059	0.278642	3.30553	0.000947983	0.00368174	T07D10.3
WBGene00019979	244.583	0.920876	0.132821	6.93319	4.11448e-12	9.50154e-11	R09B5.11
WBGene00011979	1110.25	0.92077	0.221635	4.15444	3.26078e-05	0.000189103	T24B8.5
WBGene00015197	164.044	0.919863	0.282934	3.25116	0.00114935	0.00435618	B0454.6
WBGene00009476	278.317	0.918798	0.121328	7.57282	3.65195e-14	1.2341e-12	F36F2.2
WBGene00004988	835.042	0.917129	0.262799	3.48985	0.000483283	0.00203834	spp-3
WBGene00004041	170.851	0.916252	0.23713	3.86393	0.000111578	0.000562934	plg-1
WBGene00009202	212.781	0.916226	0.207373	4.41824	9.95056e-06	6.48618e-05	aptf-4
WBGene00004740	48.4655	0.916059	0.238319	3.84383	0.000121129	0.000604587	scd-2
WBGene00017718	71.092	0.914844	0.169578	5.39481	6.85962e-08	7.17303e-07	F22F4.5
WBGene00007650	398.319	0.91346	0.0701468	13.0221	9.15893e-39	3.44085e-36	ugt-23
WBGene00001796	79.9783	0.913092	0.196684	4.64244	3.44323e-06	2.52432e-05	gtl-2
WBGene00017303	243.791	0.912284	0.183376	4.97493	6.527e-07	5.56059e-06	F09F7.6
WBGene00000133	478.137	0.911595	0.19273	4.7299	2.24634e-06	1.70445e-05	amt-1
WBGene00016644	188.902	0.911001	0.20483	4.4476	8.68344e-06	5.76017e-05	abhd-3.2
WBGene00003968	99.495	0.910717	0.249062	3.65659	0.000255591	0.0011689	peb-1
WBGene00194650	46.6961	0.909689	0.22073	4.12127	3.76783e-05	0.000214868	C36A4.14
WBGene00015947	119.598	0.909645	0.245865	3.69978	0.00021579	0.00100296	C18A11.1
WBGene00044553	57.5427	0.908274	0.282507	3.21505	0.00130424	0.00486775	T23B12.11
WBGene00014000	405.197	0.907925	0.171735	5.28679	1.24479e-07	1.22749e-06	ZK550.6
WBGene00011445	46.7585	0.907718	0.284059	3.19553	0.00139576	0.00516552	T04F8.7
WBGene00001164	36.8375	0.907668	0.263266	3.44772	0.00056533	0.00233453	efn-3
WBGene00017124	158.175	0.906894	0.124701	7.27254	3.5278e-13	1.04297e-11	E04F6.4
WBGene00015933	4032.55	0.906876	0.26255	3.45411	0.000552119	0.00228991	C17H12.8
WBGene00003691	96.5762	0.906184	0.251114	3.60865	0.000307796	0.00137819	nhr-101
WBGene00044452	34.5828	0.905519	0.254562	3.55716	0.000374883	0.00163857	Y102E9.5
WBGene00010049	1781.76	0.905223	0.11822	7.65714	1.90118e-14	6.73194e-13	F54D5.3
WBGene00001374	32.4198	0.904576	0.252026	3.58921	0.000331683	0.00147189	exp-2
WBGene00009424	100.316	0.902676	0.232589	3.88099	0.000104032	0.000529196	F35E8.13
WBGene00000298	641.992	0.899944	0.0872099	10.3193	5.76561e-25	7.79014e-23	cat-4
WBGene00011723	173.332	0.89961	0.167612	5.36723	7.99549e-08	8.23777e-07	T12A7.2
WBGene00021671	46.813	0.899439	0.249599	3.60353	0.000313921	0.00140317	Y48G1BM.6
WBGene00017868	23.7781	0.899326	0.290884	3.0917	0.00199016	0.00704539	slc-28.2
WBGene00000531	36.6866	0.89914	0.243164	3.69767	0.00021759	0.00101072	clh-4
WBGene00003112	29.2085	0.898992	0.294087	3.05689	0.00223646	0.00778489	mab-21
WBGene00022631	305.715	0.89877	0.107766	8.34004	7.42627e-17	3.67803e-15	nekl-2
WBGene00011894	158.885	0.898704	0.168381	5.33734	9.4322e-08	9.55817e-07	ttr-23
WBGene00044672	35.4829	0.898486	0.287697	3.12303	0.00179	0.00641555	fbxa-4
WBGene00019345	109.215	0.898012	0.229556	3.91196	9.15508e-05	0.000471782	tmem-135
WBGene00017582	431.87	0.897684	0.103564	8.66793	4.40063e-18	2.55785e-16	F18G5.6
WBGene00045208	82.1948	0.897216	0.21511	4.17097	3.03301e-05	0.00017743	F13E9.15
WBGene00021898	360.01	0.89694	0.152782	5.8707	4.33947e-09	5.76711e-08	Y54G2A.36
WBGene00219376	41.4038	0.896909	0.299426	2.99542	0.00274065	0.00929623	C28G1.10
WBGene00022047	291.193	0.896376	0.102681	8.72973	2.55289e-18	1.54811e-16	Y66H1A.5
WBGene00012416	171.611	0.895653	0.122669	7.30138	2.84829e-13	8.5521e-12	Y7A9A.1
WBGene00011829	63.7028	0.895519	0.19137	4.67952	2.87542e-06	2.14169e-05	T19A6.4
WBGene00004890	367.834	0.894971	0.195612	4.57524	4.75675e-06	3.38891e-05	smp-2
WBGene00015756	343.44	0.894532	0.180096	4.96698	6.80051e-07	5.77762e-06	C14C6.2
WBGene00001448	66.5664	0.89308	0.159653	5.59388	2.22054e-08	2.54676e-07	flp-5
WBGene00020617	97.9265	0.891141	0.141815	6.28381	3.30366e-10	5.53112e-09	T20D4.11
WBGene00044898	47.1563	0.890484	0.282429	3.15295	0.00161632	0.00585791	let-383
WBGene00012585	725.563	0.890115	0.0567973	15.6718	2.35838e-55	1.91191e-52	lips-15
WBGene00008389	61.6045	0.889402	0.269745	3.2972	0.000976544	0.00377647	D1086.2
WBGene00005000	693.766	0.88812	0.0540962	16.4174	1.43543e-60	1.474e-57	spp-15
WBGene00020188	67.5017	0.887787	0.185351	4.78975	1.66989e-06	1.30964e-05	T03F1.6
WBGene00012259	104.618	0.884908	0.170092	5.20251	1.96617e-07	1.87175e-06	sulp-7
WBGene00009926	199.794	0.884514	0.222224	3.98028	6.88351e-05	0.000368039	noah-2
WBGene00007361	34.5189	0.884107	0.284302	3.10975	0.00187247	0.0066763	oac-3
WBGene00003842	35.2074	0.883565	0.233731	3.78027	0.000156658	0.000758859	2022-10-01
WBGene00008020	45.641	0.883183	0.226161	3.9051	9.41867e-05	0.000483264	C38H2.3
WBGene00007140	223.783	0.882534	0.212864	4.14599	3.38349e-05	0.000194972	cyp-29A4
WBGene00016565	34.6128	0.882484	0.250918	3.51702	0.000436416	0.00186777	C41D11.6
WBGene00001451	57.4001	0.882322	0.178814	4.9343	8.04376e-07	6.74826e-06	flp-8
WBGene00003877	134.095	0.882293	0.206682	4.26883	1.96499e-05	0.000120011	pept-1
WBGene00004875	1296.28	0.881768	0.10053	8.77119	1.76794e-18	1.10249e-16	smd-1
WBGene00015112	216.461	0.881182	0.127386	6.9174	4.60002e-12	1.05438e-10	B0281.5
WBGene00015048	2000.54	0.880867	0.243589	3.61621	0.000298952	0.00134328	faah-2
WBGene00004008	125.063	0.880152	0.163917	5.3695	7.89561e-08	8.15121e-07	pgp-14
WBGene00005642	436.791	0.878931	0.0829835	10.5916	3.2584e-26	5.22803e-24	srp-1
WBGene00018804	37.2552	0.8788	0.260314	3.37592	0.000735696	0.0029541	lido-15
WBGene00008914	77.0287	0.877408	0.149273	5.87787	4.15574e-09	5.54206e-08	F17C11.2
WBGene00007958	76.9604	0.876886	0.185815	4.71914	2.36844e-06	1.78566e-05	C35C5.9
WBGene00018055	108.728	0.87567	0.213336	4.10465	4.04924e-05	0.000228882	F35F10.5
WBGene00015332	458.744	0.875646	0.157778	5.54986	2.85899e-08	3.21204e-07	tyr-1
WBGene00021469	935.125	0.875594	0.0554114	15.8017	3.029e-56	2.74445e-53	Y39G10AR.11
WBGene00010290	64.6764	0.87341	0.172398	5.06623	4.05771e-07	3.59821e-06	F58H1.7
WBGene00000005	70.5278	0.873164	0.273536	3.19214	0.00141223	0.0052102	aat-4
WBGene00004108	175.437	0.872958	0.25232	3.45972	0.00054073	0.00225104	pqn-18
WBGene00018214	125.998	0.87186	0.144579	6.03033	1.63621e-09	2.35758e-08	F39H12.3
WBGene00009645	99.9563	0.871724	0.140959	6.18423	6.24082e-10	9.91003e-09	F42G10.1
WBGene00003959	145.109	0.870722	0.252125	3.45353	0.000553303	0.00229323	pcp-4
WBGene00016751	180.327	0.870705	0.121601	7.16036	8.04674e-13	2.20149e-11	C48E7.6
WBGene00021909	279.685	0.86906	0.101286	8.58027	9.46498e-18	5.24421e-16	Y55B1BL.1
WBGene00009192	638.733	0.868732	0.235626	3.68692	0.000226987	0.0010493	asah-2
WBGene00001458	52.1625	0.868538	0.18639	4.65979	3.16529e-06	2.33837e-05	flp-15
WBGene00020516	1163.09	0.868102	0.145536	5.96485	2.44861e-09	3.42873e-08	T15B7.1
WBGene00002989	80.5082	0.867533	0.148918	5.82557	5.6917e-09	7.40958e-08	lim-7
WBGene00002881	105.967	0.865472	0.199604	4.33595	1.45132e-05	9.13931e-05	let-756
WBGene00017364	50.2309	0.865275	0.224776	3.8495	0.000118361	0.000592689	clec-7
WBGene00010752	42.2486	0.864357	0.238743	3.62045	0.000294093	0.00132531	K10G4.3
WBGene00004345	62.9911	0.864291	0.183161	4.71874	2.37311e-06	1.78831e-05	rgs-2
WBGene00020592	524.577	0.864044	0.112464	7.68288	1.55554e-14	5.59813e-13	ugt-12
WBGene00016201	1217.27	0.862864	0.0936704	9.21171	3.20965e-20	2.42345e-18	tdo-2
WBGene00003633	85.2995	0.862265	0.228973	3.76579	0.000166024	0.000796906	nhr-43
WBGene00018340	137.759	0.861094	0.136703	6.29903	2.99508e-10	5.05316e-09	anmt-2
WBGene00007347	60.4909	0.860599	0.180999	4.7547	1.98737e-06	1.53672e-05	C05G5.1
WBGene00018602	1476.74	0.859536	0.182917	4.69904	2.61386e-06	1.95349e-05	F48D6.4
WBGene00019280	134.745	0.859372	0.21373	4.02084	5.79914e-05	0.000315745	K01A2.5
WBGene00017071	2701.71	0.856951	0.101425	8.44908	2.93603e-17	1.55943e-15	aagr-1
WBGene00022597	104.085	0.856772	0.214374	3.99663	6.42507e-05	0.000346275	ZC395.5
WBGene00004037	134.807	0.855418	0.162133	5.27602	1.32017e-07	1.29355e-06	plc-2
WBGene00009102	107.403	0.854936	0.180884	4.72644	2.28492e-06	1.73031e-05	F25B3.5
WBGene00009048	939.023	0.854929	0.218917	3.90526	9.41229e-05	0.000483097	cth-1
WBGene00007753	327.43	0.854482	0.12826	6.66212	2.69901e-11	5.40609e-10	C27A7.1
WBGene00021235	24.4979	0.853516	0.281295	3.03424	0.00241142	0.00830754	Y19D10B.6
WBGene00016957	652.685	0.851523	0.128324	6.63574	3.22879e-11	6.35973e-10	atic-1
WBGene00001345	294.368	0.851498	0.157206	5.41644	6.07965e-08	6.41843e-07	fos-1
WBGene00004007	45.195	0.850455	0.240192	3.54073	0.000399023	0.00172499	pgp-13
WBGene00013866	444.341	0.849181	0.102262	8.30401	1.00659e-16	4.87561e-15	cbs-1
WBGene00013650	128.903	0.849042	0.166817	5.08965	3.58719e-07	3.2199e-06	Y105C5B.9
WBGene00008936	608.446	0.84791	0.224116	3.78335	0.000154733	0.000750511	papl-1
WBGene00018200	36.2901	0.847413	0.250808	3.37873	0.000728222	0.00292728	btb-17
WBGene00022642	5459.72	0.847013	0.131829	6.42509	1.31792e-10	2.3441e-09	lipl-5
WBGene00206386	55.8855	0.846325	0.221328	3.82385	0.000131383	0.000648411	K10C2.12
WBGene00021193	35.9943	0.845761	0.264729	3.19482	0.00139919	0.00517332	math-44
WBGene00001462	49.1857	0.844936	0.23976	3.52409	0.000424936	0.00182472	flp-19
WBGene00004119	175.379	0.844772	0.188747	4.47569	7.61633e-06	5.12961e-05	pqn-31
WBGene00010495	131.59	0.844514	0.192681	4.38296	1.17077e-05	7.53077e-05	K02B12.2
WBGene00012407	972.16	0.843597	0.0969466	8.70166	3.27061e-18	1.94507e-16	Y7A5A.1
WBGene00018062	52.7762	0.84197	0.215535	3.90641	9.36776e-05	0.000481394	F35F10.13
WBGene00006929	813952	0.841583	0.0563171	14.9437	1.71298e-50	1.14717e-47	vit-5
WBGene00000282	1214.64	0.841113	0.058579	14.3586	9.40899e-47	5.36765e-44	cah-4
WBGene00006749	42.9194	0.841067	0.215321	3.90611	9.37955e-05	0.000481738	unc-9
WBGene00019332	257.76	0.840715	0.118549	7.09173	1.32445e-12	3.43443e-11	K02F3.9
WBGene00009334	766.26	0.839947	0.235782	3.56239	0.000367493	0.00160947	F32D8.12
WBGene00011794	79.799	0.839478	0.176718	4.75039	2.03024e-06	1.56359e-05	nep-21
WBGene00003514	735.94	0.838335	0.112071	7.48036	7.41205e-14	2.38434e-12	myo-2
WBGene00045077	39.1713	0.838329	0.232866	3.60005	0.000318154	0.0014188	Y71A12B.18
WBGene00022191	98.9792	0.838091	0.154892	5.4108	6.27444e-08	6.61048e-07	Y71H2B.1
WBGene00019741	27.1809	0.837702	0.276907	3.02521	0.00248463	0.00853686	nhr-201
WBGene00011229	62.2987	0.836996	0.230651	3.62884	0.000284698	0.00128674	R11.4
WBGene00017381	41.6333	0.836206	0.244205	3.4242	0.000616613	0.00252196	ddr-2
WBGene00010989	210.715	0.835948	0.171446	4.87586	1.08335e-06	8.82435e-06	R03D7.2
WBGene00000799	146.694	0.83459	0.145764	5.72563	1.03052e-08	1.26077e-07	crn-6
WBGene00010924	85.2444	0.834557	0.207694	4.01821	5.86425e-05	0.000318727	M153.1
WBGene00007764	155.499	0.833669	0.17399	4.79147	1.65564e-06	1.30045e-05	C27B7.7
WBGene00010341	71.1835	0.833116	0.204198	4.07993	4.50485e-05	0.000251863	glo-3
WBGene00009100	29.7475	0.83297	0.270076	3.08421	0.00204094	0.00719868	rgef-1
WBGene00009773	133.326	0.832908	0.173249	4.80758	1.52767e-06	1.20861e-05	lipl-2
WBGene00003828	1306.87	0.832591	0.108153	7.69824	1.3795e-14	4.98791e-13	nuc-1
WBGene00001843	940.041	0.832212	0.0600642	13.8554	1.18045e-43	6.06085e-41	hgo-1
WBGene00017133	88.6239	0.832171	0.237515	3.50366	0.000458903	0.00195154	EEED8.2
WBGene00017567	169.096	0.831844	0.131601	6.32097	2.5992e-10	4.43361e-09	F18E3.11
WBGene00013947	569.755	0.831583	0.16928	4.91247	8.99357e-07	7.43974e-06	ZK228.4
WBGene00020126	36.9327	0.831555	0.229461	3.62395	0.000290141	0.00130827	flp-26
WBGene00006970	29.5341	0.831463	0.278738	2.98296	0.00285477	0.00961978	zag-1
WBGene00010983	70.502	0.831415	0.181525	4.58016	4.6461e-06	3.31929e-05	mocs-1
WBGene00004986	734.17	0.830564	0.199993	4.15297	3.28195e-05	0.000190188	spp-1
WBGene00020004	39.8661	0.829865	0.239109	3.47066	0.000519184	0.00217133	R11E3.2
WBGene00014052	57.6929	0.829677	0.235411	3.52438	0.00042448	0.00182328	ZK669.2
WBGene00016898	224.062	0.829603	0.115689	7.17097	7.4466e-13	2.05925e-11	clik-2
WBGene00022727	39.3504	0.828831	0.228573	3.62612	0.000287717	0.00129886	prkl-1
WBGene00017730	176.158	0.828214	0.131062	6.31924	2.62853e-10	4.47867e-09	F22H10.6
WBGene00008622	590.46	0.82812	0.063008	13.1431	1.86433e-39	7.49122e-37	F09C8.2
WBGene00013278	60.9302	0.828045	0.20475	4.04418	5.25068e-05	0.000288329	Y57A10B.6
WBGene00010475	71.3991	0.8261	0.199752	4.13562	3.53996e-05	0.000202925	K01F9.2
WBGene00018036	473.49	0.826074	0.102915	8.02678	1.00064e-15	4.26948e-14	F35C8.5
WBGene00010334	44.8981	0.826051	0.209325	3.94626	7.93824e-05	0.000416886	del-5
WBGene00045245	132.69	0.82585	0.147165	5.61174	2.00304e-08	2.32177e-07	ttr-34
WBGene00013118	149.696	0.825519	0.150631	5.48042	4.24323e-08	4.60595e-07	Y51H4A.24
WBGene00001244	1344.17	0.823881	0.203895	4.04072	5.3287e-05	0.000291989	elo-6
WBGene00018828	42.7893	0.8232	0.222607	3.69799	0.000217314	0.00100974	sdz-21
WBGene00003755	27.231	0.82183	0.253816	3.2379	0.00120415	0.00453262	nlp-17
WBGene00003567	315.702	0.821305	0.100687	8.15698	3.43494e-16	1.55156e-14	ncx-2
WBGene00001251	110.72	0.820479	0.217995	3.76375	0.000167386	0.000802694	elt-3
WBGene00003744	85.5996	0.820286	0.149217	5.49727	3.85716e-08	4.2136e-07	nlp-6
WBGene00002248	480.807	0.820279	0.145892	5.62252	1.88195e-08	2.19437e-07	lam-3
WBGene00019116	70.1285	0.819248	0.209094	3.91809	8.92552e-05	0.000461342	nhr-143
WBGene00017905	178.48	0.819208	0.171388	4.77983	1.7544e-06	1.37382e-05	F28F5.6
WBGene00006331	2229.32	0.818929	0.110808	7.39053	1.46242e-13	4.55986e-12	sup-26
WBGene00012013	110.43	0.818715	0.18785	4.35836	1.31044e-05	8.34421e-05	ugt-54
WBGene00013884	285.047	0.817698	0.0971664	8.41543	3.91445e-17	2.03011e-15	ZC412.3
WBGene00006640	50.1918	0.81766	0.210591	3.88269	0.000103309	0.000525865	tsp-14
WBGene00000981	142.222	0.817603	0.11948	6.843	7.75543e-12	1.70409e-10	dhs-18
WBGene00020869	641.413	0.817554	0.0910039	8.98372	2.61752e-19	1.78397e-17	T28A11.2
WBGene00016332	608.038	0.816919	0.0883825	9.24299	2.39692e-20	1.84599e-18	C32F10.4
WBGene00001906	43.2354	0.816502	0.206477	3.95446	7.6709e-05	0.000404087	his-32
WBGene00009511	29.4866	0.816043	0.270426	3.01762	0.00254771	0.00871858	F37H8.2
WBGene00009797	150.403	0.815859	0.14619	5.58082	2.39392e-08	2.7233e-07	F46G10.2
WBGene00008388	373.236	0.815728	0.141778	5.75358	8.73749e-09	1.09063e-07	D1086.1
WBGene00010870	108.794	0.815706	0.207573	3.92973	8.50421e-05	0.000442386	let-522
WBGene00009142	719.011	0.814128	0.0873342	9.32198	1.14191e-20	9.4058e-19	F26A3.4
WBGene00000211	173.68	0.813546	0.124764	6.52068	6.99915e-11	1.28913e-09	asm-1
WBGene00011718	156.932	0.812897	0.164045	4.95533	7.22062e-07	6.10082e-06	T11G6.3
WBGene00011070	42.9392	0.81167	0.224769	3.61113	0.000304869	0.00136588	msrp-7
WBGene00019300	277.946	0.810775	0.189292	4.2832	1.84228e-05	0.000113054	swt-1
WBGene00000510	38.6365	0.8091	0.239018	3.3851	0.000711535	0.0028698	cka-2
WBGene00008760	53.4579	0.80871	0.226245	3.57448	0.000350918	0.00154566	F13E9.11
WBGene00022887	406.94	0.808426	0.174161	4.64182	3.4535e-06	2.52944e-05	ZK1290.5
WBGene00006583	64.1997	0.80689	0.181664	4.44167	8.92654e-06	5.89856e-05	tnc-2
WBGene00000971	66.5102	0.806306	0.20147	4.00212	6.2778e-05	0.000339407	dhs-7
WBGene00019819	528.497	0.804996	0.139557	5.76821	8.01162e-09	1.00902e-07	aass-1
WBGene00004801	238.814	0.804698	0.120346	6.68656	2.28483e-11	4.67374e-10	sir-2.2
WBGene00010337	1256.15	0.804577	0.0984765	8.17024	3.07769e-16	1.40253e-14	F59F4.2
WBGene00044811	67.6277	0.804172	0.252761	3.18155	0.00146488	0.00537356	F12E12.11
WBGene00007460	1130.29	0.803414	0.22658	3.54582	0.000391388	0.00169818	C08F11.13
WBGene00018052	184.456	0.802426	0.209785	3.82499	0.000130778	0.000646667	F35F10.1
WBGene00022584	99.0959	0.801887	0.215723	3.7172	0.000201442	0.000943106	ZC266.1
WBGene00008233	138.388	0.80186	0.251545	3.18774	0.00143387	0.00527488	C50F4.8
WBGene00012582	71.4727	0.801335	0.198033	4.04647	5.19954e-05	0.000285826	clec-8
WBGene00013077	1248.61	0.801276	0.0600991	13.3326	1.49649e-40	6.22985e-38	ttr-24
WBGene00009796	583.662	0.800507	0.225852	3.54439	0.000393517	0.00170598	F46G10.1
WBGene00002988	27.5035	0.799206	0.259515	3.07962	0.00207264	0.00728879	lim-6
WBGene00022265	138.747	0.799205	0.140048	5.70664	1.1523e-08	1.39645e-07	Y73C8C.8
WBGene00001184	180.22	0.798502	0.132918	6.00749	1.88412e-09	2.68466e-08	egl-15
WBGene00014159	52.1786	0.798491	0.177484	4.49896	6.82878e-06	4.65621e-05	arrd-4
WBGene00016865	66.5695	0.798303	0.217714	3.66675	0.000245655	0.00112715	ets-9
WBGene00022331	42.3195	0.798291	0.215959	3.69649	0.000218602	0.0010145	fbxa-19
WBGene00009383	140.753	0.798043	0.168583	4.73382	2.20328e-06	1.67578e-05	F35B12.3
WBGene00000286	78.1139	0.797768	0.182623	4.36839	1.25165e-05	8.00963e-05	cal-2
WBGene00008228	66.2727	0.797706	0.195076	4.08921	4.32848e-05	0.000243244	C50B8.6
WBGene00011768	311.134	0.796763	0.189522	4.20405	2.62176e-05	0.000155559	oac-46
WBGene00021464	228.718	0.796352	0.17783	4.47815	7.52928e-06	5.07765e-05	ugt-31
WBGene00003983	93.0346	0.796107	0.23055	3.45307	0.000554248	0.00229522	pes-10
WBGene00077585	36.4783	0.795604	0.251457	3.16398	0.00155626	0.00567336	T01G5.8
WBGene00011407	193.919	0.795085	0.206666	3.8472	0.000119474	0.000597291	ppat-1
WBGene00007533	430.384	0.794776	0.154068	5.15859	2.48813e-07	2.31569e-06	cbl-1
WBGene00013516	28.1644	0.794418	0.263698	3.01261	0.00259013	0.00884412	Y73F4A.3
WBGene00017796	122.364	0.794334	0.146509	5.42175	5.90186e-08	6.26551e-07	F25G6.1
WBGene00011310	66.3354	0.7933	0.222439	3.56637	0.000361957	0.00158793	T01B4.3
WBGene00016294	36.1354	0.792346	0.260358	3.0433	0.00234002	0.00810325	C31H2.4
WBGene00011938	551.861	0.79202	0.137378	5.76527	8.15296e-09	1.02264e-07	alh-13
WBGene00194674	2338.84	0.791016	0.172895	4.57511	4.7597e-06	3.38945e-05	F23D12.11
WBGene00015802	1396.25	0.790848	0.0964546	8.19917	2.42045e-16	1.1129e-14	kynu-1
WBGene00018298	28.4734	0.790758	0.248484	3.18233	0.00146094	0.00536166	nlp-50
WBGene00011003	138.146	0.789957	0.148146	5.33229	9.69799e-08	9.77605e-07	R04B5.5
WBGene00009393	683.477	0.78909	0.225933	3.49258	0.000478371	0.00202094	clec-62
WBGene00010516	38.3255	0.788649	0.237451	3.32131	0.000895958	0.00350265	K02E11.7
WBGene00003169	137.912	0.787848	0.164472	4.79016	1.66647e-06	1.30763e-05	mec-5
WBGene00002990	242.24	0.787801	0.107638	7.31898	2.49861e-13	7.56213e-12	lin-1
WBGene00002130	1803.07	0.786079	0.0589519	13.3342	1.46341e-40	6.22985e-38	inx-8
WBGene00020139	1919.73	0.786055	0.17113	4.59331	4.36274e-06	3.13137e-05	eppl-1
WBGene00004999	5671.88	0.784336	0.0761814	10.2956	7.37289e-25	9.62412e-23	spp-14
WBGene00015660	5081.81	0.783902	0.179116	4.3765	1.206e-05	7.73033e-05	catp-3
WBGene00015087	39.2107	0.783616	0.254886	3.07438	0.0021094	0.00739609	B0252.1
WBGene00014106	45.8218	0.78339	0.258101	3.0352	0.00240374	0.00828666	ZK856.5
WBGene00015981	108.135	0.782838	0.132704	5.89911	3.65458e-09	4.91628e-08	elt-7
WBGene00010597	1253.99	0.782393	0.181533	4.30992	1.6331e-05	0.000101553	K06A4.7
WBGene00003749	78.7671	0.78227	0.186903	4.18543	2.84631e-05	0.000167335	nlp-11
WBGene00007838	76.259	0.781107	0.162855	4.79633	1.616e-06	1.27256e-05	fbxa-168
WBGene00012853	36.6019	0.780825	0.252122	3.09701	0.00195484	0.0069363	Y44A6D.2
WBGene00010365	51.7644	0.779615	0.202905	3.84226	0.000121904	0.000607472	H04D03.4
WBGene00045276	160.3	0.778702	0.134271	5.7995	6.65142e-09	8.50928e-08	F18E3.13
WBGene00012424	34.5852	0.777703	0.260068	2.99038	0.0027863	0.00943238	dlc-3
WBGene00007642	89.773	0.776825	0.256407	3.02965	0.00244835	0.00842536	C17E4.2
WBGene00017563	1395.46	0.776222	0.120711	6.4304	1.27271e-10	2.26894e-09	F18C5.10
WBGene00017908	417.407	0.776117	0.115821	6.70103	2.06956e-11	4.25599e-10	F28H1.1
WBGene00012794	146.69	0.775709	0.153332	5.05901	4.21439e-07	3.72214e-06	Y43E12A.2
WBGene00011331	155.416	0.775265	0.126644	6.12159	9.26484e-10	1.40597e-08	T01E8.1
WBGene00011733	597.775	0.774602	0.166786	4.64429	3.41248e-06	2.50416e-05	T12D8.5
WBGene00018033	37.9631	0.773497	0.242529	3.1893	0.00142619	0.00525289	F35B3.7
WBGene00004789	340.775	0.773384	0.125435	6.16562	7.02057e-10	1.09673e-08	sgk-1
WBGene00019593	100.522	0.772758	0.134222	5.75733	8.54545e-09	1.06926e-07	K09F6.10
WBGene00022245	8326.7	0.772639	0.152355	5.07131	3.95079e-07	3.51148e-06	acp-6
WBGene00003751	87.842	0.772141	0.168936	4.57061	4.86297e-06	3.45022e-05	nlp-13
WBGene00008447	148.248	0.772038	0.136992	5.63563	1.74415e-08	2.04765e-07	E01G4.5
WBGene00010083	329.077	0.771811	0.244162	3.16107	0.00157192	0.0057199	xdh-1
WBGene00020229	248.595	0.770753	0.108285	7.1178	1.09662e-12	2.89729e-11	T05A8.3
WBGene00010811	403.475	0.770461	0.119641	6.43976	1.19665e-10	2.14077e-09	hmit-1.3
WBGene00012535	145.474	0.770046	0.171428	4.49195	7.05726e-06	4.79713e-05	Y37A1A.2
WBGene00018392	63.8841	0.769651	0.189508	4.06131	4.87982e-05	0.000270861	insc-1
WBGene00001795	498.977	0.769646	0.166633	4.61881	3.8594e-06	2.79879e-05	gtl-1
WBGene00000958	53.9223	0.769052	0.226982	3.38817	0.000703611	0.00284306	dgk-1
WBGene00006844	56.568	0.768373	0.233762	3.28699	0.00101263	0.00389646	unc-120
WBGene00012085	775.634	0.767864	0.197095	3.8959	9.78332e-05	0.000500307	T27D12.1
WBGene00021950	46.8805	0.767717	0.20919	3.66995	0.000242593	0.00111465	cutl-26
WBGene00008357	78.6259	0.767289	0.182394	4.20676	2.59063e-05	0.000153948	nspc-16
WBGene00017506	784.011	0.767264	0.106574	7.19932	6.05115e-13	1.70395e-11	F16B4.4
WBGene00009595	465.3	0.766936	0.159886	4.79678	1.61237e-06	1.27035e-05	cbp-3
WBGene00013859	2319.24	0.766285	0.243685	3.14457	0.00166328	0.00601411	ZC247.1
WBGene00000136	109.77	0.766171	0.230021	3.33087	0.000865754	0.00339837	amt-4
WBGene00011185	113.187	0.765953	0.168781	4.53815	5.67488e-06	3.94095e-05	R10D12.1
WBGene00014088	637.696	0.765915	0.0636204	12.0388	2.22092e-33	6.45451e-31	ZK809.8
WBGene00007558	37.483	0.76575	0.25645	2.98596	0.00282692	0.00954893	C14A4.7
WBGene00008239	553.049	0.765592	0.12898	5.93572	2.92555e-09	4.02342e-08	fshr-1
WBGene00011957	65.9456	0.765563	0.191946	3.98843	6.65126e-05	0.000357215	T23F11.6
WBGene00003739	34.4447	0.764759	0.238954	3.20044	0.00137216	0.00508796	nlp-1
WBGene00044696	2001.07	0.764739	0.218906	3.49347	0.000476795	0.0020165	F52E1.14
WBGene00017698	285.744	0.764737	0.161383	4.73866	2.15139e-06	1.64293e-05	F22B7.9
WBGene00003764	131.505	0.763717	0.183628	4.15904	3.19594e-05	0.000185973	nlp-26
WBGene00004827	113.292	0.76348	0.18464	4.13497	3.54998e-05	0.000203272	skr-21
WBGene00008886	65.5209	0.763387	0.233745	3.2659	0.00109118	0.00416037	F16C3.2
WBGene00011089	110.657	0.76314	0.184544	4.13527	3.54536e-05	0.000203159	kmo-1
WBGene00014108	822.578	0.763075	0.0534633	14.2729	3.23001e-46	1.71558e-43	ZK856.7
WBGene00004048	52.4415	0.763044	0.238462	3.19985	0.00137497	0.00509716	plx-2
WBGene00009291	129.145	0.762629	0.145504	5.24129	1.59462e-07	1.5409e-06	clec-264
WBGene00019720	61.7852	0.762279	0.214547	3.55297	0.000380914	0.00165975	M01H9.4
WBGene00003741	68.328	0.760789	0.183783	4.13962	3.47888e-05	0.000199498	nlp-3
WBGene00003613	277.782	0.760633	0.154755	4.91508	8.87481e-07	7.36127e-06	nhr-14
WBGene00008342	57.3791	0.760278	0.234474	3.24249	0.00118492	0.00447109	frpr-5
WBGene00012253	5128.51	0.759664	0.232222	3.27128	0.0010706	0.00409498	clec-50
WBGene00014669	462.87	0.759167	0.106686	7.11592	1.11165e-12	2.93198e-11	zipt-2.1
WBGene00001149	1113.35	0.75873	0.11201	6.77379	1.25456e-11	2.69136e-10	bcat-1
WBGene00018569	64.4626	0.75848	0.213305	3.55584	0.00037677	0.00164402	F47F2.1
WBGene00043982	66.4322	0.758003	0.165672	4.57531	4.75507e-06	3.38891e-05	B0403.6
WBGene00008564	300.647	0.757834	0.166725	4.5454	5.48311e-06	3.82962e-05	acox-1.1
WBGene00006962	34.2925	0.757256	0.23282	3.25254	0.00114379	0.00433936	xol-1
WBGene00001775	266.161	0.756378	0.150051	5.04082	4.63543e-07	4.06603e-06	gst-27
WBGene00008820	53.6609	0.755863	0.215272	3.51121	0.000446078	0.00190489	nlp-55
WBGene00009582	151.456	0.755689	0.183559	4.11688	3.84037e-05	0.000218358	F40F9.5
WBGene00019592	102.107	0.755683	0.185855	4.06599	4.78289e-05	0.000265864	K09F6.9
WBGene00019488	46.9677	0.754837	0.202396	3.72949	0.000191864	0.000903756	K07D4.9
WBGene00003759	123.827	0.754438	0.137439	5.48925	4.03644e-08	4.40009e-07	nlp-21
WBGene00011430	54.8424	0.754117	0.197645	3.81552	0.000135896	0.000668543	T04C12.8
WBGene00017648	2190.14	0.754034	0.0660056	11.4238	3.18044e-30	6.89976e-28	ddo-3
WBGene00011726	74.6431	0.75373	0.168484	4.47359	7.69173e-06	5.17587e-05	lpr-2
WBGene00013643	188.116	0.753688	0.147278	5.11744	3.09718e-07	2.81119e-06	Y105C5A.24
WBGene00017690	88.8912	0.752225	0.18778	4.00588	6.17879e-05	0.000334454	ceh-60
WBGene00020471	1262.22	0.752031	0.0657955	11.4298	2.96751e-30	6.5298e-28	pho-14
WBGene00017418	58.3524	0.751742	0.211394	3.55611	0.000376389	0.00164314	F13B6.3
WBGene00008425	48.4388	0.751584	0.221181	3.39805	0.00067868	0.00274808	D2045.8
WBGene00008628	86.9273	0.750637	0.21418	3.5047	0.000457122	0.00194558	ttr-21
WBGene00013078	554.731	0.749828	0.0752838	9.96002	2.28006e-23	2.56349e-21	ttr-25
WBGene00019944	82.1572	0.749386	0.180855	4.14358	3.41929e-05	0.00019652	R07G3.8
WBGene00003702	41.1822	0.7493	0.249114	3.00786	0.00263094	0.00897153	nhr-112
WBGene00003474	1655.25	0.749058	0.107301	6.98091	2.93283e-12	6.98214e-11	mtl-2
WBGene00010888	69.5336	0.748613	0.157968	4.73901	2.14762e-06	1.64086e-05	dlc-2
WBGene00015633	307.638	0.746895	0.0889089	8.40067	4.43923e-17	2.27507e-15	C09D4.2
WBGene00021060	377.039	0.745684	0.0913571	8.16229	3.2872e-16	1.49359e-14	dct-11
WBGene00018697	52.9991	0.744906	0.2132	3.49393	0.00047597	0.00201356	F52E1.9
WBGene00017362	564.822	0.74423	0.0721836	10.3102	6.33501e-25	8.34001e-23	F10G2.1
WBGene00014697	89.6235	0.744019	0.221984	3.35168	0.000803217	0.00318373	cyp-25A3
WBGene00013257	87.0758	0.744005	0.207057	3.59323	0.0003266	0.00145226	Y57A10A.14
WBGene00022741	93.6714	0.743393	0.210358	3.53394	0.000409421	0.00176598	ZK430.5
WBGene00017772	1855.28	0.743301	0.16176	4.59509	4.32558e-06	3.10633e-05	clec-1
WBGene00001243	722.429	0.742933	0.230107	3.22864	0.00124382	0.00466712	elo-5
WBGene00008793	47.1625	0.742672	0.240943	3.08235	0.00205374	0.00723553	F14D7.6
WBGene00012782	1544.24	0.740922	0.206295	3.59157	0.000328696	0.00146031	Y43C5A.2
WBGene00001165	95.3725	0.739955	0.160004	4.6246	3.75319e-06	2.72948e-05	efn-4
WBGene00009361	110.495	0.739826	0.139268	5.31223	1.08291e-07	1.08312e-06	F33E2.5
WBGene00016866	215.193	0.739438	0.199288	3.7104	0.000206935	0.000966472	coel-1
WBGene00016848	302.918	0.739282	0.144266	5.12444	2.98417e-07	2.7164e-06	klo-1
WBGene00015055	51.3139	0.73911	0.203245	3.63655	0.000276312	0.0012551	pitr-3
WBGene00022633	218.206	0.73883	0.103417	7.14419	9.05303e-13	2.43357e-11	ZC581.3
WBGene00022615	94.6997	0.736789	0.162338	4.53861	5.66259e-06	3.93418e-05	ZC449.5
WBGene00004191	80.0458	0.73529	0.177308	4.14698	3.36895e-05	0.000194425	prx-1
WBGene00011997	80.9834	0.734533	0.209224	3.51074	0.000446856	0.00190715	nlp-51
WBGene00013639	206.251	0.734167	0.145077	5.06055	4.18049e-07	3.69433e-06	Y105C5A.15
WBGene00011105	366.394	0.734042	0.194469	3.7746	0.000160268	0.000773858	R07E3.4
WBGene00007950	102.393	0.733686	0.17575	4.1746	2.98504e-05	0.000174757	C35A5.6
WBGene00001393	9250.73	0.732839	0.0774343	9.46401	2.96355e-21	2.60843e-19	fat-1
WBGene00012487	168.245	0.732386	0.112343	6.51917	7.06968e-11	1.29945e-09	Y18D10A.23
WBGene00007934	212.44	0.732074	0.12255	5.97367	2.31981e-09	3.26917e-08	C34E7.4
WBGene00022258	70.9621	0.732006	0.167805	4.36223	1.28743e-05	8.21812e-05	Y73C8B.1
WBGene00001247	57.3243	0.731892	0.19573	3.73929	0.00018454	0.000873651	elo-9
WBGene00020665	193.09	0.731582	0.170734	4.28493	1.82795e-05	0.000112309	T22B2.1
WBGene00010595	139.957	0.731577	0.139349	5.24997	1.52127e-07	1.47557e-06	haao-1
WBGene00013647	642.95	0.731456	0.111557	6.5568	5.49731e-11	1.03515e-09	Y105C5B.5
WBGene00022867	56.7422	0.7294	0.218891	3.33226	0.000861444	0.00338577	ZK1240.2
WBGene00013275	144.224	0.729276	0.146989	4.96142	6.998e-07	5.93558e-06	btb-14
WBGene00003709	174.587	0.727757	0.1133	6.42325	1.33399e-10	2.36994e-09	nhr-119
WBGene00008365	35.8994	0.727682	0.235054	3.09581	0.00196277	0.0069596	D1046.4
WBGene00019789	85.5264	0.72719	0.145088	5.01207	5.38465e-07	4.66216e-06	M116.2
WBGene00009658	93.8204	0.726301	0.227658	3.19032	0.00142115	0.0052381	F43G6.5
WBGene00009237	734.371	0.725931	0.118601	6.12077	9.31223e-10	1.41177e-08	F28H7.3
WBGene00013575	684.108	0.725603	0.10943	6.63076	3.33967e-11	6.56134e-10	acs-5
WBGene00003097	3336.7	0.725429	0.074956	9.67806	3.73754e-22	3.57573e-20	lys-8
WBGene00018811	1920.69	0.725362	0.20661	3.51078	0.000446792	0.00190715	pmt-2
WBGene00001621	58.4509	0.725204	0.180391	4.02017	5.8157e-05	0.000316534	glt-3
WBGene00017428	37.205	0.725129	0.243343	2.97986	0.00288381	0.00970907	F13D11.3
WBGene00012623	40.0196	0.724965	0.229558	3.15808	0.0015881	0.00576788	fbxa-149
WBGene00018485	56.7023	0.723707	0.22474	3.22019	0.00128104	0.00478927	F46C8.3
WBGene00003752	155.789	0.723655	0.107271	6.74604	1.51937e-11	3.2191e-10	nlp-14
WBGene00001592	50.2387	0.723539	0.216012	3.34953	0.000809485	0.00320362	glc-2
WBGene00009311	55.836	0.722851	0.238367	3.03251	0.00242533	0.00835174	mltn-1
WBGene00001172	1276.15	0.721899	0.0458862	15.7324	9.07292e-56	7.7639e-53	egl-3
WBGene00008654	1156.87	0.721241	0.0808196	8.92408	4.49425e-19	2.97103e-17	pfas-1
WBGene00003604	108.449	0.720293	0.14414	4.99719	5.81727e-07	5.01418e-06	nhr-5
WBGene00018342	277.806	0.720052	0.16599	4.33794	1.43828e-05	9.06826e-05	F42A10.6
WBGene00008803	359.202	0.719851	0.135057	5.32998	9.82211e-08	9.8947e-07	lips-10
WBGene00012457	55.4732	0.718735	0.191536	3.75247	0.0001751	0.000834488	acbp-6
WBGene00019208	245.555	0.718712	0.199467	3.60316	0.000314368	0.00140397	lips-14
WBGene00007694	142.47	0.717961	0.194344	3.69428	0.000220515	0.00102245	C23H4.6
WBGene00021606	34.5534	0.717269	0.234942	3.05297	0.00226591	0.00787186	Y46H3C.6
WBGene00015650	929.841	0.717072	0.102112	7.02239	2.18103e-12	5.34092e-11	pkg-2
WBGene00006915	2270.93	0.716819	0.106461	6.73317	1.66011e-11	3.48373e-10	vha-6
WBGene00001790	167.557	0.7158	0.159462	4.48885	7.16074e-06	4.8589e-05	gst-42
WBGene00004192	264.031	0.715303	0.0869469	8.2269	1.92128e-16	8.94064e-15	prx-2
WBGene00017834	2571.26	0.715026	0.100546	7.11143	1.14844e-12	3.01353e-11	F26F12.3
WBGene00219218	67.7439	0.714814	0.214405	3.33394	0.000856247	0.00336792	Y73B6BL.288
WBGene00000776	15284	0.71387	0.0820623	8.69911	3.34486e-18	1.97398e-16	cpl-1
WBGene00008706	205.402	0.713509	0.11868	6.01203	1.83215e-09	2.61302e-08	gba-3
WBGene00008830	79.4956	0.712584	0.198489	3.59004	0.00033063	0.00146806	nhr-176
WBGene00020758	229.559	0.712551	0.108256	6.58211	4.63819e-11	8.86377e-10	T24C4.2
WBGene00001761	403.144	0.71249	0.197853	3.60111	0.000316856	0.00141383	gst-13
WBGene00008359	77.206	0.712044	0.222876	3.19481	0.00139925	0.00517332	nspc-17
WBGene00021157	214.384	0.711983	0.194183	3.66655	0.000245841	0.00112766	Y4C6B.3
WBGene00003756	74.4446	0.711476	0.16297	4.36568	1.2673e-05	8.10639e-05	nlp-18
WBGene00000301	1553.64	0.71066	0.117058	6.071	1.27113e-09	1.8754e-08	cav-1
WBGene00017093	144.148	0.709964	0.223211	3.18068	0.00146928	0.0053884	E02C12.8
WBGene00019986	311.64	0.709922	0.160688	4.41801	9.96128e-06	6.49042e-05	R09F10.1
WBGene00009514	2053.95	0.709584	0.0466735	15.2032	3.36985e-52	2.35935e-49	F37H8.5
WBGene00006615	40.6814	0.709272	0.202726	3.49866	0.000467596	0.00198303	trp-2
WBGene00017571	130.788	0.709172	0.144027	4.92389	8.48413e-07	7.08682e-06	jmjd-3.1
WBGene00014125	63.155	0.709154	0.197302	3.59425	0.000325327	0.00144701	ZK863.8
WBGene00011923	49.227	0.709089	0.224489	3.15868	0.00158487	0.00576019	chhy-1
WBGene00017659	996.103	0.708638	0.128633	5.509	3.60871e-08	3.97888e-07	F21C10.10
WBGene00011124	553.972	0.7082	0.0658886	10.7484	6.02747e-27	1.04316e-24	sdz-27
WBGene00017350	58.6961	0.708126	0.179928	3.93561	8.29873e-05	0.000432719	F10E7.9
WBGene00019327	2174.47	0.707539	0.0676722	10.4554	1.38435e-25	2.01161e-23	zip-2
WBGene00004020	145.592	0.707448	0.206723	3.42221	0.000621154	0.00253851	pho-1
WBGene00017569	69.1361	0.707336	0.191819	3.68752	0.000226447	0.00104744	F18E9.3
WBGene00017123	331.706	0.707278	0.106615	6.63393	3.26866e-11	6.43004e-10	maoc-1
WBGene00003388	185.915	0.707251	0.163594	4.3232	1.53782e-05	9.60935e-05	moe-3
WBGene00018354	70.1047	0.706948	0.230098	3.07238	0.00212363	0.0074409	F42G2.5
WBGene00017678	78.6067	0.706259	0.19907	3.5478	0.000388463	0.00168739	asp-12
WBGene00020200	159.851	0.706078	0.114868	6.14684	7.9042e-10	1.22483e-08	T04A6.1
WBGene00010503	215.54	0.705991	0.114985	6.13986	8.25927e-10	1.27214e-08	K02C4.5
WBGene00015247	57.3185	0.705884	0.207159	3.40745	0.000655729	0.00266496	B0545.4
WBGene00012226	99.2486	0.705869	0.14362	4.91483	8.88602e-07	7.36659e-06	W03G11.4
WBGene00007196	3775.41	0.705636	0.0283089	24.9263	3.8619e-137	5.94848e-133	B0513.4
WBGene00017565	303.463	0.704882	0.219998	3.20404	0.00135512	0.00503692	ddo-2
WBGene00044209	69.9249	0.703769	0.179149	3.92839	8.55164e-05	0.000444403	Y32F6A.6
WBGene00012834	421.538	0.70208	0.106006	6.62303	3.51917e-11	6.89641e-10	Y43F8C.13
WBGene00012491	46.6098	0.701867	0.196908	3.56444	0.000364637	0.00159832	Y20C6A.1
WBGene00019203	1005.81	0.701072	0.0582756	12.0303	2.46366e-33	7.02735e-31	ttr-47
WBGene00008356	338.554	0.700694	0.100071	7.00195	2.52432e-12	6.12316e-11	nspc-20
WBGene00011681	303.185	0.700608	0.102204	6.85502	7.13045e-12	1.57802e-10	T10B10.4
WBGene00007749	54.0764	0.700243	0.217056	3.2261	0.00125491	0.00470186	ceh-79
WBGene00017969	244.901	0.70006	0.122468	5.71629	1.08876e-08	1.32781e-07	F32A5.3
WBGene00008392	59.6625	0.700044	0.220116	3.18034	0.00147103	0.00539227	D1086.5
WBGene00016103	534.591	0.699644	0.101223	6.91188	4.78277e-12	1.09301e-10	dpyd-1
WBGene00003678	657.367	0.698166	0.0886191	7.87829	3.31903e-15	1.31085e-13	nhr-88
WBGene00004045	73.6954	0.698018	0.162946	4.28373	1.83786e-05	0.000112828	pll-1
WBGene00019738	237.162	0.6967	0.134464	5.18129	2.20352e-07	2.08226e-06	clec-265
WBGene00001453	98.0702	0.696646	0.163582	4.25869	2.05626e-05	0.000125188	flp-10
WBGene00007055	914.946	0.696619	0.0750265	9.28497	1.61746e-20	1.29759e-18	tag-196
WBGene00013035	727.259	0.695289	0.0628827	11.0569	2.02961e-28	3.81245e-26	Y49E10.16
WBGene00011856	2668.27	0.694952	0.224389	3.09709	0.00195429	0.00693592	T20D3.2
WBGene00077761	777.05	0.694615	0.0656705	10.5773	3.79889e-26	5.91053e-24	zip-9
WBGene00009862	80.5488	0.69411	0.164479	4.22004	2.4426e-05	0.000146088	fbxb-67
WBGene00013266	214.167	0.693914	0.131478	5.2778	1.30747e-07	1.28394e-06	Y57A10A.26
WBGene00019225	368.112	0.693891	0.0969525	7.15702	8.24472e-13	2.247e-11	bgal-2
WBGene00021635	324.848	0.693616	0.169498	4.09218	4.27346e-05	0.000240409	Y47G6A.5
WBGene00004746	670.924	0.693156	0.0660481	10.4947	9.13524e-26	1.36612e-23	sdc-2
WBGene00003747	82.6673	0.692743	0.162676	4.25842	2.05875e-05	0.000125248	nlp-9
WBGene00007964	417.722	0.692522	0.199254	3.47558	0.000509747	0.0021365	cyp-25A2
WBGene00004310	170.078	0.692058	0.114485	6.04499	1.4942e-09	2.16919e-08	ras-1
WBGene00012251	304.238	0.69179	0.160199	4.31831	1.5723e-05	9.80096e-05	clec-49
WBGene00016048	2203.77	0.691679	0.184842	3.74199	0.000182566	0.000865783	C24B9.3
WBGene00016558	472.99	0.691555	0.0979187	7.06254	1.63487e-12	4.14176e-11	pks-1
WBGene00011955	49.8889	0.691412	0.216423	3.19472	0.00139966	0.00517332	cdka-1
WBGene00012530	3077.96	0.690999	0.123737	5.58444	2.3446e-08	2.67709e-07	Y32F6A.5
WBGene00000175	340.355	0.690887	0.113433	6.0907	1.12419e-09	1.67465e-08	aqp-7
WBGene00011291	436.875	0.690366	0.0911643	7.57277	3.65351e-14	1.2341e-12	R102.4
WBGene00007317	43.7367	0.690202	0.222498	3.10206	0.0019218	0.00683164	C05A9.2
WBGene00019268	223.484	0.689965	0.129838	5.31403	1.07227e-07	1.07457e-06	H41C03.1
WBGene00018271	8047.47	0.689509	0.0480845	14.3395	1.23909e-46	6.8163e-44	F41C3.5
WBGene00045275	199.398	0.688554	0.142012	4.84855	1.24368e-06	1.00295e-05	F18E3.12
WBGene00010850	280.429	0.688459	0.145382	4.73553	2.18481e-06	1.6638e-05	M04C3.1
WBGene00006609	576.034	0.687496	0.123177	5.58135	2.38664e-08	2.71703e-07	tre-3
WBGene00015063	49.8321	0.687462	0.20842	3.29845	0.000972215	0.00376257	B0228.6
WBGene00003837	116.728	0.687191	0.214593	3.2023	0.00136337	0.00506268	oat-1
WBGene00001459	104.878	0.686831	0.145063	4.73471	2.19374e-06	1.66947e-05	flp-16
WBGene00022386	369.475	0.686521	0.126817	5.41349	6.18097e-08	6.52092e-07	Y95B8A.6
WBGene00009617	229.346	0.685275	0.149239	4.59179	4.3945e-06	3.1527e-05	F41E7.1
WBGene00019805	97.7886	0.684371	0.173358	3.94773	7.88968e-05	0.000414477	R01B10.3
WBGene00016636	20496.9	0.684257	0.0365668	18.7125	3.91671e-78	8.61844e-75	perm-2
WBGene00022549	70.7787	0.68416	0.219666	3.11455	0.00184228	0.0065839	ZC196.5
WBGene00012462	308.905	0.683655	0.182895	3.73797	0.000185513	0.000877599	Y17G7B.8
WBGene00003182	225.036	0.682971	0.135629	5.03559	4.76385e-07	4.16208e-06	mef-2
WBGene00007840	70.2675	0.682639	0.21854	3.12363	0.00178636	0.00641083	C31C9.6
WBGene00012101	121.177	0.681947	0.189966	3.58983	0.000330892	0.0014688	zip-10
WBGene00019624	525.255	0.68186	0.0683523	9.97567	1.9479e-23	2.22249e-21	rnst-2
WBGene00015167	275.982	0.680886	0.120704	5.64098	1.69089e-08	1.99272e-07	B0403.3
WBGene00003771	323.807	0.680665	0.202565	3.36023	0.000778777	0.00310041	nlp-33
WBGene00013904	127.475	0.680642	0.196502	3.46379	0.000532613	0.00222206	ugt-6
WBGene00016234	135.958	0.68052	0.150171	4.53165	5.85256e-06	4.04888e-05	C29G2.6
WBGene00010540	281.883	0.679162	0.153131	4.43517	9.19998e-06	6.05328e-05	K03H1.5
WBGene00011423	1103.52	0.678489	0.0829262	8.18184	2.79547e-16	1.27771e-14	ipla-7
WBGene00016189	139.156	0.678269	0.148406	4.57036	4.86893e-06	3.45286e-05	C28G1.4
WBGene00000903	48.4624	0.677855	0.191584	3.53817	0.000402918	0.00174085	daf-7
WBGene00020854	379.982	0.677769	0.0947074	7.15644	8.27962e-13	2.24922e-11	T27C4.1
WBGene00023226	54.2752	0.677757	0.217544	3.1155	0.00183636	0.00656733	B0344.1
WBGene00016474	326.886	0.677606	0.111791	6.06136	1.34976e-09	1.98004e-08	C36C5.5
WBGene00022500	3002.97	0.676661	0.182714	3.70338	0.000212744	0.000989998	lfi-1
WBGene00012854	119.269	0.676375	0.201909	3.3499	0.000808395	0.00320013	Y44A6D.3
WBGene00016269	149.834	0.676154	0.164981	4.09836	4.1608e-05	0.000234586	C30G4.4
WBGene00017361	293.181	0.675727	0.180812	3.73718	0.000186099	0.000880097	F10E9.12
WBGene00001386	42897.6	0.674941	0.0310047	21.769	4.56716e-105	1.7587e-101	far-2
WBGene00008438	93.6788	0.674717	0.155176	4.34808	1.37335e-05	8.68381e-05	DH11.5
WBGene00016763	132.797	0.674685	0.207378	3.2534	0.00114032	0.00433046	C49A9.9
WBGene00007421	160.108	0.67389	0.15543	4.33565	1.45327e-05	9.14417e-05	C07H4.1
WBGene00010605	6040.97	0.67374	0.217989	3.09071	0.00199681	0.00706242	K06G5.1
WBGene00000620	156.03	0.673692	0.210741	3.19678	0.0013897	0.00514558	col-43
WBGene00012421	46.5017	0.673631	0.189614	3.55265	0.000381378	0.00166046	Y9C2UA.1
WBGene00016335	484.529	0.673366	0.14768	4.55963	5.12443e-06	3.60913e-05	gba-1
WBGene00003163	763.743	0.673167	0.109646	6.13947	8.27961e-10	1.27276e-08	mdl-1
WBGene00013946	351.202	0.673003	0.129085	5.21365	1.85163e-07	1.77215e-06	ZK228.3
WBGene00003700	51.8397	0.672985	0.194589	3.4585	0.000543189	0.00226006	nhr-110
WBGene00001377	102.435	0.672951	0.168577	3.99196	6.55308e-05	0.000352434	eya-1
WBGene00012202	115.081	0.67254	0.18418	3.65154	0.000260677	0.00118899	W02B12.4
WBGene00303011	449.536	0.672189	0.080909	8.30796	9.73636e-17	4.76092e-15	F17C11.26
WBGene00022410	127.071	0.671588	0.154229	4.35449	1.33379e-05	8.46491e-05	Y97E10C.1
WBGene00000822	1203.34	0.671572	0.0622985	10.7799	4.28273e-27	7.5824e-25	csq-1
WBGene00011374	130.752	0.671289	0.162146	4.14004	3.47251e-05	0.000199207	T02D1.8
WBGene00020530	224.428	0.671271	0.201225	3.33593	0.000850155	0.00334738	T15B12.1
WBGene00022418	156.553	0.670923	0.178823	3.75188	0.000175512	0.000836193	igcm-4
WBGene00011213	96.9046	0.670763	0.152824	4.38912	1.13811e-05	7.3595e-05	R10E8.8
WBGene00005001	201.692	0.670322	0.108504	6.17784	6.49839e-10	1.02346e-08	spp-16
WBGene00010593	215.101	0.670072	0.104806	6.39347	1.62168e-10	2.83849e-09	gsnl-1
WBGene00017128	806.782	0.669702	0.0893787	7.49286	6.73886e-14	2.18984e-12	E04F6.9
WBGene00019105	245.728	0.669265	0.157122	4.25952	2.04869e-05	0.000124777	asp-8
WBGene00016379	205.221	0.669153	0.150414	4.44875	8.63731e-06	5.73945e-05	C33H5.13
WBGene00000908	300.99	0.66915	0.131745	5.07913	3.79176e-07	3.38577e-06	daf-12
WBGene00002235	94.6142	0.668967	0.158855	4.21119	2.54033e-05	0.00015131	kqt-3
WBGene00006575	364.903	0.668123	0.15038	4.44289	8.87593e-06	5.86764e-05	tir-1
WBGene00006852	61.6789	0.668098	0.192747	3.46619	0.0005279	0.00220478	unc-129
WBGene00005643	138.528	0.667762	0.156595	4.26426	2.00566e-05	0.000122349	srp-2
WBGene00004995	3106.01	0.667757	0.0974665	6.85115	7.32592e-12	1.61896e-10	spp-10
WBGene00014164	1573.21	0.666967	0.0734276	9.08333	1.05305e-19	7.50932e-18	lact-2
WBGene00007748	93.0066	0.666761	0.21412	3.11395	0.00184599	0.00659411	C26E1.2
WBGene00020740	94.8166	0.666708	0.197776	3.37103	0.000748868	0.00299995	T23F4.2
WBGene00002254	4215.43	0.666376	0.0462343	14.413	4.2851e-47	2.53859e-44	lbp-2
WBGene00006914	1001.61	0.666333	0.0775728	8.58978	8.71327e-18	4.84515e-16	vha-5
WBGene00011573	234.004	0.66625	0.139535	4.77479	1.79892e-06	1.40369e-05	anmt-3
WBGene00011486	317.915	0.666216	0.135473	4.9177	8.75682e-07	7.28301e-06	T05E12.3
WBGene00021533	266.417	0.666086	0.147536	4.51474	6.33953e-06	4.35687e-05	Y42G9A.3
WBGene00021053	66.6048	0.665761	0.220847	3.01459	0.0025733	0.00879443	gadr-4
WBGene00017964	2046.77	0.665313	0.175909	3.78214	0.000155485	0.000753833	F31F7.1
WBGene00003887	176.237	0.665273	0.163147	4.07774	4.54749e-05	0.00025397	osm-7
WBGene00008366	173.212	0.66511	0.170145	3.90907	9.26535e-05	0.000476826	tpra-1
WBGene00044078	54.9575	0.664489	0.179925	3.69313	0.000221507	0.00102674	tag-243
WBGene00006452	1602.69	0.664444	0.0400616	16.5856	8.8625e-62	1.05007e-58	heh-1
WBGene00017789	417.243	0.664322	0.125875	5.27764	1.30859e-07	1.28394e-06	F25E5.8
WBGene00001366	211.095	0.664292	0.116401	5.70693	1.15033e-08	1.39626e-07	exc-5
WBGene00044469	247.667	0.663927	0.21257	3.12334	0.00178814	0.00641422	clec-173
WBGene00002273	2383.04	0.663365	0.197845	3.35295	0.000799549	0.00317164	lec-10
WBGene00002041	583.248	0.662847	0.162845	4.07042	4.69279e-05	0.000261422	hum-8
WBGene00017250	57.8941	0.662847	0.219362	3.02171	0.00251352	0.00862162	F08D12.7
WBGene00015354	91.3591	0.661938	0.163166	4.05682	4.97443e-05	0.00027523	snet-1
WBGene00194998	71.9757	0.660497	0.192482	3.43147	0.000600329	0.00246264	C16C4.18
WBGene00020324	46.2205	0.660196	0.201741	3.27249	0.00106604	0.00407957	T07F12.4
WBGene00018249	546.683	0.659835	0.113408	5.81825	5.94671e-09	7.69078e-08	F40H3.1
WBGene00014135	133.205	0.659393	0.161492	4.08313	4.44327e-05	0.000248781	ZK896.4
WBGene00017968	263.144	0.658924	0.143299	4.59825	4.26063e-06	3.0638e-05	skpo-3
WBGene00001208	503.871	0.658465	0.156204	4.21542	2.4931e-05	0.000148784	egl-44
WBGene00012118	239.928	0.658176	0.105861	6.21733	5.05679e-10	8.13896e-09	grsp-2
WBGene00006621	45.3013	0.658135	0.21924	3.0019	0.00268304	0.00912496	try-3
WBGene00002048	519.995	0.657711	0.0641361	10.2549	1.12457e-24	1.43155e-22	ida-1
WBGene00044686	176.896	0.657178	0.110852	5.92842	3.05872e-09	4.18787e-08	flp-28
WBGene00009637	381.772	0.656445	0.0929264	7.06414	1.61609e-12	4.1077e-11	nspc-13
WBGene00017663	142.541	0.656099	0.198889	3.29882	0.000970914	0.00375943	F21D12.3
WBGene00022653	2003.24	0.655658	0.108388	6.04916	1.45601e-09	2.12377e-08	ZK105.1
WBGene00020304	82.8772	0.655259	0.20702	3.16519	0.00154982	0.00565599	fbxa-200
WBGene00001450	56.2784	0.65456	0.200421	3.26592	0.00109107	0.00416037	flp-7
WBGene00007919	154.005	0.653876	0.157036	4.16386	3.12909e-05	0.000182358	cup-16
WBGene00022012	99.0992	0.653805	0.156785	4.17006	3.04513e-05	0.000178004	Y59H11AR.4
WBGene00022194	542.812	0.652587	0.0706871	9.23205	2.65499e-20	2.01452e-18	Y71H2B.4
WBGene00010613	134.146	0.65227	0.147286	4.42859	9.48503e-06	6.22488e-05	K07A1.6
WBGene00018260	218.253	0.650699	0.172689	3.76804	0.000164534	0.000791231	cyp-33C7
WBGene00012494	66.2965	0.648962	0.201375	3.22266	0.00127007	0.00475174	nhr-232
WBGene00020981	102.234	0.648923	0.194497	3.33641	0.000848673	0.00334325	W03D2.6
WBGene00022490	452.944	0.648857	0.0871315	7.44688	9.55749e-14	3.03534e-12	Y119D3B.13
WBGene00004825	299.226	0.648426	0.0873266	7.4253	1.12521e-13	3.55156e-12	skr-19
WBGene00003745	42.288	0.648029	0.20434	3.17132	0.00151747	0.00554928	nlp-7
WBGene00010793	2099.11	0.647878	0.169708	3.8176	0.000134757	0.000663148	LLC1.2
WBGene00016874	87.1814	0.647728	0.185523	3.49137	0.000480554	0.00202905	C52B11.5
WBGene00022307	447.6	0.647639	0.106424	6.08545	1.16161e-09	1.72373e-08	Y77E11A.2
WBGene00044527	150.235	0.647416	0.141663	4.57011	4.87475e-06	3.4554e-05	Y39H10B.2
WBGene00021531	95.2101	0.647398	0.172497	3.75309	0.000174668	0.000832944	Y42G9A.1
WBGene00020962	149.372	0.647022	0.168387	3.84246	0.000121808	0.000607384	W02H5.8
WBGene00003519	142.743	0.64689	0.16419	3.93988	8.1521e-05	0.000426807	nac-3
WBGene00010646	86.4678	0.646829	0.187508	3.4496	0.000561415	0.0023196	K08C7.1
WBGene00008510	357.158	0.646541	0.0957286	6.7539	1.43926e-11	3.06625e-10	lipl-7
WBGene00012544	4593.76	0.646114	0.0378461	17.0721	2.3927e-65	3.68548e-62	Y37D8A.2
WBGene00017557	78.9127	0.646066	0.166081	3.89006	0.00010022	0.000512003	nep-11
WBGene00044502	79.3488	0.645861	0.171931	3.7565	0.000172303	0.000823453	C46G7.5
WBGene00009562	155.92	0.645607	0.11129	5.80113	6.58687e-09	8.43371e-08	flp-22
WBGene00016568	788.696	0.64558	0.079117	8.15982	3.3553e-16	1.52005e-14	C41G11.1
WBGene00021368	149.118	0.645352	0.114867	5.61828	1.92865e-08	2.24035e-07	best-20
WBGene00011392	378.673	0.645149	0.0765768	8.42487	3.61153e-17	1.88571e-15	sbt-1
WBGene00020865	49.9056	0.645	0.215564	2.99216	0.00277014	0.00938182	T27E4.7
WBGene00010134	468.424	0.641623	0.131899	4.8645	1.14745e-06	9.30221e-06	F55H12.3
WBGene00004993	602.107	0.640753	0.109322	5.86115	4.59679e-09	6.08808e-08	spp-8
WBGene00018862	2386.15	0.640379	0.0983144	6.51359	7.33779e-11	1.34552e-09	wago-2
WBGene00013762	124.807	0.63876	0.161506	3.95502	7.65288e-05	0.000403413	Y113G7B.12
WBGene00020952	182.794	0.637963	0.211246	3.02	0.00252775	0.00866375	kel-8
WBGene00022072	111.403	0.63795	0.162413	3.92795	8.56735e-05	0.000445069	cpg-9
WBGene00018258	48.1541	0.637913	0.193837	3.29097	0.000998425	0.00385335	F41B4.2
WBGene00015131	393.707	0.637906	0.0924592	6.89932	5.22512e-12	1.18357e-10	B0303.11
WBGene00000071	151.122	0.637838	0.132791	4.80332	1.56057e-06	1.23269e-05	acy-4
WBGene00003978	185.936	0.637618	0.153462	4.15489	3.25451e-05	0.000188882	pes-4
WBGene00012588	51.5702	0.637386	0.198623	3.20902	0.00133189	0.00496014	lips-16
WBGene00016657	56.6132	0.637115	0.208222	3.05979	0.00221494	0.00772397	C44E12.1
WBGene00020261	309.324	0.637062	0.181894	3.50238	0.000461123	0.0019599	vet-1
WBGene00001457	172.938	0.636891	0.13654	4.66452	3.09343e-06	2.28747e-05	flp-14
WBGene00016871	90.7666	0.636696	0.166548	3.8229	0.000131889	0.0006507	inso-1
WBGene00019546	185.198	0.636654	0.115911	5.49261	3.96042e-08	4.32334e-07	glct-6
WBGene00001455	69.7645	0.636031	0.159047	3.99901	6.36074e-05	0.000343288	flp-12
WBGene00006760	392.104	0.635666	0.142148	4.47187	7.75373e-06	5.21532e-05	unc-23
WBGene00003748	77.1985	0.635637	0.151678	4.1907	2.78099e-05	0.000163995	nlp-10
WBGene00003670	150.706	0.634538	0.139475	4.54947	5.37809e-06	3.76368e-05	nhr-80
WBGene00017625	52.0789	0.634475	0.20889	3.03736	0.00238661	0.00823682	cgt-2
WBGene00013996	290.618	0.63344	0.211218	2.99899	0.00270875	0.00920424	ZK550.2
WBGene00019731	146.512	0.633044	0.154475	4.09803	4.16682e-05	0.000234839	M02D8.5
WBGene00016638	31525.2	0.631938	0.0345779	18.2758	1.2908e-74	2.20914e-71	perm-4
WBGene00004173	120.416	0.631814	0.125448	5.03645	4.74233e-07	4.15034e-06	pqn-94
WBGene00017292	51.7334	0.631639	0.192334	3.28407	0.0010232	0.00393125	F09E5.16
WBGene00006762	122.806	0.631304	0.146005	4.32386	1.53323e-05	9.58848e-05	unc-25
WBGene00020393	631.504	0.630929	0.0610994	10.3263	5.36068e-25	7.30713e-23	T10B5.7
WBGene00019018	154.954	0.630818	0.153276	4.11556	3.86247e-05	0.000219453	abts-3
WBGene00018369	85.6659	0.630517	0.16048	3.92893	8.53238e-05	0.000443574	mig-39
WBGene00001454	97.224	0.629184	0.161267	3.9015	9.55999e-05	0.000489331	flp-11
WBGene00016038	187.608	0.62763	0.146373	4.28788	1.80388e-05	0.000110919	cst-2
WBGene00017103	69.3464	0.627486	0.193599	3.24117	0.0011904	0.00448553	klo-2
WBGene00018951	1666.67	0.626278	0.202157	3.09797	0.00194851	0.006917	F56C9.7
WBGene00019029	83.329	0.626122	0.175773	3.5621	0.000367902	0.00161061	F58B6.1
WBGene00001622	101.683	0.624824	0.14111	4.42793	9.51409e-06	6.23864e-05	glt-4
WBGene00009724	3466.74	0.624693	0.174253	3.58498	0.000337103	0.00149293	F45D3.4
WBGene00001460	103.766	0.624546	0.140793	4.43593	9.16761e-06	6.03677e-05	flp-17
WBGene00020114	276.101	0.624508	0.127604	4.89412	9.8749e-07	8.09921e-06	pde-4
WBGene00011090	143.608	0.624228	0.156127	3.99821	6.38224e-05	0.000344208	R07B7.6
WBGene00002269	7100.48	0.624184	0.114221	5.4647	4.63688e-08	5.01558e-07	lec-6
WBGene00009663	194.415	0.623656	0.17438	3.57641	0.000348339	0.0015365	hda-5
WBGene00009723	368.481	0.623517	0.208762	2.98674	0.00281967	0.00952651	F45D3.3
WBGene00007926	66.0386	0.62254	0.180926	3.44086	0.000579864	0.00238942	C34C12.7
WBGene00004924	233.521	0.622297	0.0930103	6.69063	2.22216e-11	4.56372e-10	snt-4
WBGene00000988	401.081	0.621691	0.206598	3.00918	0.00261957	0.00893472	dhs-25
WBGene00010918	210.329	0.621564	0.163508	3.80143	0.000143865	0.000703478	M117.1
WBGene00004739	831.255	0.621441	0.0860013	7.22595	4.97604e-13	1.422e-11	scd-1
WBGene00001441	500.787	0.621416	0.12971	4.7908	1.66117e-06	1.30413e-05	fkh-9
WBGene00001190	52.7678	0.62027	0.184805	3.35636	0.000789766	0.00313768	egl-23
WBGene00017881	2728.25	0.620052	0.182453	3.39842	0.000677769	0.00274584	asp-13
WBGene00014987	437.748	0.619354	0.0988387	6.26631	3.69705e-10	6.15628e-09	ZK637.6
WBGene00003812	908.337	0.618762	0.0794954	7.78362	7.04782e-15	2.66073e-13	nrf-5
WBGene00013898	382.553	0.618508	0.135664	4.55912	5.13682e-06	3.6162e-05	ZC443.3
WBGene00019803	249.882	0.617504	0.200655	3.07744	0.00208788	0.00733234	PDB1.1
WBGene00008211	149.578	0.616901	0.139523	4.4215	9.80187e-06	6.39467e-05	C49F5.7
WBGene00000114	10877.8	0.615307	0.0996133	6.17695	6.53498e-10	1.02713e-08	alh-8
WBGene00014253	2004.02	0.615095	0.0845298	7.27666	3.42178e-13	1.01357e-11	ZK1320.3
WBGene00019957	5645.16	0.614755	0.168178	3.65539	0.000256796	0.00117337	R08E3.1
WBGene00001853	1032.49	0.614603	0.0716945	8.57253	1.01237e-17	5.56913e-16	hil-2
WBGene00011868	66.3028	0.614348	0.197608	3.10893	0.00187767	0.00669019	best-18
WBGene00016641	106.738	0.614	0.144546	4.24779	2.15889e-05	0.000130559	C44C1.1
WBGene00009532	728.794	0.613308	0.107099	5.72658	1.02477e-08	1.25474e-07	ccch-1
WBGene00015088	159.152	0.611885	0.137233	4.45873	8.24452e-06	5.4998e-05	B0252.3
WBGene00003178	73.8646	0.611762	0.154452	3.96086	7.46795e-05	0.00039556	mec-17
WBGene00014152	176.748	0.610881	0.115446	5.29148	1.21331e-07	1.19953e-06	ZK930.2
WBGene00020369	1120.52	0.610632	0.111665	5.46841	4.54096e-08	4.91874e-07	T08H10.1
WBGene00012225	191.542	0.608436	0.0965963	6.29875	3.00049e-10	5.05652e-09	W03G11.3
WBGene00015956	622.631	0.608428	0.111553	5.45414	4.92102e-08	5.29688e-07	C18B2.5
WBGene00017464	160.575	0.608287	0.11489	5.2945	1.19345e-07	1.1814e-06	sulp-2
WBGene00011222	1010.53	0.607168	0.152592	3.97904	6.91938e-05	0.00036968	R10H10.3
WBGene00017126	96.4353	0.606213	0.167028	3.62941	0.000284072	0.00128466	E04F6.6
WBGene00018351	292.03	0.60495	0.181802	3.32753	0.000876188	0.00343474	F42G2.2
WBGene00017537	145.873	0.604558	0.199358	3.03253	0.00242512	0.00835174	F17A9.5
WBGene00003996	1081.59	0.604062	0.0930922	6.48885	8.64918e-11	1.57288e-09	pgp-2
WBGene00001480	189.933	0.603776	0.161319	3.74275	0.000182015	0.000863967	fmo-5
WBGene00001449	299.94	0.603762	0.0973204	6.20386	5.50946e-10	8.80313e-09	flp-6
WBGene00000281	324.83	0.603685	0.161373	3.74093	0.000183339	0.000868647	cah-3
WBGene00019895	5112.99	0.603047	0.0933815	6.45788	1.06177e-10	1.90834e-09	aagr-2
WBGene00000228	1668.33	0.602152	0.159602	3.77284	0.0001614	0.000778533	atn-1
WBGene00001446	119.816	0.601455	0.129116	4.65826	3.18891e-06	2.35356e-05	flp-3
WBGene00013081	167.135	0.59982	0.134814	4.44924	8.61736e-06	5.72867e-05	Y51A2D.14
WBGene00012140	3399.2	0.599212	0.123571	4.84914	1.23999e-06	1.0005e-05	T28F4.5
WBGene00016756	234.602	0.598341	0.172105	3.4766	0.000507814	0.00213072	C49A9.2
WBGene00009453	501.678	0.597867	0.124096	4.81777	1.45174e-06	1.15502e-05	F36A2.3
WBGene00012144	4013.91	0.597807	0.0932327	6.412	1.43628e-10	2.53123e-09	T28H10.3
WBGene00000139	59.3028	0.596682	0.188292	3.16892	0.00153008	0.00559275	amx-3
WBGene00010681	2052.24	0.596486	0.0612363	9.74072	2.02116e-22	2.00851e-20	mak-1
WBGene00000652	327.541	0.596449	0.136749	4.36164	1.29093e-05	8.23364e-05	col-76
WBGene00020153	81.1704	0.596057	0.173222	3.44101	0.000579554	0.00238878	nhr-212
WBGene00022211	541.701	0.595948	0.0878881	6.78076	1.19543e-11	2.57528e-10	Y73B3A.9
WBGene00018952	110.633	0.595939	0.171425	3.47638	0.000508239	0.00213192	F56C9.8
WBGene00006588	468.246	0.595808	0.162768	3.66046	0.00025176	0.00115344	tnt-3
WBGene00009638	280.402	0.593557	0.106152	5.5916	2.24987e-08	2.57465e-07	nspc-14
WBGene00016658	386.449	0.592825	0.135133	4.38696	1.14945e-05	7.41104e-05	C45B2.1
WBGene00009577	112.385	0.591998	0.145323	4.07366	4.62799e-05	0.000258092	F40F8.4
WBGene00006927	378709	0.591813	0.119142	4.96728	6.78988e-07	5.77177e-06	vit-3
WBGene00017127	1170.03	0.59157	0.0969344	6.10278	1.04237e-09	1.5588e-08	E04F6.8
WBGene00004819	129.288	0.588905	0.186514	3.15742	0.00159171	0.00577808	skr-13
WBGene00001650	255.015	0.588825	0.144077	4.08689	4.37194e-05	0.000245322	gon-1
WBGene00008915	200.672	0.588343	0.152408	3.86031	0.000113244	0.000570219	F17C11.4
WBGene00001452	176.734	0.586551	0.102939	5.69804	1.2119e-08	1.46249e-07	flp-9
WBGene00020886	1220.01	0.585868	0.0770163	7.60706	2.80397e-14	9.70551e-13	ttr-6
WBGene00001784	335.758	0.5855	0.0848714	6.89868	5.24898e-12	1.18722e-10	gst-36
WBGene00016028	100.267	0.585494	0.14527	4.03039	5.56833e-05	0.000303714	flp-24
WBGene00019164	454.02	0.585387	0.114594	5.10837	3.24951e-07	2.93562e-06	H06H21.8
WBGene00000240	864.53	0.5851	0.154333	3.79117	0.000149942	0.000729025	pah-1
WBGene00016627	5316.12	0.584476	0.0303407	19.2638	1.08208e-82	2.77789e-79	C44B7.5
WBGene00006603	2471.85	0.584376	0.09884	5.91234	3.37279e-09	4.56914e-08	tps-2
WBGene00002100	73.6022	0.584254	0.18452	3.16634	0.00154369	0.00563715	ins-17
WBGene00009883	138.023	0.583902	0.13065	4.46921	7.85101e-06	5.27384e-05	F49C12.14
WBGene00044079	169.144	0.583634	0.128218	4.55189	5.31673e-06	3.72582e-05	tag-241
WBGene00014308	172.115	0.583155	0.103988	5.60791	2.04783e-08	2.36807e-07	F07H5.4
WBGene00003632	81.6246	0.58178	0.162771	3.57423	0.000351262	0.00154674	nhr-42
WBGene00012615	4716.98	0.581679	0.187956	3.09475	0.00196977	0.00698122	dct-16
WBGene00011083	92.4333	0.580919	0.16217	3.58217	0.000340756	0.00150734	glo-1
WBGene00010041	639.232	0.580511	0.137361	4.22618	2.37694e-05	0.000142693	F54C9.3
WBGene00009651	807.781	0.579531	0.136154	4.25643	2.07717e-05	0.000126158	F43D2.2
WBGene00022813	91.521	0.578557	0.184506	3.13571	0.00171437	0.00617838	ZK742.3
WBGene00007982	258.194	0.578058	0.0960995	6.0152	1.79669e-09	2.57082e-08	pxd-1
WBGene00017430	311.04	0.577984	0.129969	4.44711	8.70337e-06	5.7709e-05	bcl-11
WBGene00011263	75.562	0.577355	0.19006	3.03775	0.00238355	0.00823072	R13H4.5
WBGene00020846	189.665	0.577009	0.108865	5.30023	1.15657e-07	1.14859e-06	T27A10.6
WBGene00012444	120.829	0.576759	0.137573	4.19238	2.76043e-05	0.000163033	Y15E3A.5
WBGene00004751	1959.28	0.576745	0.0658118	8.76354	1.89213e-18	1.17046e-16	sea-2
WBGene00303024	245.858	0.575942	0.115422	4.98987	6.04205e-07	5.18183e-06	H40L08.7
WBGene00011893	606.381	0.575583	0.0890229	6.46556	1.00927e-10	1.81609e-09	T21C9.6
WBGene00020658	469.618	0.575554	0.151915	3.78866	0.000151459	0.000735475	T21F4.1
WBGene00016997	408.781	0.57533	0.13884	4.14384	3.4154e-05	0.000196436	cebp-1
WBGene00020218	2256.85	0.575002	0.0371406	15.4818	4.60592e-54	3.54725e-51	T04G9.7
WBGene00002255	502.163	0.574497	0.100215	5.73264	9.88821e-09	1.21652e-07	lbp-3
WBGene00009634	161.068	0.574403	0.136396	4.21128	2.53923e-05	0.00015131	nspc-9
WBGene00014207	634.45	0.573906	0.0649002	8.8429	9.32617e-19	6.0105e-17	ZK1058.9
WBGene00000149	2721.24	0.573863	0.048086	11.9341	7.86039e-33	2.0521e-30	apl-1
WBGene00007680	135.076	0.573686	0.133122	4.30948	1.63637e-05	0.000101715	maa-1
WBGene00010065	268.549	0.572896	0.127248	4.50219	6.72574e-06	4.59612e-05	F54F7.3
WBGene00013334	94.9436	0.572623	0.148924	3.84506	0.00012052	0.000601743	nlp-56
WBGene00012538	287.269	0.572444	0.135266	4.23197	2.31649e-05	0.000139216	Y37A1B.5
WBGene00020146	436.581	0.571796	0.0812301	7.03921	1.93327e-12	4.79519e-11	got-1.2
WBGene00014053	139.945	0.571718	0.155162	3.68466	0.000229006	0.00105832	ZK669.3
WBGene00002268	1990.07	0.571648	0.0586437	9.74782	1.88468e-22	1.89737e-20	lec-5
WBGene00017671	390.655	0.571114	0.0711012	8.03241	9.55733e-16	4.11205e-14	pgal-1
WBGene00044073	132.608	0.570879	0.173631	3.28788	0.00100943	0.00388805	tag-244
WBGene00019540	1458.68	0.57031	0.0946341	6.02648	1.6757e-09	2.40998e-08	K08D12.6
WBGene00019748	3130.48	0.569973	0.0849848	6.70677	1.98983e-11	4.114e-10	atg-2
WBGene00020884	86.9741	0.569801	0.145771	3.90889	9.27217e-05	0.000477018	T28B4.1
WBGene00015107	82.5821	0.568758	0.184515	3.08244	0.00205309	0.00723553	viro-2
WBGene00003371	2427.37	0.568261	0.0556039	10.2198	1.61658e-24	2.00808e-22	mlc-3
WBGene00008194	3806.13	0.567931	0.190594	2.97979	0.00288442	0.00970907	C49C3.4
WBGene00011708	64.8356	0.567899	0.182118	3.11831	0.00181894	0.00650805	T11B7.5
WBGene00016417	144.062	0.567803	0.165417	3.43256	0.000597914	0.00245526	C34F11.8
WBGene00021260	77.965	0.567727	0.1793	3.16636	0.0015436	0.00563715	Y22D7AR.6
WBGene00010701	992.272	0.567696	0.0676365	8.39334	4.72512e-17	2.40201e-15	ent-2
WBGene00001456	60.9487	0.567651	0.188042	3.01875	0.00253822	0.00869385	flp-13
WBGene00010868	165.612	0.56741	0.135535	4.18643	2.83376e-05	0.000166671	somi-1
WBGene00009347	743.405	0.567164	0.158083	3.58775	0.000333539	0.00147924	F32H5.1
WBGene00006984	306.272	0.566896	0.112973	5.018	5.2213e-07	4.52836e-06	zig-7
WBGene00003753	82.9054	0.566593	0.149446	3.79128	0.000149875	0.000728931	nlp-15
WBGene00003813	1046.57	0.566263	0.0793327	7.13782	9.48204e-13	2.53123e-11	nrf-6
WBGene00007836	871.874	0.565693	0.0637488	8.87378	7.07058e-19	4.57597e-17	C31C9.2
WBGene00008900	161.273	0.565596	0.175362	3.2253	0.00125843	0.00471391	F16H6.10
WBGene00008741	4613.6	0.565295	0.124107	4.5549	5.24099e-06	3.68179e-05	F13D12.6
WBGene00020788	878.682	0.563831	0.140326	4.01801	5.86926e-05	0.000318886	nep-22
WBGene00008375	257.795	0.563378	0.186611	3.019	0.00253609	0.00868849	D1054.8
WBGene00022144	245.238	0.562041	0.103545	5.42797	5.6999e-08	6.08424e-07	pghm-1
WBGene00004227	450.229	0.561864	0.0927856	6.05551	1.3997e-09	2.04745e-08	ptr-13
WBGene00011006	221.759	0.56179	0.118782	4.7296	2.24964e-06	1.70612e-05	ugt-47
WBGene00019609	88.3758	0.561574	0.173134	3.24358	0.00118038	0.00446061	K10B3.1
WBGene00013284	503.327	0.561131	0.101554	5.52544	3.28654e-08	3.65242e-07	daf-22
WBGene00000374	82.7815	0.560903	0.149106	3.76177	0.000168714	0.0008073	cyp-31A1
WBGene00007565	374.639	0.560383	0.125592	4.46195	8.12184e-06	5.42501e-05	clec-48
WBGene00018100	206.652	0.558947	0.147158	3.79829	0.0001457	0.000711093	math-26
WBGene00006752	238.897	0.558391	0.0944677	5.91092	3.4021e-09	4.60479e-08	unc-13
WBGene00011668	188.987	0.558348	0.136612	4.08711	4.36775e-05	0.000245177	clec-47
WBGene00020230	199.368	0.557761	0.0899166	6.20309	5.53635e-10	8.83693e-09	nep-2
WBGene00007070	206.792	0.55719	0.167543	3.32565	0.000882138	0.00345476	ugt-49
WBGene00012813	1035.11	0.557004	0.0871887	6.38849	1.67534e-10	2.92576e-09	Y43F8B.2
WBGene00044605	312.347	0.556869	0.0993174	5.60697	2.05904e-08	2.37925e-07	ttr-36
WBGene00003773	274.103	0.555903	0.149024	3.73029	0.00019126	0.000901219	nlt-1
WBGene00014138	1732.4	0.555438	0.163451	3.3982	0.000678318	0.00274734	clec-186
WBGene00018605	5093.46	0.555376	0.0247946	22.3991	4.0192e-111	2.06359e-107	F48E3.4
WBGene00022801	996.218	0.554732	0.0562591	9.8603	6.18668e-23	6.52695e-21	pcp-5
WBGene00015350	973.978	0.55441	0.0700373	7.91593	2.45408e-15	9.84381e-14	fbxl-1
WBGene00000786	14854.1	0.553439	0.0966893	5.72389	1.04111e-08	1.27171e-07	cpr-6
WBGene00016134	719.261	0.553325	0.0861098	6.42582	1.31165e-10	2.33564e-09	C26B9.5
WBGene00006893	452.673	0.553259	0.150399	3.67861	0.000234506	0.00108147	spon-1
WBGene00008254	99.7969	0.553207	0.15893	3.48083	0.00049987	0.00210139	C51E3.9
WBGene00013704	295.124	0.552758	0.101117	5.46654	4.58907e-08	4.96735e-07	Y106G6D.8
WBGene00012240	81.3654	0.552746	0.183072	3.01929	0.00253372	0.00868228	W04A8.5
WBGene00011095	97.1599	0.552143	0.148657	3.7142	0.00020385	0.000952928	gana-1
WBGene00018376	108.367	0.552063	0.151831	3.63604	0.000276859	0.00125684	F43C9.2
WBGene00009388	142.107	0.551868	0.131695	4.19049	2.78354e-05	0.000164053	F35B12.9
WBGene00012869	149.196	0.551194	0.146347	3.76636	0.000165645	0.000795583	Y45F10A.7
WBGene00002054	593.458	0.551039	0.108489	5.07924	3.78949e-07	3.38571e-06	ifb-2
WBGene00018590	49.8076	0.551033	0.181481	3.03632	0.00239487	0.00826349	nlp-37
WBGene00023417	135.35	0.550827	0.122502	4.49648	6.90891e-06	4.7046e-05	swm-1
WBGene00016534	36733.9	0.550725	0.0340601	16.1692	8.31409e-59	8.00387e-56	C39D10.7
WBGene00004112	1765.9	0.548965	0.0716768	7.65889	1.87547e-14	6.65618e-13	pqn-22
WBGene00011060	77.204	0.548822	0.173398	3.1651	0.00155031	0.00565599	R06C1.6
WBGene00021128	556.464	0.548782	0.127025	4.32026	1.55845e-05	9.72251e-05	W10C8.5
WBGene00018355	166.56	0.548574	0.149155	3.67787	0.000235187	0.0010838	ceh-86
WBGene00022252	267.223	0.548304	0.0964104	5.68718	1.29152e-08	1.54451e-07	Y73B6BL.31
WBGene00022856	3374.66	0.547707	0.118575	4.61909	3.85431e-06	2.79642e-05	cth-2
WBGene00010456	1444.28	0.547667	0.161835	3.3841	0.00071411	0.00287793	K01C8.1
WBGene00011683	83.531	0.547411	0.165501	3.3076	0.000941003	0.0036574	phat-6
WBGene00012213	799.803	0.54651	0.0919545	5.94326	2.79406e-09	3.85289e-08	W02D9.7
WBGene00002038	1318.33	0.545851	0.0605916	9.00869	2.08539e-19	1.43399e-17	hum-5
WBGene00014793	269.055	0.545438	0.110951	4.91603	8.83187e-07	7.33355e-06	H40L08.2
WBGene00021340	241.125	0.545216	0.109214	4.99217	5.97048e-07	5.1233e-06	Y34F4.5
WBGene00009512	178.811	0.544915	0.179047	3.04341	0.00233913	0.00810201	bigr-1
WBGene00010755	387.117	0.544822	0.110772	4.9184	8.72545e-07	7.26084e-06	vglu-2
WBGene00012382	2942.21	0.544603	0.0742573	7.334	2.23387e-13	6.84062e-12	ttr-16
WBGene00020917	488.37	0.542459	0.10222	5.30678	1.1158e-07	1.11025e-06	W01B11.6
WBGene00011774	140.251	0.542348	0.127789	4.24407	2.195e-05	0.000132587	ttr-54
WBGene00010488	229.671	0.54103	0.114243	4.73578	2.18218e-06	1.66337e-05	endu-1
WBGene00009288	74.9631	0.540988	0.169648	3.18889	0.00142821	0.00525906	F31C3.6
WBGene00023485	160.013	0.540889	0.131417	4.11584	3.85773e-05	0.000219264	ttr-49
WBGene00015061	1531.68	0.540774	0.0505147	10.7053	9.61384e-27	1.64535e-24	cpna-2
WBGene00004131	1175.84	0.540491	0.115817	4.66679	3.05945e-06	2.2667e-05	pqn-44
WBGene00022861	169.632	0.54028	0.164177	3.29084	0.000998873	0.00385412	dve-1
WBGene00007474	116.721	0.540221	0.158132	3.41626	0.000634867	0.00258768	C08H9.15
WBGene00021725	86.7194	0.539538	0.143348	3.76383	0.000167331	0.00080268	bath-9
WBGene00016721	242.851	0.539483	0.0970643	5.55799	2.72892e-08	3.07713e-07	C46G7.1
WBGene00012452	111.396	0.539469	0.145079	3.71846	0.000200442	0.000938708	Y17D7B.4
WBGene00017780	1621.58	0.538552	0.0959856	5.61076	2.01443e-08	2.33295e-07	F25E2.2
WBGene00020577	280.148	0.537998	0.11318	4.75345	1.99977e-06	1.54321e-05	T19D12.2
WBGene00001150	78.5718	0.537432	0.17072	3.14803	0.00164375	0.00594893	ech-1.1
WBGene00010295	180.604	0.537113	0.123863	4.33636	1.44863e-05	9.12719e-05	fbxa-193
WBGene00010796	273.291	0.536946	0.0930684	5.76937	7.95681e-09	1.00466e-07	clip-1
WBGene00008252	116.445	0.536738	0.157634	3.40497	0.000661706	0.00268783	C51E3.6
WBGene00020504	924.593	0.536513	0.0806053	6.65605	2.81285e-11	5.60496e-10	svh-2
WBGene00010867	308.582	0.536027	0.148955	3.59858	0.000319954	0.00142559	tag-260
WBGene00023382	132.472	0.536008	0.171888	3.11835	0.00181869	0.00650805	Y57E12AL.3
WBGene00015803	670.812	0.535948	0.0803961	6.66634	2.6226e-11	5.26673e-10	C15H9.9
WBGene00017688	226.174	0.535728	0.120165	4.45828	8.26191e-06	5.50663e-05	ttr-35
WBGene00019599	221.984	0.535632	0.110554	4.84497	1.26633e-06	1.02015e-05	acds-10
WBGene00019373	200.001	0.534753	0.140383	3.80923	0.000139399	0.000683157	K04A8.1
WBGene00007331	3638.89	0.533894	0.157018	3.4002	0.00067336	0.00273085	pho-11
WBGene00011737	1700.06	0.533853	0.151596	3.52155	0.000429037	0.00183908	sqst-1
WBGene00020662	7154.19	0.533625	0.122528	4.35513	1.32989e-05	8.44714e-05	T21H3.1
WBGene00023209	1532.11	0.533295	0.0538041	9.91179	3.69955e-23	3.98491e-21	ZC513.7
WBGene00003518	121.796	0.533124	0.178118	2.99309	0.00276165	0.00935724	nac-2
WBGene00019204	147.311	0.533053	0.117811	4.52463	6.05015e-06	4.17895e-05	H14N18.4
WBGene00014171	91.1159	0.531291	0.158556	3.35081	0.000805746	0.00319178	nep-26
WBGene00010834	258.66	0.530915	0.0889199	5.97071	2.36225e-09	3.31987e-08	mct-3
WBGene00006495	798.116	0.530872	0.0699466	7.58967	3.20718e-14	1.10023e-12	cpna-1
WBGene00011964	103.386	0.529947	0.142578	3.7169	0.000201679	0.000943641	saeg-2
WBGene00001955	629.283	0.529199	0.0865308	6.11573	9.61146e-10	1.45e-08	hlh-11
WBGene00003370	2494.78	0.528577	0.0565806	9.34202	9.45135e-21	7.91191e-19	mlc-2
WBGene00015887	661.375	0.527864	0.155288	3.39925	0.000675706	0.00273892	C17C3.1
WBGene00019672	158.605	0.527562	0.12463	4.23302	2.3057e-05	0.000138675	K12B6.8
WBGene00021171	639.414	0.527197	0.144365	3.65183	0.000260381	0.00118799	Y8A9A.2
WBGene00011474	985.615	0.52645	0.0652633	8.06655	7.23149e-16	3.14652e-14	aldo-1
WBGene00020456	738.462	0.526238	0.151541	3.47258	0.000515472	0.00215814	fbxa-60
WBGene00019213	297.703	0.526013	0.165846	3.1717	0.00151549	0.00554337	H20E11.1
WBGene00002179	230.447	0.523745	0.100317	5.22088	1.78079e-07	1.71007e-06	jph-1
WBGene00010111	165.794	0.522639	0.124911	4.18409	2.86315e-05	0.000168133	F55D12.2
WBGene00000081	1116.29	0.522084	0.0662047	7.8859	3.12265e-15	1.23646e-13	ads-1
WBGene00002011	90.3016	0.522022	0.166778	3.13005	0.00174777	0.00628405	hsp-12.2
WBGene00006547	100.203	0.520947	0.164889	3.15937	0.00158109	0.00574918	tbx-11
WBGene00019872	83.5442	0.520285	0.165685	3.1402	0.00168832	0.00609307	R04E5.9
WBGene00004059	441.933	0.520192	0.0983759	5.2878	1.23796e-07	1.22233e-06	pmp-2
WBGene00020921	206.207	0.519336	0.14192	3.65936	0.000252847	0.00115739	W01C8.5
WBGene00003511	729.612	0.51886	0.124088	4.18138	2.89746e-05	0.000169888	mxl-3
WBGene00015472	78.2242	0.516705	0.156531	3.30098	0.000963475	0.00373344	C05D9.3
WBGene00000515	268.853	0.516315	0.159367	3.23979	0.00119618	0.00450485	ckc-1
WBGene00219316	719.768	0.516193	0.0946213	5.45536	4.88732e-08	5.26798e-07	F21A3.11
WBGene00009640	205.015	0.515425	0.112316	4.58908	4.45211e-06	3.19106e-05	nspc-10
WBGene00018837	149.082	0.515414	0.123939	4.15862	3.20173e-05	0.00018624	F54G2.1
WBGene00019064	379.333	0.513502	0.112839	4.55075	5.3455e-06	3.74258e-05	myo-5
WBGene00004033	732.964	0.512877	0.0859097	5.96995	2.3732e-09	3.33222e-08	pkc-2
WBGene00007653	155.616	0.512829	0.11561	4.43585	9.17097e-06	6.03677e-05	cysl-1
WBGene00001089	813.248	0.51232	0.0748471	6.84489	7.65361e-12	1.68412e-10	dre-1
WBGene00020649	437.443	0.511273	0.133047	3.84281	0.000121636	0.000606919	sma-10
WBGene00006543	85.3333	0.511199	0.166746	3.06573	0.00217137	0.00758577	tbx-2
WBGene00016407	1273.04	0.510275	0.0715931	7.12743	1.02257e-12	2.71094e-11	C34D10.2
WBGene00008032	1438.97	0.510101	0.069719	7.31653	2.54465e-13	7.68533e-12	C39E9.8
WBGene00009049	618.016	0.51002	0.096989	5.25853	1.45213e-07	1.41385e-06	F22B8.7
WBGene00018760	269.125	0.509759	0.11488	4.43732	9.10842e-06	6.00329e-05	irg-3
WBGene00016266	238.93	0.509595	0.102621	4.9658	6.84198e-07	5.80965e-06	idhg-2
WBGene00020317	264.021	0.509418	0.0886117	5.74888	8.98389e-09	1.11686e-07	pdf-1
WBGene00003765	614.619	0.509108	0.0842171	6.04518	1.49239e-09	2.16861e-08	nlp-27
WBGene00003597	196.173	0.509033	0.106658	4.77255	1.81911e-06	1.41657e-05	nhl-1
WBGene00002299	334.059	0.508872	0.116852	4.35485	1.3316e-05	8.45451e-05	let-23
WBGene00016535	114.313	0.507549	0.166517	3.04802	0.00230352	0.00799302	C39D10.8
WBGene00006798	359.476	0.507535	0.113532	4.47042	7.80666e-06	5.24633e-05	unc-64
WBGene00001189	821.949	0.507471	0.0530681	9.56264	1.14788e-21	1.0651e-19	egl-21
WBGene00020551	86.5903	0.507349	0.150183	3.3782	0.000729611	0.00293196	T17H7.7
WBGene00016006	1510.25	0.505779	0.0509933	9.91852	3.45842e-23	3.77801e-21	fln-2
WBGene00018903	242.98	0.503856	0.161771	3.11463	0.00184174	0.0065839	F55G1.7
WBGene00019428	98.9326	0.503716	0.159333	3.16139	0.00157016	0.0057162	dgk-5
WBGene00018424	3247.86	0.502745	0.091049	5.5217	3.35732e-08	3.72571e-07	pgph-2
WBGene00003724	115.495	0.502596	0.142321	3.53142	0.000413336	0.00177988	nhr-134
WBGene00004226	161.404	0.502076	0.154382	3.25216	0.00114532	0.00434304	ptr-12
WBGene00020726	209.561	0.50206	0.126812	3.9591	7.52316e-05	0.000397937	T23C6.4
WBGene00003055	921.61	0.501712	0.109149	4.59659	4.29458e-06	3.08677e-05	lon-1
WBGene00045212	95.2535	0.501261	0.16161	3.10166	0.00192437	0.0068392	Y110A7A.21
WBGene00003369	2061.66	0.501062	0.0517127	9.68934	3.34696e-22	3.22208e-20	mlc-1
WBGene00014091	529.073	0.500271	0.0886374	5.64401	1.66133e-08	1.95937e-07	ZK822.4
WBGene00017484	2039.09	0.499353	0.119847	4.16657	3.09218e-05	0.000180481	F15E6.3
WBGene00001479	301.18	0.49915	0.162409	3.07341	0.00211624	0.00741841	fmo-4
WBGene00014294	966.706	0.498835	0.0733609	6.79974	1.04808e-11	2.26736e-10	C53C7.5
WBGene00045305	364.341	0.498354	0.123793	4.02572	5.68018e-05	0.000309377	ZC250.4
WBGene00016892	2210.54	0.498005	0.11216	4.44015	8.98963e-06	5.93262e-05	pgph-3
WBGene00003175	192.463	0.497334	0.109733	4.53224	5.83623e-06	4.04206e-05	mec-12
WBGene00002189	631.04	0.497298	0.0887058	5.60614	2.06885e-08	2.38879e-07	kin-1
WBGene00001444	170.742	0.496073	0.128715	3.85404	0.000116186	0.000583314	flp-1
WBGene00011706	179.411	0.495731	0.150553	3.29274	0.000992168	0.00383113	T11B7.1
WBGene00009259	2922.89	0.495599	0.151922	3.2622	0.00110552	0.00421078	hpo-34
WBGene00000239	294.34	0.495406	0.128642	3.85104	0.000117618	0.000589543	bas-1
WBGene00008595	199.102	0.494867	0.127828	3.87135	0.000108233	0.000547672	clec-56
WBGene00015518	153.88	0.494699	0.127285	3.88654	0.000101683	0.000518274	C06E1.1
WBGene00011540	141.832	0.494614	0.131438	3.76309	0.000167827	0.000804057	T06E6.10
WBGene00019844	461.131	0.494064	0.0775772	6.36868	1.90662e-10	3.29974e-09	abts-4
WBGene00003736	86.6421	0.493978	0.145668	3.39113	0.000696054	0.00281621	nhx-9
WBGene00016934	273.605	0.493974	0.104112	4.74463	2.08886e-06	1.60153e-05	mboa-3
WBGene00016893	266.393	0.493107	0.0889047	5.54647	2.91502e-08	3.26783e-07	C53B7.2
WBGene00003091	4837.43	0.493083	0.128212	3.84586	0.000120132	0.000600156	lys-2
WBGene00004196	123.413	0.49307	0.149054	3.308	0.000939637	0.00365393	prx-11
WBGene00016084	13521.7	0.491747	0.032234	15.2556	1.51214e-52	1.10912e-49	cht-3
WBGene00004222	520.153	0.491529	0.111815	4.39591	1.10309e-05	7.14201e-05	ptr-8
WBGene00000216	14579.4	0.490855	0.0647501	7.58075	3.4356e-14	1.17336e-12	asp-3
WBGene00002280	8372.51	0.490316	0.0548191	8.94425	3.74487e-19	2.50792e-17	let-2
WBGene00044142	156.789	0.488739	0.159208	3.06981	0.00214197	0.00749664	H13N06.7
WBGene00000217	10903.1	0.488021	0.065669	7.43152	1.07356e-13	3.39548e-12	asp-4
WBGene00019620	1109.25	0.487396	0.0680645	7.1608	8.02087e-13	2.19832e-11	fah-1
WBGene00003980	355.337	0.486491	0.087945	5.53177	3.17016e-08	3.53584e-07	pes-7
WBGene00021148	88.0854	0.48646	0.156198	3.11438	0.00184333	0.00658612	W10G11.19
WBGene00017065	182.658	0.48631	0.126229	3.85259	0.000116875	0.000586391	D2092.4
WBGene00002234	175.936	0.486217	0.131391	3.70053	0.000215147	0.00100027	kqt-2
WBGene00021068	3573.1	0.486085	0.0610343	7.96414	1.66376e-15	6.76172e-14	W06H8.6
WBGene00006586	331.13	0.485934	0.0985257	4.93205	8.13721e-07	6.81923e-06	tni-4
WBGene00010945	132.044	0.485587	0.116875	4.15476	3.25632e-05	0.000188915	chil-13
WBGene00020149	93.7045	0.485546	0.157298	3.08679	0.0020233	0.007143	T01D1.4
WBGene00012125	116.749	0.485305	0.136016	3.56801	0.000359709	0.00157987	T28D6.5
WBGene00018024	450.257	0.484869	0.0818992	5.92031	3.21333e-09	4.38008e-08	F35A5.1
WBGene00012478	155.502	0.48483	0.148873	3.25667	0.00112726	0.00428508	mxt-1
WBGene00003072	2425.66	0.484611	0.0697397	6.94886	3.6826e-12	8.60744e-11	lrp-2
WBGene00001385	8811.5	0.484534	0.049594	9.77001	1.51437e-22	1.55506e-20	far-1
WBGene00012201	214.167	0.483095	0.111502	4.33261	1.4735e-05	9.25626e-05	W02B12.1
WBGene00022246	134.176	0.483093	0.140701	3.43346	0.000595921	0.00244773	acp-7
WBGene00014261	79.7951	0.482502	0.157657	3.06045	0.00221002	0.00771031	shk-1
WBGene00022129	151.737	0.482458	0.146711	3.28849	0.00100726	0.00388104	lron-11
WBGene00004083	151.942	0.482145	0.139633	3.45293	0.000554531	0.00229547	pph-1
WBGene00004184	264.153	0.482003	0.10242	4.70616	2.52432e-06	1.89281e-05	T19D2.2
WBGene00017344	276.268	0.480994	0.122124	3.93857	8.19671e-05	0.0004287	F10E7.2
WBGene00010772	133.391	0.480534	0.154423	3.11181	0.00185945	0.00663423	K11D9.3
WBGene00014001	806.308	0.480256	0.0786652	6.10506	1.0276e-09	1.5412e-08	pyk-2
WBGene00010985	134.715	0.479904	0.150242	3.19421	0.00140214	0.00518043	R03A10.5
WBGene00004113	465.126	0.479653	0.102245	4.69122	2.71576e-06	2.02571e-05	pqn-24
WBGene00001794	2619.66	0.479427	0.0694744	6.90076	5.17238e-12	1.17508e-10	gta-1
WBGene00020340	264.728	0.479299	0.122489	3.91299	9.11597e-05	0.000470081	T08B1.1
WBGene00002263	24669.5	0.477522	0.134687	3.54541	0.000392001	0.00170037	lea-1
WBGene00008214	146.437	0.477138	0.136112	3.50547	0.000455809	0.00194053	gem-1
WBGene00020158	2118.36	0.475935	0.0670556	7.09762	1.26923e-12	3.30794e-11	T02C5.1
WBGene00003245	85.5137	0.475146	0.146223	3.24945	0.00115627	0.00437914	mig-13
WBGene00014244	320.67	0.474447	0.124221	3.81937	0.000133791	0.000659448	ZK1307.1
WBGene00012358	521.11	0.47443	0.0799111	5.93697	2.90344e-09	3.99658e-08	W09D6.5
WBGene00012536	73.5624	0.473946	0.159222	2.97664	0.00291428	0.00979032	Y37A1A.3
WBGene00010012	852.318	0.473812	0.153714	3.08242	0.00205327	0.00723553	saeg-1
WBGene00004826	151.382	0.473053	0.138306	3.42034	0.000625418	0.00255526	skr-20
WBGene00018522	1470.38	0.472456	0.066134	7.14393	9.07e-13	2.43389e-11	F46H5.7
WBGene00011732	101.065	0.472344	0.139877	3.37686	0.000733194	0.00294482	arrd-17
WBGene00009394	9025.75	0.471748	0.111889	4.2162	2.4845e-05	0.000148386	clec-63
WBGene00015141	447.916	0.469731	0.134989	3.47977	0.000501852	0.00210915	ugt-46
WBGene00000277	1253.88	0.469387	0.0457653	10.2564	1.10773e-24	1.42187e-22	cab-1
WBGene00009968	227.007	0.468974	0.132873	3.52949	0.000416367	0.00179092	fig-1
WBGene00003847	440.426	0.468601	0.124323	3.76923	0.000163753	0.000788762	blmp-1
WBGene00010935	389.069	0.467282	0.0979232	4.77192	1.8248e-06	1.42028e-05	M163.1
WBGene00004024	190.469	0.467116	0.149381	3.12701	0.00176594	0.00634197	php-3
WBGene00004038	204.079	0.467085	0.123127	3.79351	0.000148532	0.000723392	plc-3
WBGene00019030	93.4522	0.465765	0.156433	2.97741	0.00290695	0.0097721	exc-6
WBGene00014309	4833.46	0.465597	0.0477265	9.75551	1.74723e-22	1.77057e-20	F07H5.5
WBGene00020379	1183.48	0.465512	0.0782413	5.9497	2.68641e-09	3.72112e-08	T09B4.5
WBGene00020082	1997.87	0.465404	0.081495	5.71083	1.12427e-08	1.36787e-07	gcp-2.1
WBGene00003891	3919.97	0.465178	0.0821977	5.65926	1.52031e-08	1.80133e-07	osm-11
WBGene00044258	263.918	0.464906	0.116841	3.97896	6.92175e-05	0.00036968	Y57G11C.51
WBGene00019205	936.511	0.464458	0.0867895	5.35155	8.72035e-08	8.91304e-07	kcc-2
WBGene00010477	115.691	0.463916	0.141349	3.28205	0.00103055	0.00395652	enu-3.6
WBGene00019160	222.494	0.463248	0.0914279	5.06681	4.04539e-07	3.59142e-06	nlp-49
WBGene00006780	2814.66	0.463147	0.052696	8.78904	1.50838e-18	9.52193e-17	unc-44
WBGene00015794	109.716	0.46202	0.144622	3.19468	0.00139988	0.00517332	C15F1.1
WBGene00003626	185.767	0.461809	0.108309	4.2638	2.00979e-05	0.000122553	nhr-32
WBGene00013672	319.106	0.461623	0.113133	4.08035	4.49685e-05	0.000251598	catp-1
WBGene00009106	307.865	0.460975	0.0917541	5.02403	5.05978e-07	4.40066e-06	acs-12
WBGene00017657	521.844	0.460559	0.0895705	5.14187	2.72021e-07	2.51196e-06	F21C10.7
WBGene00013520	156.924	0.459849	0.117248	3.92202	8.78107e-05	0.000454791	best-21
WBGene00021863	389.578	0.45963	0.11344	4.05176	5.08344e-05	0.000280445	Y54F10BM.9
WBGene00000831	858.877	0.459494	0.126289	3.63844	0.000274292	0.00124703	ctl-2
WBGene00000367	169.66	0.457745	0.120762	3.79046	0.00015037	0.000730875	cca-1
WBGene00077693	138.359	0.457274	0.135812	3.36695	0.000760034	0.003036	T04C12.11
WBGene00014576	243.614	0.456956	0.104535	4.37133	1.2349e-05	7.91227e-05	Y43F11A.6
WBGene00010648	146.698	0.456504	0.123749	3.68896	0.000225172	0.00104248	K08C7.6
WBGene00001390	1590.29	0.455153	0.0726332	6.26646	3.69346e-10	6.15628e-09	far-6
WBGene00007779	320.063	0.453467	0.12338	3.67538	0.0002375	0.00109298	C27D8.3
WBGene00013560	213.669	0.453363	0.109367	4.14533	3.39328e-05	0.000195389	zip-12
WBGene00017541	623.517	0.452925	0.0777585	5.82477	5.71908e-09	7.43384e-08	F17E9.4
WBGene00012443	140.557	0.452633	0.125135	3.61715	0.000297861	0.00133955	Y15E3A.4
WBGene00006527	1160.19	0.452306	0.061506	7.35386	1.92565e-13	5.95599e-12	tax-6
WBGene00010086	623.684	0.45176	0.146686	3.07978	0.00207155	0.00728662	F55B11.4
WBGene00003687	784.157	0.451574	0.101601	4.44459	8.80612e-06	5.82899e-05	nhr-97
WBGene00044742	128.254	0.451221	0.134377	3.35788	0.000785439	0.0031229	Y55F3BR.10
WBGene00006764	2703.96	0.451065	0.072463	6.22477	4.82278e-10	7.79488e-09	unc-27
WBGene00013875	215.638	0.450438	0.11025	4.0856	4.39623e-05	0.000246596	ZC376.3
WBGene00001564	9801.77	0.449086	0.127451	3.5236	0.000425731	0.00182763	icl-1
WBGene00006923	1482.99	0.448271	0.0807739	5.5497	2.86155e-08	3.21257e-07	vhp-1
WBGene00014051	136.993	0.448263	0.131466	3.40974	0.000650247	0.00264547	spv-1
WBGene00009058	415.103	0.448052	0.0716071	6.25709	3.92222e-10	6.48218e-09	F22E12.1
WBGene00001851	3148.2	0.447945	0.0426889	10.4933	9.2772e-26	1.37401e-23	hif-1
WBGene00009686	125.868	0.44737	0.138004	3.24172	0.0011881	0.00448034	ent-7
WBGene00003067	191.485	0.447134	0.149487	2.99113	0.00277948	0.00941137	lrg-1
WBGene00008548	167.515	0.446898	0.113055	3.95293	7.71991e-05	0.000406113	F07A11.5
WBGene00000528	778.688	0.446628	0.107793	4.14338	3.42229e-05	0.000196619	clh-1
WBGene00004234	241.14	0.44618	0.11664	3.82527	0.000130629	0.000646141	ptr-20
WBGene00011446	1711.11	0.446148	0.0777524	5.73806	9.57676e-09	1.18198e-07	T04F8.8
WBGene00021136	160.32	0.44527	0.111979	3.97638	6.99713e-05	0.000372801	W10G11.3
WBGene00017374	1237.42	0.443932	0.114265	3.8851	0.000102287	0.000521006	ttr-41
WBGene00006321	100.608	0.443672	0.144823	3.06354	0.00218732	0.00763284	sup-12
WBGene00016330	289.122	0.443254	0.0927155	4.7808	1.74598e-06	1.36792e-05	C32E12.4
WBGene00011436	1207.73	0.44243	0.0655335	6.75121	1.46621e-11	3.11935e-10	T04F3.1
WBGene00001572	153.754	0.442281	0.147225	3.00412	0.00266348	0.00907243	gei-15
WBGene00017380	186.087	0.442149	0.124082	3.56335	0.000366149	0.00160404	F11D5.1
WBGene00017979	757.95	0.441649	0.0627092	7.04281	1.88401e-12	4.68812e-11	F32B5.6
WBGene00001187	291.515	0.441472	0.0881917	5.00582	5.56236e-07	4.80522e-06	egl-19
WBGene00010357	709.101	0.440312	0.109855	4.00813	6.12018e-05	0.0003317	H03A11.2
WBGene00016918	349.992	0.440308	0.115477	3.81295	0.000137315	0.000673588	test-1
WBGene00006663	91.0373	0.440294	0.147972	2.97553	0.00292482	0.00981932	twk-8
WBGene00001042	237.736	0.439729	0.102306	4.29819	1.72198e-05	0.000106435	dnj-24
WBGene00020028	628.928	0.439194	0.131592	3.33754	0.000845236	0.00333227	R12C12.8
WBGene00000482	1874.37	0.437654	0.0547233	7.99758	1.26887e-15	5.21182e-14	chd-3
WBGene00003758	176.708	0.43703	0.117142	3.73079	0.000190881	0.000900227	nlp-20
WBGene00044200	178.817	0.436511	0.132356	3.29802	0.000973699	0.00376642	H37A05.4
WBGene00006587	2291.82	0.436486	0.0942369	4.6318	3.62502e-06	2.64376e-05	tnt-2
WBGene00011736	644.232	0.435932	0.0662913	6.57601	4.83244e-11	9.16676e-10	T12D8.9
WBGene00000221	698.351	0.435033	0.0618384	7.03499	1.99277e-12	4.93484e-11	atf-5
WBGene00008139	212.441	0.434655	0.0967939	4.49052	7.1048e-06	4.82519e-05	C47D12.5
WBGene00016496	3602.21	0.43433	0.0514538	8.44117	3.14186e-17	1.65451e-15	C37C3.2
WBGene00015551	877.095	0.434205	0.102992	4.2159	2.48787e-05	0.00014853	C06G3.5
WBGene00007165	313.2	0.433305	0.105295	4.11517	3.86895e-05	0.00021974	B0391.10
WBGene00019324	117.312	0.432952	0.125454	3.45108	0.000558347	0.00230816	K02F2.5
WBGene00000283	252.319	0.431684	0.115712	3.73067	0.000190971	0.000900377	cah-5
WBGene00011289	107.228	0.431328	0.130338	3.30931	0.000935278	0.0036379	R102.2
WBGene00001461	174.449	0.431176	0.105053	4.10438	4.05404e-05	0.000228986	flp-18
WBGene00009380	300.227	0.43069	0.114071	3.77562	0.000159612	0.000771416	F34H10.3
WBGene00020940	134.211	0.428656	0.139102	3.08159	0.00205896	0.00725061	W02D7.4
WBGene00006541	6683.37	0.427328	0.038624	11.0638	1.8796e-28	3.57426e-26	tbh-1
WBGene00020195	194.598	0.427238	0.123737	3.45278	0.000554844	0.00229615	T03G6.3
WBGene00001501	3064.04	0.427075	0.0722295	5.91275	3.36444e-09	4.56184e-08	ftn-2
WBGene00003090	6946.91	0.42524	0.112572	3.77749	0.000158418	0.000766369	lys-1
WBGene00022010	2746.83	0.424876	0.0678232	6.26446	3.74122e-10	6.20302e-09	catp-7
WBGene00011936	334.639	0.424853	0.0915207	4.64216	3.44791e-06	2.52655e-05	pgrn-1
WBGene00015569	322.802	0.424851	0.140985	3.01345	0.00258296	0.00882158	C07D10.5
WBGene00017613	288.42	0.424505	0.0862132	4.9239	8.48352e-07	7.08682e-06	F20A1.1
WBGene00001008	424.777	0.424252	0.111837	3.79348	0.000148548	0.000723392	dlk-1
WBGene00009995	449.75	0.423176	0.0752663	5.62238	1.88342e-08	2.19442e-07	F53F4.13
WBGene00003680	109.631	0.422635	0.141222	2.99269	0.00276529	0.00936744	nhr-90
WBGene00001745	203.883	0.4222	0.123444	3.42018	0.000625795	0.00255583	gsa-1
WBGene00008748	429.925	0.420656	0.0949295	4.43124	9.36906e-06	6.15664e-05	yap-1
WBGene00015280	3166.51	0.419154	0.129512	3.2364	0.00121046	0.00455304	C01B10.6
WBGene00014199	657.6	0.417844	0.108555	3.84916	0.000118526	0.000593321	ZK1053.4
WBGene00010362	249.467	0.417813	0.109173	3.82709	0.000129669	0.000642215	enu-3.1
WBGene00018758	271.226	0.417719	0.0965334	4.3272	1.51016e-05	9.4557e-05	F53E10.1
WBGene00012428	632.241	0.416697	0.130359	3.19653	0.00139093	0.00514887	Y11D7A.3
WBGene00001631	291.143	0.415502	0.0934688	4.44535	8.77475e-06	5.81072e-05	gly-6
WBGene00013541	171.628	0.414521	0.127823	3.24294	0.00118303	0.00446513	lonp-2
WBGene00000273	12092.9	0.414342	0.0830449	4.98937	6.05763e-07	5.1923e-06	brp-1
WBGene00006754	6990.5	0.414053	0.062547	6.61987	3.59523e-11	7.01866e-10	unc-15
WBGene00019122	399.687	0.413102	0.0943254	4.37954	1.18932e-05	7.63293e-05	F59E12.6
WBGene00020765	175.212	0.41262	0.134493	3.06796	0.00215523	0.00753621	T24C12.3
WBGene00001439	770.995	0.412585	0.121671	3.39099	0.000696416	0.00281694	fkh-7
WBGene00019727	419.44	0.412067	0.0831832	4.95374	7.28019e-07	6.14448e-06	zig-12
WBGene00018986	279.291	0.411976	0.115394	3.57016	0.000356758	0.00156885	cdo-1
WBGene00009897	9944.61	0.411643	0.0433809	9.48904	2.33178e-21	2.10037e-19	skpo-1
WBGene00006759	3041.58	0.409926	0.103185	3.97272	7.10566e-05	0.000378453	unc-22
WBGene00020678	191.058	0.409749	0.106996	3.82958	0.00012836	0.000636142	T22B11.4
WBGene00019492	1178.98	0.408997	0.0985691	4.14934	3.33429e-05	0.000192785	K07E3.4
WBGene00007848	679.338	0.408314	0.107502	3.7982	0.000145752	0.000711122	cytb-5.1
WBGene00017158	1284.06	0.408138	0.0704935	5.78972	7.05046e-09	8.99737e-08	hpo-10
WBGene00009624	382.477	0.407344	0.123871	3.28846	0.00100736	0.00388104	cnc-8
WBGene00007261	203.917	0.405717	0.102027	3.97658	6.99138e-05	0.000372623	lron-3
WBGene00001389	104.296	0.405284	0.13632	2.97304	0.00294862	0.00989059	far-5
WBGene00003732	224.179	0.404618	0.131721	3.07177	0.00212794	0.00745264	nhx-4
WBGene00002247	2413.76	0.404558	0.0671786	6.02212	1.72148e-09	2.47351e-08	lam-1
WBGene00003071	2715.81	0.4037	0.1252	3.22446	0.00126212	0.00472428	lrp-1
WBGene00007765	1727.71	0.403598	0.0937649	4.30436	1.6747e-05	0.000103804	C27B7.9
WBGene00010790	278.749	0.403488	0.113937	3.54132	0.000398133	0.00172308	sodh-1
WBGene00004395	145.263	0.403221	0.115248	3.49872	0.000467503	0.00198303	rol-3
WBGene00010117	1111.81	0.403026	0.0811052	4.96917	6.72401e-07	5.71894e-06	nkb-3
WBGene00015930	389.589	0.403011	0.104414	3.85974	0.000113509	0.000571365	C17H12.4
WBGene00010872	759.826	0.402768	0.0576909	6.98148	2.92091e-12	6.96451e-11	M05B5.4
WBGene00006789	14572.1	0.401719	0.0557222	7.20932	5.6233e-13	1.58933e-11	unc-54
WBGene00002217	708.102	0.401457	0.0668453	6.00575	1.90445e-09	2.71112e-08	klp-4
WBGene00002065	1400.47	0.399891	0.049169	8.13299	4.18841e-16	1.88638e-14	iff-2
WBGene00001560	1218.38	0.398287	0.0635783	6.2645	3.74021e-10	6.20302e-09	gei-3
WBGene00016894	811.275	0.398164	0.0748189	5.32171	1.02798e-07	1.03355e-06	C53B7.3
WBGene00015671	163.984	0.398087	0.121044	3.28877	0.00100626	0.00387969	C10B5.3
WBGene00000789	1022.04	0.397894	0.0965027	4.12314	3.73744e-05	0.000213372	cpz-2
WBGene00010744	114.824	0.397762	0.126206	3.15169	0.00162327	0.00587897	K10D6.4
WBGene00014251	398.13	0.397276	0.114452	3.47111	0.00051832	0.00216889	gstk-1
WBGene00016520	204.902	0.397112	0.11166	3.55642	0.000375937	0.00164221	C39B5.2
WBGene00020908	250.458	0.396909	0.131516	3.01795	0.00254492	0.00871165	VC5.2
WBGene00004278	329.915	0.394492	0.0937268	4.20896	2.56553e-05	0.000152575	rab-19
WBGene00010827	182.87	0.393646	0.125753	3.13031	0.00174623	0.00628144	M02B1.2
WBGene00003934	4027.14	0.392634	0.0764626	5.13498	2.82169e-07	2.58551e-06	pat-10
WBGene00020155	630.743	0.39171	0.0652737	6.00104	1.96053e-09	2.78322e-08	T02B11.3
WBGene00021543	279.601	0.390105	0.0963771	4.04769	5.1725e-05	0.000284441	Y43B11AR.1
WBGene00000179	279.306	0.389594	0.0889714	4.37886	1.193e-05	7.65341e-05	aqp-11
WBGene00004249	322.763	0.388998	0.100275	3.87933	0.000104745	0.000532294	pvf-1
WBGene00011832	533.087	0.388793	0.0778103	4.99668	5.83254e-07	5.02453e-06	bgal-1
WBGene00017440	1237.05	0.388183	0.0710489	5.4636	4.66565e-08	5.03962e-07	upb-1
WBGene00007336	344.227	0.388002	0.106375	3.64748	0.000264822	0.00120682	C05C12.4
WBGene00004076	12769.8	0.387405	0.064724	5.9855	2.15722e-09	3.05121e-08	pod-2
WBGene00001263	4709.35	0.386609	0.0566739	6.82164	9.00067e-12	1.9637e-10	emb-9
WBGene00010666	425.915	0.386271	0.0688329	5.61172	2.00326e-08	2.32177e-07	K08E4.2
WBGene00013690	954.711	0.386047	0.112931	3.41843	0.000629836	0.00257058	hprt-1
WBGene00006408	614.102	0.385941	0.110317	3.49847	0.000467937	0.00198382	tag-18
WBGene00010539	4394.71	0.385664	0.0504403	7.64595	2.0741e-14	7.26078e-13	ttr-2
WBGene00007329	4558.87	0.384742	0.114291	3.36633	0.000761748	0.00304127	C05C10.2
WBGene00003590	380.939	0.384325	0.128178	2.99836	0.00271433	0.00921913	nex-3
WBGene00008019	482.596	0.383547	0.114937	3.337	0.000846873	0.00333701	C38H2.2
WBGene00009430	1356.54	0.383496	0.0977729	3.92232	8.77013e-05	0.000454377	F35E12.6
WBGene00004858	269.04	0.382806	0.100608	3.80493	0.000141844	0.000694474	sma-4
WBGene00003915	384.915	0.382677	0.123086	3.10902	0.00187707	0.0066896	pan-1
WBGene00012812	734.719	0.382269	0.0711104	5.37571	7.62833e-08	7.90708e-07	Y43F8B.1
WBGene00021161	179.169	0.381144	0.105014	3.62945	0.000284021	0.00128466	Y4C6B.7
WBGene00255596	129.371	0.381036	0.123862	3.07629	0.00209597	0.00735511	Y37B11A.8
WBGene00010724	140.375	0.380915	0.116258	3.27647	0.00105115	0.00402983	K09E9.1
WBGene00004902	239.09	0.380101	0.104014	3.65434	0.000257849	0.00117748	snf-3
WBGene00012184	263.595	0.379665	0.0899113	4.22267	2.41427e-05	0.000144584	mnr-1
WBGene00020732	1136.63	0.379469	0.0960201	3.95197	7.75102e-05	0.000407471	T23E7.2
WBGene00021852	684.37	0.378758	0.0981076	3.86064	0.000113092	0.000569637	Y54F10AM.8
WBGene00077457	151.607	0.378528	0.117192	3.22999	0.00123794	0.00464732	Y39B6A.49
WBGene00021048	2567.17	0.376197	0.111262	3.3812	0.000721707	0.00290474	W05H9.1
WBGene00007155	184.933	0.375985	0.117123	3.21017	0.00132655	0.00494145	B0379.1
WBGene00001055	657.389	0.375698	0.0656256	5.72487	1.03513e-08	1.26541e-07	dpf-2
WBGene00018217	207.236	0.375006	0.115973	3.23357	0.00122252	0.00459505	F40A3.2
WBGene00013790	603.443	0.374742	0.0763038	4.91119	9.0527e-07	7.4768e-06	Y116A8C.10
WBGene00012005	496.152	0.374261	0.119856	3.12257	0.00179277	0.00642336	2022-06-01
WBGene00017970	440.848	0.3727	0.125168	2.97761	0.00290507	0.00976791	F32A5.4
WBGene00000100	1605.43	0.372301	0.0553035	6.73197	1.67385e-11	3.50779e-10	ajm-1
WBGene00018184	328.518	0.372245	0.0905882	4.1092	3.9703e-05	0.000225164	F38E9.1
WBGene00022276	1722.37	0.371582	0.0576084	6.45014	1.11749e-10	2.00148e-09	nlp-40
WBGene00000115	3783.1	0.371293	0.0667038	5.56629	2.60221e-08	2.94286e-07	alh-9
WBGene00000984	334.025	0.370315	0.123544	2.99745	0.00272252	0.00924492	dhs-21
WBGene00017310	346.089	0.369826	0.104291	3.54611	0.000390962	0.00169681	F09G2.1
WBGene00018910	4582.38	0.369555	0.113629	3.2523	0.00114475	0.00434193	F56A4.2
WBGene00012552	354.182	0.369484	0.116001	3.18519	0.00144658	0.00531655	enu-3.5
WBGene00303000	712.494	0.367439	0.0734143	5.00501	5.58579e-07	4.82276e-06	C37C3.18
WBGene00002977	185.58	0.364865	0.106224	3.43486	0.000592869	0.00243584	lev-10
WBGene00011689	1243.98	0.364576	0.0942622	3.86768	0.000109877	0.00055526	T10C6.7
WBGene00003423	1225.8	0.363199	0.0577093	6.2936	3.10178e-10	5.21011e-09	msi-1
WBGene00011891	1196.59	0.360789	0.0993442	3.63171	0.000281552	0.00127548	del-6
WBGene00022712	582.899	0.360777	0.0944622	3.81927	0.000133845	0.000659506	ZK355.2
WBGene00011805	371.95	0.35902	0.105984	3.3875	0.000705321	0.00284772	T16G12.4
WBGene00020517	1698	0.358729	0.0431009	8.323	8.57673e-17	4.23421e-15	hpo-8
WBGene00021702	319.245	0.356926	0.119744	2.98074	0.0028755	0.00968541	Y48G9A.9
WBGene00001398	5590.87	0.356609	0.0840636	4.24214	2.21401e-05	0.000133526	fat-6
WBGene00017483	322.681	0.356411	0.0886808	4.01903	5.84372e-05	0.000317947	lgc-22
WBGene00001945	199.542	0.355023	0.10524	3.37346	0.000742305	0.00297753	his-71
WBGene00020315	949.441	0.353753	0.0828683	4.26885	1.9648e-05	0.000120011	T07E3.4
WBGene00001392	966.316	0.35276	0.059595	5.91929	3.23337e-09	4.40156e-08	far-8
WBGene00018878	286.65	0.351937	0.0989949	3.5551	0.000377834	0.00164726	glit-1
WBGene00004831	159.924	0.351703	0.10923	3.21983	0.00128265	0.00479416	slo-2
WBGene00007766	1807.34	0.351057	0.0637779	5.50437	3.70481e-08	4.06737e-07	C27C7.1
WBGene00015823	996.084	0.350281	0.113565	3.08441	0.00203954	0.00719539	C16B8.3
WBGene00015814	2898.92	0.349728	0.0464341	7.5317	5.00825e-14	1.65541e-12	oatr-1
WBGene00003738	1866.48	0.348807	0.0619636	5.62922	1.81027e-08	2.11721e-07	nid-1
WBGene00015684	735.116	0.347689	0.0953455	3.64662	0.000265713	0.00121052	C10G8.8
WBGene00018869	735.033	0.34728	0.0880367	3.94472	7.98923e-05	0.000418993	rfip-1
WBGene00007282	1534.58	0.347259	0.080978	4.28831	1.80039e-05	0.000110792	clec-223
WBGene00004438	1343.51	0.347121	0.0563825	6.15653	7.43565e-10	1.15688e-08	rpl-25.1
WBGene00014826	665.222	0.34606	0.0995596	3.47591	0.000509126	0.00213506	R13H4.2
WBGene00044773	547.637	0.345199	0.0672386	5.13394	2.83741e-07	2.59584e-06	C08A9.10
WBGene00021342	359.466	0.344145	0.100685	3.41804	0.000630745	0.00257361	Y35H6.3
WBGene00017717	285.111	0.343594	0.106132	3.23741	0.00120621	0.00453928	F22F4.4
WBGene00019729	455.803	0.342365	0.0707273	4.84063	1.29429e-06	1.0405e-05	M02D8.3
WBGene00013808	2851.18	0.341476	0.0607739	5.61879	1.923e-08	2.23885e-07	sfa-1
WBGene00006493	3409.68	0.340702	0.0615678	5.53376	3.13433e-08	3.50095e-07	ivns-1
WBGene00017101	813.776	0.340458	0.107101	3.17884	0.00147867	0.00541639	E02H9.3
WBGene00020931	1058.33	0.340253	0.051492	6.60788	3.8986e-11	7.56298e-10	cytb-5.2
WBGene00006999	1251.66	0.339676	0.0520157	6.53026	6.56541e-11	1.21693e-09	zyx-1
WBGene00015037	660.413	0.339466	0.0903842	3.75581	0.000172782	0.000824971	B0212.3
WBGene00004321	270.513	0.33915	0.101055	3.35609	0.000790522	0.00313987	rcan-1
WBGene00003893	2032.52	0.338277	0.0515869	6.55742	5.47457e-11	1.03213e-09	ost-1
WBGene00007071	1047.02	0.337856	0.0756199	4.46782	7.90219e-06	5.29437e-05	AC3.5
WBGene00006861	360.646	0.337847	0.101424	3.33103	0.000865244	0.00339723	cal-5
WBGene00011361	402.465	0.337693	0.108131	3.123	0.00179017	0.00641555	lyst-1
WBGene00007812	368.4	0.337647	0.103133	3.2739	0.00106075	0.00406033	C29F7.3
WBGene00010901	1419.22	0.337048	0.107265	3.14219	0.00167689	0.00605464	M28.10
WBGene00016415	1901.12	0.335069	0.082861	4.04374	5.26045e-05	0.000288659	ampd-1
WBGene00011102	940.859	0.334989	0.101969	3.28521	0.00101905	0.00391823	R07E3.1
WBGene00013921	174.379	0.334931	0.108264	3.09365	0.00197709	0.00700231	best-22
WBGene00021237	340.301	0.333841	0.10784	3.09571	0.00196345	0.00696042	crtc-1
WBGene00008393	445.451	0.333743	0.0867084	3.84902	0.000118589	0.000593448	D1086.6
WBGene00194906	249.309	0.332694	0.103803	3.20504	0.00135045	0.00502195	Y53C12A.11
WBGene00006959	3988.92	0.332624	0.0625136	5.32082	1.03299e-07	1.03791e-06	xbp-1
WBGene00006585	311.981	0.331386	0.0988189	3.35347	0.000798063	0.00316655	tni-3
WBGene00004311	253.264	0.330777	0.0904292	3.65785	0.000254336	0.00116351	ras-2
WBGene00019097	852.131	0.330411	0.0725158	4.5564	5.20379e-06	3.66e-05	F59B1.2
WBGene00001620	1244.71	0.328487	0.07927	4.1439	3.41453e-05	0.000196436	glt-1
WBGene00019511	676.218	0.328116	0.0552843	5.93506	2.93742e-09	4.03614e-08	lido-8
WBGene00015047	424.082	0.326225	0.100178	3.25644	0.00112818	0.00428754	faah-1
WBGene00012560	459.602	0.325243	0.0704641	4.61573	3.91725e-06	2.8354e-05	Y37D8A.25
WBGene00015776	547.07	0.324225	0.0774021	4.18884	2.80385e-05	0.000165091	dct-1
WBGene00022260	170.762	0.323441	0.106968	3.02372	0.00249684	0.00857115	Y73C8B.3
WBGene00019132	232.924	0.322572	0.108053	2.98531	0.00283295	0.00956088	bath-19
WBGene00000793	1218.91	0.321152	0.0544462	5.89852	3.66786e-09	4.92985e-08	crh-1
WBGene00000443	257.545	0.320935	0.104633	3.06725	0.0021604	0.00755195	ceh-20
WBGene00011587	1025.21	0.3207	0.0672538	4.76851	1.85594e-06	1.44234e-05	anp-1
WBGene00001684	3351.28	0.320297	0.0950049	3.37138	0.000747933	0.00299698	gpd-2
WBGene00007855	287.567	0.320036	0.0940868	3.4015	0.000670178	0.00272081	C31H5.4
WBGene00003412	294.175	0.319939	0.0899627	3.55635	0.000376036	0.00164221	mrp-6
WBGene00019068	570.24	0.318676	0.0860065	3.70526	0.000211178	0.000983306	faah-3
WBGene00000696	22343	0.316412	0.053848	5.87602	4.20235e-09	5.59454e-08	col-122
WBGene00002980	7110.34	0.314174	0.0271181	11.5854	4.88781e-31	1.15826e-28	lgg-1
WBGene00044493	234.084	0.313226	0.0900756	3.47737	0.000506359	0.00212534	Y54G2A.50
WBGene00007877	463.016	0.313158	0.0924314	3.38801	0.000704021	0.00284396	nfki-1
WBGene00002265	2304.6	0.312385	0.067184	4.6497	3.32422e-06	2.44639e-05	lec-2
WBGene00020930	1371.71	0.31235	0.0447957	6.97278	3.10748e-12	7.35246e-11	hlh-30
WBGene00021879	627.732	0.311225	0.10336	3.01109	0.00260314	0.00888263	clec-83
WBGene00003566	464.892	0.310218	0.0666741	4.65275	3.27538e-06	2.41506e-05	ncx-1
WBGene00009314	1329.03	0.310039	0.0659463	4.70139	2.58398e-06	1.93303e-05	F32B4.4
WBGene00010196	794.86	0.308026	0.0705715	4.36474	1.27274e-05	8.13785e-05	F57C2.4
WBGene00043097	925.832	0.306426	0.0684777	4.47483	7.64737e-06	5.14827e-05	C02D5.4
WBGene00001911	509.049	0.306024	0.0738354	4.14468	3.40282e-05	0.000195866	his-37
WBGene00006928	394087	0.305809	0.0976347	3.13218	0.00173516	0.00624308	vit-4
WBGene00001685	4077.55	0.305601	0.0630543	4.84663	1.25574e-06	1.01215e-05	gpd-3
WBGene00000991	925.662	0.305531	0.0822822	3.71321	0.000204648	0.000956369	dhs-28
WBGene00013694	584.037	0.304527	0.0750189	4.05933	4.92128e-05	0.000272573	Y106G6A.1
WBGene00002173	2023.04	0.302614	0.0737879	4.10113	4.11133e-05	0.000231881	itr-1
WBGene00021043	2309.58	0.302394	0.0580778	5.2067	1.92228e-07	1.8345e-06	pck-1
WBGene00003407	840.788	0.301466	0.0787972	3.82584	0.000130327	0.000644853	mrp-1
WBGene00016292	213.054	0.301452	0.0985539	3.05875	0.00222265	0.00774909	tbc-7
WBGene00011571	2302.23	0.301033	0.06568	4.58332	4.57652e-06	3.27262e-05	ttr-46
WBGene00011232	14593.6	0.300435	0.0520815	5.76856	7.99539e-09	1.0078e-07	pck-2
WBGene00007419	230.671	0.297479	0.0922528	3.22461	0.00126146	0.00472296	C07E3.9
WBGene00004855	9025.4	0.295035	0.0856739	3.44369	0.000573824	0.00236643	sma-1
WBGene00009656	389.989	0.29386	0.0684517	4.29296	1.76305e-05	0.000108625	F43G6.3
WBGene00018701	6147.48	0.293721	0.0346166	8.48497	2.15775e-17	1.16209e-15	pccb-1
WBGene00018438	400.543	0.293464	0.0866115	3.38828	0.000703328	0.00284265	btb-6
WBGene00019882	545.939	0.293419	0.0719812	4.07633	4.57522e-05	0.000255426	R05D3.9
WBGene00007237	353.692	0.292736	0.0817191	3.58223	0.000340678	0.00150734	C01G10.10
WBGene00006592	582.147	0.291572	0.079595	3.6632	0.000249086	0.00114221	dpy-31
WBGene00000066	6699.72	0.290973	0.058388	4.98343	6.2467e-07	5.34544e-06	act-4
WBGene00044294	590.885	0.290126	0.0868704	3.33976	0.000838505	0.00330912	C01B10.11
WBGene00007918	570.413	0.284571	0.0623737	4.56236	5.05827e-06	3.57233e-05	sphk-1
WBGene00006912	1307.21	0.283229	0.0782774	3.61828	0.00029657	0.0013353	vha-3
WBGene00018390	416.777	0.279808	0.0720145	3.88544	0.000102145	0.000520457	F43E2.1
WBGene00003903	1686.49	0.279095	0.073877	3.77783	0.000158198	0.000765543	pab-2
WBGene00012366	391.758	0.278241	0.075826	3.66947	0.000243054	0.00111621	maea-1
WBGene00015926	525.847	0.276879	0.0685381	4.03979	5.35e-05	0.000292947	C17H11.6
WBGene00017023	297.723	0.276172	0.0791126	3.49087	0.000481444	0.00203225	D1022.4
WBGene00003243	493.324	0.27545	0.0768963	3.5821	0.000340848	0.00150734	mig-10
WBGene00008003	956.327	0.274949	0.0788142	3.48857	0.000485619	0.00204707	enu-3.2
WBGene00019466	7926.76	0.274789	0.0527343	5.21081	1.88013e-07	1.7965e-06	tos-1
WBGene00007053	4623.61	0.274526	0.0433006	6.34	2.29761e-10	3.9366e-09	chd-7
WBGene00018519	8677.02	0.272119	0.0470222	5.78703	7.16426e-09	9.12747e-08	F46H5.3
WBGene00007458	7139.08	0.271357	0.0412426	6.57952	4.71973e-11	8.99727e-10	ule-4
WBGene00016458	340.668	0.269286	0.0881503	3.05485	0.0022517	0.00782909	C35E7.6
WBGene00006839	888.879	0.268384	0.0823101	3.26064	0.00111161	0.00422977	unc-115
WBGene00006794	435.735	0.266837	0.0767208	3.47802	0.000505128	0.00212118	unc-60
WBGene00000178	376.096	0.266748	0.0818074	3.26069	0.00111142	0.00422977	aqp-10
WBGene00015514	5722.73	0.266733	0.0742336	3.59315	0.000326698	0.00145227	nlp-77
WBGene00019351	2810.27	0.265899	0.0639678	4.15677	3.2278e-05	0.000187614	lron-7
WBGene00020581	1050.64	0.264229	0.0551114	4.79444	1.63128e-06	1.28328e-05	T19D12.6
WBGene00011849	1137.95	0.262636	0.0645926	4.06603	4.78203e-05	0.000265864	T19H5.4
WBGene00007944	576.603	0.261924	0.075453	3.47135	0.000517848	0.00216751	C34F6.10
WBGene00021637	431.143	0.261842	0.0735086	3.56206	0.000367963	0.00161061	Y47G6A.7
WBGene00011119	706.366	0.261714	0.0854157	3.064	0.002184	0.00762296	mpc-1
WBGene00004245	1421.28	0.261177	0.059889	4.36103	1.29453e-05	8.24634e-05	puf-9
WBGene00001038	4001.39	0.260324	0.045153	5.76537	8.14777e-09	1.02264e-07	dnj-20
WBGene00001031	5718.68	0.258405	0.0531587	4.86101	1.16791e-06	9.45809e-06	dnj-13
WBGene00022748	5795.82	0.258059	0.0359738	7.17353	7.30898e-13	2.03213e-11	oaz-1
WBGene00000779	2179.04	0.256129	0.0551656	4.64291	3.43535e-06	2.51975e-05	cpn-3
WBGene00010993	1455.09	0.255296	0.0448744	5.68912	1.27694e-08	1.53064e-07	vha-20
WBGene00000680	10530	0.254338	0.0570197	4.46052	8.17609e-06	5.45652e-05	col-106
WBGene00000110	3587.19	0.250647	0.0364814	6.87053	6.39651e-12	1.42998e-10	alh-4
WBGene00003242	2957.17	0.250444	0.0637023	3.93148	8.44238e-05	0.000439614	mig-6
WBGene00000159	849.615	0.249677	0.0531359	4.69883	2.61655e-06	1.95454e-05	aps-1
WBGene00014076	338.177	0.249402	0.0795962	3.13334	0.00172832	0.00622283	ZK792.1
WBGene00020808	2980.08	0.248371	0.0662586	3.7485	0.000177892	0.000845963	clik-1
WBGene00015641	1531.1	0.246839	0.0740991	3.33121	0.000864708	0.003396	C09E7.7
WBGene00002978	4999.66	0.245258	0.0548874	4.46839	7.8811e-06	5.28483e-05	lev-11
WBGene00000040	2207.34	0.245099	0.0435533	5.62756	1.82779e-08	2.13445e-07	aco-1
WBGene00000757	10435	0.243177	0.0597341	4.071	4.68123e-05	0.000260872	col-184
WBGene00302982	536.517	0.242963	0.0733599	3.31193	0.000926549	0.00360577	W02H5.19
WBGene00012712	689.501	0.242065	0.0698442	3.46578	0.000528701	0.00220753	ttm-1
WBGene00302991	1080.63	0.239387	0.0630865	3.79458	0.000147896	0.000720902	C24G6.13
WBGene00000754	17486.2	0.2391	0.0503516	4.7486	2.04825e-06	1.5751e-05	col-181
WBGene00016500	507.857	0.238312	0.067126	3.55023	0.000384902	0.00167381	memo-1
WBGene00007942	531.166	0.236181	0.0626627	3.76908	0.000163852	0.000788939	idh-2
WBGene00004862	2601.3	0.235986	0.050472	4.67557	2.93132e-06	2.18016e-05	sma-9
WBGene00019831	7274.94	0.235804	0.0328761	7.1725	7.36414e-13	2.04011e-11	R02F2.1
WBGene00001649	1028.68	0.234201	0.0505187	4.63592	3.55347e-06	2.59773e-05	gob-1
WBGene00007090	999.213	0.23419	0.0675196	3.46847	0.000523429	0.00218789	B0001.5
WBGene00019875	828.066	0.233879	0.0785997	2.97557	0.00292447	0.00981932	mca-2
WBGene00009369	849.389	0.233505	0.0501927	4.65217	3.28458e-06	2.42069e-05	F33H2.6
WBGene00006919	2203.04	0.22922	0.0392391	5.84162	5.16966e-09	6.78843e-08	vha-10
WBGene00022078	973.412	0.228382	0.0683843	3.33969	0.00083873	0.00330916	epg-9
[truncated: 96 more rows]

## Sheet: Down Somatic A vs C
gene	baseMean	log2FoldChange	lfcSE	stat	pvalue	padj	symbol
WBGene00011418	33.7321	-44.0957	5.10174	-8.64327	5.46273e-18	3.10489e-16	igdb-1
WBGene00011951	48.6446	-5.97421	1.78737	-3.34245	0.000830409	0.00327969	T23F6.3
WBGene00271815	6.1424	-4.40538	1.27194	-3.4635	0.000533193	0.00222327	K04A8.21
WBGene00000012	4.16291	-3.89278	1.12342	-3.46512	0.000530005	0.00221177	abf-1
WBGene00021111	3.61079	-3.84281	1.18305	-3.24824	0.00116123	0.00439499	W09C3.3
WBGene00009075	2.72766	-3.76649	1.19288	-3.15746	0.00159148	0.00577808	F23B2.7
WBGene00012200	2.48593	-3.71333	1.19568	-3.10561	0.00189886	0.0067579	mltn-4
WBGene00012523	4.62107	-3.51112	1.10925	-3.16531	0.00154918	0.00565583	srbc-65
WBGene00013264	13.2926	-2.29444	0.531567	-4.31638	1.58611e-05	9.88306e-05	Y57A10A.24
WBGene00044900	10.3924	-2.08167	0.682882	-3.04836	0.00230097	0.00798599	cnc-11
WBGene00004001	21.0642	-1.91665	0.552236	-3.47071	0.000519083	0.00217133	pgp-7
WBGene00004002	21.0782	-1.85194	0.438517	-4.2232	2.40863e-05	0.000144302	pgp-8
WBGene00013424	8.8227	-1.84952	0.585308	-3.15991	0.00157817	0.00574128	Y66A7A.4
WBGene00004103	8.56544	-1.65737	0.545261	-3.0396	0.00236896	0.00818693	pqn-11
WBGene00044998	102.235	-1.62483	0.216719	-7.49739	6.51005e-14	2.12446e-12	M199.9
WBGene00010708	13.5544	-1.53396	0.495691	-3.09458	0.0019709	0.0069836	phf-33
WBGene00007210	20.2454	-1.49874	0.389407	-3.84877	0.000118714	0.000593879	agmo-1
WBGene00008958	59.4158	-1.48626	0.259472	-5.72802	1.0161e-08	1.2461e-07	F19H6.3
WBGene00015662	52.8986	-1.4688	0.291859	-5.03256	4.83979e-07	4.22364e-06	C10A4.1
WBGene00010085	1386.4	-1.46845	0.0803337	-18.2793	1.20893e-74	2.20914e-71	F55B11.3
WBGene00016177	22.1168	-1.38815	0.382725	-3.62701	0.000286718	0.00129511	C28C12.1
WBGene00010470	758.112	-1.33346	0.257399	-5.1805	2.21296e-07	2.08989e-06	cdr-4
WBGene00000402	35.972	-1.31242	0.264311	-4.96545	6.85427e-07	5.81688e-06	cdh-10
WBGene00010953	1455.95	-1.30157	0.0974411	-13.3575	1.07136e-40	4.71489e-38	clec-190
WBGene00001414	61.8728	-1.26783	0.305757	-4.14654	3.37544e-05	0.000194581	fer-1
WBGene00016450	150.649	-1.25486	0.323714	-3.87644	0.000105994	0.000537933	clec-5
WBGene00050914	189.876	-1.25127	0.144077	-8.6847	3.79748e-18	2.22405e-16	T12B5.15
WBGene00001719	35.8325	-1.23901	0.332447	-3.72694	0.000193822	0.0009127	grl-10
WBGene00015437	35.3809	-1.196	0.309217	-3.86784	0.000109801	0.000555061	scrm-3
WBGene00012272	43.9371	-1.18575	0.229934	-5.1569	2.51074e-07	2.33533e-06	dhc-4
WBGene00020247	171.29	-1.12633	0.13537	-8.32039	8.76768e-17	4.31465e-15	T05B11.4
WBGene00015620	60.1711	-1.10734	0.257073	-4.3075	1.65109e-05	0.000102547	C08G9.2
WBGene00013013	140.178	-1.09295	0.167453	-6.52688	6.71554e-11	1.24177e-09	clec-145
WBGene00001772	47.6268	-1.08851	0.354666	-3.06913	0.00214685	0.00751031	gst-24
WBGene00008594	51.5559	-1.07768	0.230734	-4.67065	3.00243e-06	2.22874e-05	clec-57
WBGene00043534	19.929	-1.06264	0.33289	-3.19217	0.0014121	0.0052102	W02B12.13
WBGene00017294	82.1553	-1.05486	0.306608	-3.44043	0.000580787	0.00239258	F09E10.1
WBGene00164968	151.24	-1.05453	0.151205	-6.97415	3.07726e-12	7.29217e-11	K08H2.10
WBGene00022236	28.5784	-1.04746	0.277307	-3.77728	0.000158553	0.000766778	Y73B6BL.12
WBGene00020010	26.2782	-1.04131	0.34859	-2.98721	0.00281537	0.00951408	R11G1.1
WBGene00021461	20.0685	-1.02253	0.341281	-2.99615	0.00273415	0.00927622	nekl-1
WBGene00004932	28.0414	-1.00627	0.335183	-3.00214	0.00268085	0.00912037	sod-3
WBGene00001127	27.2557	-0.995842	0.334301	-2.97888	0.00289308	0.00973185	dyf-11
WBGene00009573	67.2595	-0.992174	0.251479	-3.94535	7.96828e-05	0.000418178	F40E10.5
WBGene00045268	275.296	-0.974572	0.143792	-6.77765	1.22147e-11	2.62769e-10	ttr-42
WBGene00012939	38.352	-0.969673	0.277616	-3.49285	0.000477894	0.00202003	subs-4
WBGene00003539	530.441	-0.965612	0.179369	-5.38337	7.31033e-08	7.61461e-07	nas-20
WBGene00019289	94.508	-0.959318	0.18591	-5.16013	2.46774e-07	2.29949e-06	kcc-3
WBGene00009963	40.5002	-0.944741	0.316629	-2.98375	0.00284742	0.00959773	fipr-26
WBGene00004344	99.5057	-0.936114	0.172182	-5.43677	5.42545e-08	5.81142e-07	rgs-1
WBGene00011752	32.1427	-0.933534	0.270142	-3.45571	0.00054884	0.00227865	fbxa-2
WBGene00020182	247.277	-0.908727	0.185053	-4.91063	9.0785e-07	7.48587e-06	ugt-53
WBGene00021779	523.63	-0.90399	0.11196	-8.07419	6.79256e-16	2.98079e-14	Y51H7C.1
WBGene00011112	73.43	-0.896301	0.298328	-3.00442	0.00266088	0.0090656	R07E5.4
WBGene00001666	46.5546	-0.856904	0.22302	-3.84228	0.000121897	0.000607472	gpa-4
WBGene00013931	208.897	-0.83771	0.158529	-5.28427	1.26205e-07	1.24293e-06	clec-97
WBGene00019794	109.042	-0.83512	0.16436	-5.08105	3.75352e-07	3.35746e-06	M151.2
WBGene00185001	122.431	-0.832242	0.170374	-4.88481	1.03529e-06	8.45521e-06	F56A8.9
WBGene00008007	42.1599	-0.831453	0.245486	-3.38696	0.000706705	0.00285256	C38D4.7
WBGene00018877	699.172	-0.820709	0.0781376	-10.5034	8.33327e-26	1.25841e-23	aman-1
WBGene00043067	55.3117	-0.819789	0.260239	-3.15014	0.00163192	0.0059089	dlc-5
WBGene00020482	34.2899	-0.816197	0.250925	-3.25275	0.00114295	0.00433724	T13C2.7
WBGene00011307	46.4295	-0.788171	0.242607	-3.24875	0.00115914	0.00438893	mpst-7
WBGene00009408	67.7432	-0.782912	0.241382	-3.24346	0.00118088	0.00446082	F35C12.3
WBGene00006539	186.818	-0.77357	0.204851	-3.77625	0.000159207	0.000769702	tbb-6
WBGene00013855	533.112	-0.760258	0.0767411	-9.90679	3.88948e-23	4.1317e-21	ZC116.3
WBGene00021362	126.893	-0.737369	0.166335	-4.43304	9.29122e-06	6.1081e-05	fmil-1
WBGene00021335	133.748	-0.73266	0.186396	-3.93066	8.47125e-05	0.000440969	spp-23
WBGene00006797	92.7964	-0.715041	0.171833	-4.16127	3.16488e-05	0.000184375	unc-63
WBGene00004370	209.836	-0.714047	0.115545	-6.17982	6.41755e-10	1.01384e-08	rig-3
WBGene00045239	61.4854	-0.710188	0.20504	-3.46366	0.000532873	0.00222254	Y49E10.29
WBGene00013135	135.128	-0.707548	0.157915	-4.48057	7.44452e-06	5.02709e-05	rga-2
WBGene00000708	267.642	-0.702167	0.180967	-3.88009	0.000104418	0.000530983	col-135
WBGene00007798	87.0088	-0.700302	0.197758	-3.54121	0.000398291	0.00172323	C29A12.2
WBGene00001481	857.092	-0.700103	0.14919	-4.69268	2.69648e-06	2.0123e-05	fog-1
WBGene00008018	146.584	-0.698594	0.159448	-4.38132	1.17964e-05	7.57712e-05	tbc-8
WBGene00010623	90.8756	-0.69515	0.210734	-3.29871	0.000971297	0.00375996	K07A12.5
WBGene00045265	219.688	-0.688375	0.110757	-6.21519	5.12622e-10	8.24209e-09	K10C2.8
WBGene00001175	124.052	-0.686626	0.159492	-4.30509	1.66918e-05	0.000103504	egl-6
WBGene00019795	314.725	-0.681293	0.0893283	-7.62684	2.40569e-14	8.38344e-13	M151.3
WBGene00017365	60.466	-0.669555	0.215571	-3.10596	0.00189665	0.00675157	F10G2.4
WBGene00007162	331.909	-0.652022	0.0976376	-6.67797	2.42269e-11	4.90363e-10	fbxa-153
WBGene00011760	187.173	-0.635074	0.137577	-4.61612	3.90976e-06	2.83131e-05	T13H5.6
WBGene00007283	471.632	-0.633311	0.10627	-5.95943	2.53115e-09	3.52826e-08	clec-222
WBGene00003515	1049.2	-0.633251	0.146066	-4.33537	1.45516e-05	9.15224e-05	myo-3
WBGene00016056	201.87	-0.631052	0.105891	-5.95943	2.53115e-09	3.52826e-08	C24D10.5
WBGene00002827	135.334	-0.629273	0.203548	-3.09153	0.0019913	0.00704751	let-653
WBGene00019082	555.944	-0.628827	0.0779963	-8.06228	7.48867e-16	3.24924e-14	pup-3
WBGene00016745	280.863	-0.628189	0.16655	-3.77176	0.000162097	0.00078122	C48B6.9
WBGene00016138	967.601	-0.620496	0.0765472	-8.10606	5.22885e-16	2.32104e-14	flh-2
WBGene00043279	194.771	-0.618405	0.11486	-5.38401	7.28445e-08	7.59664e-07	F22D6.8
WBGene00023407	100.359	-0.615043	0.191489	-3.2119	0.00131859	0.00491417	cex-1
WBGene00009135	162.364	-0.614546	0.122417	-5.0201	5.16448e-07	4.48413e-06	F25H9.2
WBGene00015196	103.268	-0.613755	0.189171	-3.24444	0.00117681	0.00444931	B0454.5
WBGene00008204	105.979	-0.611356	0.145504	-4.20165	2.64981e-05	0.000157041	C49C3.15
WBGene00019847	176.084	-0.600637	0.143117	-4.19684	2.70668e-05	0.000160227	R03G5.6
WBGene00015494	134.519	-0.597375	0.170919	-3.49508	0.000473929	0.00200713	C05E11.3
WBGene00010553	266.406	-0.596413	0.129223	-4.61538	3.92376e-06	2.83878e-05	K04C1.3
WBGene00018334	109.856	-0.594646	0.178268	-3.33569	0.000850865	0.00334931	cyp-33E2
WBGene00003580	230.941	-0.594033	0.147104	-4.03819	5.38653e-05	0.000294843	ndx-3
WBGene00044535	568.597	-0.59292	0.148299	-3.99813	6.38449e-05	0.000344208	K11D12.13
WBGene00003558	100.97	-0.591654	0.174383	-3.39285	0.000691706	0.00279936	nca-2
WBGene00008747	175.036	-0.585588	0.130658	-4.48186	7.39969e-06	5.0034e-05	phf-31
WBGene00001692	255.512	-0.576351	0.180686	-3.1898	0.00142373	0.00524536	grd-3
WBGene00011366	89.6163	-0.573426	0.159142	-3.60323	0.000314283	0.00140397	T02C1.2
WBGene00019584	181.918	-0.57277	0.134818	-4.24847	2.15231e-05	0.000130212	set-12
WBGene00018577	244.365	-0.571949	0.126839	-4.50925	6.50569e-06	4.4596e-05	asna-2
WBGene00022073	191.266	-0.570869	0.148724	-3.83845	0.000123811	0.000615975	Y67D8C.9
WBGene00015624	204.149	-0.565597	0.134947	-4.19126	2.77408e-05	0.000163713	C09B8.5
WBGene00022576	80.2462	-0.551471	0.184707	-2.98565	0.00282979	0.00955651	ZC250.2
WBGene00004400	288.071	-0.548645	0.0973681	-5.63475	1.75316e-08	2.0551e-07	rom-1
WBGene00004134	932.165	-0.543234	0.0586663	-9.25974	2.04938e-20	1.6188e-18	myrf-1
WBGene00011930	205.447	-0.538544	0.10464	-5.14666	2.65171e-07	2.45902e-06	T22G5.3
WBGene00006394	1419.3	-0.538526	0.0615492	-8.74953	2.14252e-18	1.3044e-16	taf-11.2
WBGene00001430	191.943	-0.531592	0.166095	-3.20052	0.00137178	0.00508776	fkb-5
WBGene00021046	189.884	-0.529847	0.122338	-4.331	1.48431e-05	9.30894e-05	sedl-1
WBGene00018714	190.642	-0.528686	0.128556	-4.11249	3.91407e-05	0.000222057	F52H2.1
WBGene00003583	512.838	-0.524563	0.0759305	-6.90846	4.89958e-12	1.11805e-10	ndx-6
WBGene00020502	79.6741	-0.524491	0.165821	-3.163	0.00156154	0.00568747	T14B4.8
WBGene00013319	301.381	-0.522682	0.101567	-5.1462	2.65822e-07	2.46263e-06	ccch-5
WBGene00016980	511.727	-0.519552	0.0718749	-7.22856	4.88138e-13	1.39755e-11	C56G2.5
WBGene00012100	575.778	-0.517327	0.131228	-3.94218	8.07432e-05	0.000423023	sipa-1
WBGene00003692	143.549	-0.508154	0.135873	-3.73992	0.000184082	0.000871899	nhr-102
WBGene00013481	2800.39	-0.50648	0.0699988	-7.23555	4.63639e-13	1.33735e-11	Y69H2.3
WBGene00017898	514.59	-0.504653	0.0682599	-7.39311	1.43432e-13	4.48132e-12	F28C10.3
WBGene00002129	790.839	-0.498195	0.105199	-4.73575	2.18247e-06	1.66337e-05	inx-7
WBGene00013392	1736.58	-0.495654	0.100446	-4.93454	8.03408e-07	6.74381e-06	Y62H9A.4
WBGene00021051	1780.74	-0.485521	0.0455007	-10.6706	1.39702e-26	2.28918e-24	W05H9.4
WBGene00011505	1386.01	-0.484082	0.060477	-8.0044	1.20052e-15	4.99775e-14	pzf-1
WBGene00010555	2888.8	-0.481684	0.0462449	-10.4159	2.09706e-25	2.96339e-23	K04C1.5
WBGene00008880	376.507	-0.476005	0.0829047	-5.74159	9.37903e-09	1.15923e-07	F16B12.4
WBGene00011062	331.292	-0.475309	0.0818627	-5.80617	6.39177e-09	8.21807e-08	R06C7.2
WBGene00020214	881.67	-0.473778	0.0648927	-7.30095	2.85752e-13	8.56311e-12	attf-5
WBGene00016846	153.594	-0.4735	0.152945	-3.09588	0.00196229	0.00695953	C50F7.6
WBGene00015680	376.184	-0.472392	0.110594	-4.27139	1.94255e-05	0.000118829	egal-1
WBGene00004351	1163.28	-0.46823	0.0648029	-7.22544	4.99464e-13	1.42467e-11	rgs-8.1
WBGene00185089	564.289	-0.465382	0.0667182	-6.97533	3.05146e-12	7.24217e-11	C16A11.10
WBGene00006660	245.64	-0.462565	0.104498	-4.42654	9.57569e-06	6.27368e-05	twk-5
WBGene00016486	737.32	-0.459881	0.0575991	-7.98417	1.41469e-15	5.77997e-14	fbxa-170
WBGene00086546	2425.33	-0.457761	0.0523114	-8.75069	2.12044e-18	1.3008e-16	cil-1
WBGene00001494	183.945	-0.451189	0.109553	-4.11846	3.81406e-05	0.000217183	frm-8
WBGene00009182	367.14	-0.450961	0.0904104	-4.98793	6.10305e-07	5.22832e-06	F26H11.4
WBGene00006496	1125.69	-0.44526	0.0536587	-8.29801	1.05869e-16	5.08006e-15	cgef-1
WBGene00022158	152.958	-0.44514	0.144291	-3.08501	0.00203546	0.00718262	Y71G12B.23
WBGene00015132	203.29	-0.444434	0.144262	-3.08073	0.00206494	0.00726668	B0303.14
WBGene00021626	1535.47	-0.443734	0.0583957	-7.59874	2.99021e-14	1.03038e-12	rft-2
WBGene00011970	2396.07	-0.443502	0.0563877	-7.86523	3.68428e-15	1.44399e-13	rlbp-1
WBGene00013297	3064.78	-0.440631	0.0492899	-8.93957	3.90685e-19	2.59385e-17	Y57G11B.5
WBGene00015972	730.327	-0.437895	0.061855	-7.07937	1.44808e-12	3.70511e-11	C18E3.3
WBGene00003979	609.344	-0.434569	0.070196	-6.19079	5.98626e-10	9.5353e-09	pes-5
WBGene00008206	408.719	-0.433262	0.0949486	-4.56312	5.0399e-06	3.56099e-05	set-6
WBGene00003965	1196.74	-0.432465	0.0604557	-7.15341	8.46491e-13	2.28746e-11	pdk-1
WBGene00017435	3907.18	-0.428373	0.0390184	-10.9788	4.8353e-28	8.97326e-26	F13H8.2
WBGene00007548	147.213	-0.428259	0.141391	-3.0289	0.00245443	0.00844439	C13C4.4
WBGene00010407	156.501	-0.425695	0.118985	-3.57773	0.000346594	0.00153056	H19N07.3
WBGene00007255	436.396	-0.425594	0.0775384	-5.48882	4.04633e-08	4.40776e-07	cnnm-4
WBGene00010690	536.331	-0.425272	0.063988	-6.64612	3.00914e-11	5.95756e-10	K08H2.3
WBGene00003414	260.351	-0.42479	0.102367	-4.14968	3.32946e-05	0.000192579	mrp-8
WBGene00206487	207.946	-0.424507	0.107361	-3.95401	7.68533e-05	0.00040457	best-19
WBGene00018330	972.144	-0.422281	0.056003	-7.54034	4.68754e-14	1.55944e-12	elks-1
WBGene00022292	459.686	-0.421819	0.0669657	-6.29903	2.99522e-10	5.05316e-09	Y75D11A.3
WBGene00000897	1335.08	-0.420497	0.0595141	-7.06551	1.60025e-12	4.07415e-11	daf-1
WBGene00006996	12884.6	-0.420009	0.034959	-12.0143	2.9876e-33	8.21751e-31	zyg-11
WBGene00018061	272.519	-0.41884	0.0884202	-4.73693	2.16979e-06	1.65616e-05	arrd-19
WBGene00004333	4013.42	-0.418572	0.118353	-3.53663	0.000405263	0.00174902	rec-8
WBGene00000797	590.147	-0.416525	0.0680266	-6.12297	9.18493e-10	1.39522e-08	crn-4
WBGene00001078	322.873	-0.413933	0.0874107	-4.7355	2.1852e-06	1.6638e-05	dpy-19
WBGene00010493	2015.75	-0.412158	0.0514462	-8.01144	1.1337e-15	4.77115e-14	meg-2
WBGene00006476	336.392	-0.410445	0.102866	-3.99008	6.60516e-05	0.000355111	rhgf-2
WBGene00007547	230.672	-0.409741	0.10272	-3.98892	6.63748e-05	0.0003566	nhr-154
WBGene00013728	1627.16	-0.409297	0.0707771	-5.7829	7.34237e-09	9.34666e-08	Y111B2A.2
WBGene00185079	315.906	-0.408432	0.0895741	-4.55972	5.12225e-06	3.60913e-05	W10D9.6
WBGene00015357	1086.93	-0.408146	0.0481838	-8.4706	2.44141e-17	1.31028e-15	C02F12.8
WBGene00019989	2821.41	-0.406821	0.0406508	-10.0077	1.40993e-23	1.64524e-21	R09F10.8
WBGene00006395	255.587	-0.406326	0.105969	-3.83437	0.000125885	0.000625689	taf-11.3
WBGene00019953	7038.96	-0.406016	0.0310382	-13.0811	4.22057e-39	1.62524e-36	wapl-1
WBGene00000914	1023.41	-0.40554	0.0512602	-7.9114	2.54508e-15	1.01823e-13	daf-19
WBGene00006935	2023.66	-0.404397	0.0452061	-8.94563	3.69841e-19	2.48763e-17	vars-1
WBGene00011615	1487.4	-0.403622	0.0396811	-10.1716	2.65453e-24	3.24505e-22	lsd-1
WBGene00008781	4129.85	-0.403475	0.0607757	-6.63875	3.16352e-11	6.24146e-10	rpoa-2
WBGene00010568	507.69	-0.402758	0.0828584	-4.8608	1.1691e-06	9.46277e-06	K04G2.10
WBGene00043050	320.899	-0.402243	0.0846845	-4.7499	2.03516e-06	1.5666e-05	oig-4
WBGene00003783	1424.2	-0.397416	0.0567296	-7.00544	2.46218e-12	5.98184e-11	nos-1
WBGene00008904	236.872	-0.397138	0.116482	-3.40944	0.000650955	0.00264765	F17A2.13
WBGene00021263	939.88	-0.3946	0.0870676	-4.53211	5.83962e-06	4.04259e-05	Y22D7AR.10
WBGene00003674	229.669	-0.393878	0.112481	-3.50174	0.000462234	0.00196354	nhr-84
WBGene00019403	485.437	-0.393757	0.0912503	-4.31513	1.5951e-05	9.93501e-05	K05B2.2
WBGene00021629	556.674	-0.39153	0.0680685	-5.75199	8.81964e-09	1.09999e-07	scpl-3
WBGene00017766	724.474	-0.391306	0.0668521	-5.8533	4.81916e-09	6.36072e-08	peli-1
WBGene00011945	5396.67	-0.390726	0.0451773	-8.6487	5.20875e-18	2.97149e-16	alg-5
WBGene00010084	1572.46	-0.390698	0.077155	-5.06381	4.10964e-07	3.64007e-06	F55B11.2
WBGene00018367	194.372	-0.390498	0.125923	-3.10109	0.00192813	0.00684939	F42H10.3
WBGene00009793	2691.39	-0.388447	0.0394188	-9.85437	6.56277e-23	6.87662e-21	pkn-1
WBGene00012606	225.612	-0.387578	0.10887	-3.56001	0.000370845	0.00162276	Y38F1A.2
WBGene00003410	14986.8	-0.387508	0.0306857	-12.6283	1.47462e-36	4.73199e-34	mrp-4
WBGene00008587	183.999	-0.387275	0.108252	-3.57752	0.000346869	0.00153133	F08G12.3
WBGene00013349	1039.64	-0.383746	0.054416	-7.05208	1.76266e-12	4.42186e-11	Y59A8B.12
WBGene00020447	1478.36	-0.383677	0.0540164	-7.10298	1.22092e-12	3.18744e-11	mob-3
WBGene00007731	462.577	-0.382946	0.0740953	-5.16829	2.36247e-07	2.21219e-06	C25G4.3
WBGene00016616	269.93	-0.38244	0.0960952	-3.9798	6.89737e-05	0.000368634	C43H6.3
WBGene00016434	750.128	-0.380147	0.0728627	-5.2173	1.81547e-07	1.7412e-06	C35B1.4
WBGene00012672	1365.27	-0.379122	0.0460709	-8.22911	1.88613e-16	8.8304e-15	Y39B6A.10
WBGene00016261	1241.93	-0.378498	0.0573285	-6.60226	4.0493e-11	7.82577e-10	C30F12.2
WBGene00009133	163.236	-0.377978	0.120959	-3.12485	0.00177898	0.00638583	bed-3
WBGene00011513	311.738	-0.375948	0.09385	-4.00584	6.17968e-05	0.000334454	fbxa-197
WBGene00021595	2536.68	-0.374459	0.0830031	-4.51139	6.44033e-06	4.4207e-05	Y46E12BL.2
WBGene00006836	1314	-0.374252	0.045214	-8.27736	1.25937e-16	6.00561e-15	unc-112
WBGene00017431	547.366	-0.372926	0.113502	-3.28564	0.00101752	0.00391331	F13H6.3
WBGene00009461	212.623	-0.372898	0.101429	-3.67645	0.000236503	0.00108872	madf-2
WBGene00022502	606.508	-0.372735	0.0619243	-6.0192	1.75283e-09	2.51386e-08	ZC13.1
WBGene00003611	434.144	-0.371591	0.069171	-5.37206	7.7844e-08	8.05801e-07	nhr-12
WBGene00006520	409.282	-0.371088	0.0894667	-4.14778	3.35716e-05	0.000193817	tag-175
WBGene00011431	918.79	-0.369979	0.0517037	-7.15576	8.32098e-13	2.25251e-11	T04D3.1
WBGene00011642	1489.72	-0.369473	0.0477687	-7.73461	1.03718e-14	3.82192e-13	T09B9.1
WBGene00000777	6626.95	-0.368753	0.0266211	-13.8519	1.23867e-43	6.15457e-41	cpn-1
WBGene00013151	626.12	-0.368616	0.0732967	-5.0291	4.92793e-07	4.29813e-06	nsun-5
WBGene00010621	21432	-0.368382	0.0220315	-16.7207	9.2624e-63	1.18891e-59	egg-6
WBGene00011719	127.995	-0.36708	0.122957	-2.98544	0.0028317	0.00956086	T11G6.4
WBGene00015647	251.48	-0.365896	0.103006	-3.55217	0.000382073	0.00166245	C09F5.1
WBGene00008210	2129.08	-0.365563	0.0327737	-11.1542	6.83226e-29	1.36672e-26	C49F5.6
WBGene00019771	2980.07	-0.365153	0.0445174	-8.20247	2.35493e-16	1.08602e-14	M04F3.5
WBGene00010007	1286.83	-0.364776	0.0683862	-5.33406	9.60406e-08	9.68775e-07	F53H4.2
WBGene00012436	1342.37	-0.364607	0.046148	-7.90083	2.77056e-15	1.10557e-13	flh-3
WBGene00013250	622.762	-0.362777	0.0831766	-4.36152	1.29159e-05	8.23443e-05	Y57A10A.5
WBGene00010066	489.885	-0.362716	0.0753212	-4.81559	1.46765e-06	1.16706e-05	F54F7.6
WBGene00001708	1515.17	-0.361243	0.0381698	-9.46411	2.96074e-21	2.60843e-19	grk-1
WBGene00013425	1158.1	-0.360283	0.066181	-5.44391	5.21245e-08	5.60275e-07	ceh-91
WBGene00008164	904.308	-0.36007	0.0554029	-6.49911	8.0796e-11	1.47278e-09	C47G2.3
WBGene00007976	804.869	-0.359797	0.0702132	-5.12435	2.9857e-07	2.7164e-06	C36B1.9
WBGene00010767	643.156	-0.359263	0.0749731	-4.79189	1.65214e-06	1.29837e-05	blos-9
WBGene00002010	18092.3	-0.359078	0.0788356	-4.55477	5.24434e-06	3.68179e-05	hsp-6
WBGene00021114	573.863	-0.357207	0.0918433	-3.88931	0.000100531	0.000513422	W09C3.7
WBGene00007128	277.756	-0.356979	0.100809	-3.54115	0.000398392	0.00172323	memb-1
WBGene00008148	1849.65	-0.356619	0.0470491	-7.57972	3.46309e-14	1.18013e-12	C47E12.3
WBGene00006473	873.305	-0.356078	0.0611974	-5.81852	5.93715e-09	7.69078e-08	tag-124
WBGene00004765	1763.69	-0.356056	0.0491598	-7.24283	4.39415e-13	1.27633e-11	sel-8
WBGene00000462	403.341	-0.355513	0.0822319	-4.3233	1.53715e-05	9.60903e-05	ceh-41
WBGene00000550	10623.2	-0.354406	0.0422905	-8.38028	5.28033e-17	2.67543e-15	clu-1
WBGene00003661	1363.65	-0.353927	0.0418286	-8.46137	2.64245e-17	1.40836e-15	nhr-71
WBGene00017939	716.396	-0.353652	0.0691903	-5.11128	3.19975e-07	2.89406e-06	F31A3.5
WBGene00001516	2080.17	-0.352713	0.0503069	-7.01122	2.36245e-12	5.76685e-11	gap-2
WBGene00001033	807.81	-0.352569	0.0712178	-4.95058	7.39936e-07	6.23822e-06	dnj-15
WBGene00013436	1292.93	-0.352212	0.0497011	-7.0866	1.37447e-12	3.54201e-11	Y66D12A.10
WBGene00002213	287.971	-0.35211	0.0905077	-3.89039	0.000100084	0.000511476	kin-32
WBGene00007622	1814.99	-0.351454	0.0383084	-9.17432	4.54428e-20	3.34907e-18	C16C10.1
WBGene00007760	600.164	-0.351062	0.0763356	-4.59893	4.24657e-06	3.05511e-05	C27B7.2
WBGene00014112	1437.55	-0.350095	0.052691	-6.6443	3.04655e-11	6.02389e-10	ZK856.11
WBGene00016087	1321.78	-0.349666	0.0436022	-8.01947	1.06198e-15	4.50625e-14	C25A11.2
WBGene00021912	659.859	-0.348756	0.0640851	-5.44207	5.26638e-08	5.65677e-07	Y55B1BR.2
WBGene00011152	578.278	-0.348545	0.0703388	-4.95523	7.2245e-07	6.10082e-06	R09A8.1
WBGene00016822	1073	-0.348348	0.0621782	-5.60242	2.11382e-08	2.43297e-07	C50E3.11
WBGene00004893	439.269	-0.348184	0.0751136	-4.63543	3.56204e-06	2.60276e-05	sms-2
WBGene00016695	423.134	-0.347758	0.0829884	-4.19044	2.78409e-05	0.000164053	C45H4.14
WBGene00009246	2895.39	-0.346146	0.048194	-7.18236	6.85198e-13	1.91545e-11	gfm-1
WBGene00043705	252.623	-0.345744	0.102645	-3.36835	0.000756182	0.00302461	egrh-2
WBGene00021923	553.577	-0.344533	0.0696127	-4.94928	7.44878e-07	6.27303e-06	Y55F3AM.5
WBGene00007906	382.375	-0.343781	0.0698965	-4.91842	8.72437e-07	7.26084e-06	C33G3.6
WBGene00003619	687.426	-0.342301	0.0632346	-5.41319	6.19112e-08	6.52716e-07	nhr-20
WBGene00002029	424.712	-0.342113	0.0760775	-4.49691	6.89495e-06	4.69717e-05	hst-2
WBGene00012765	3779.01	-0.341684	0.0702635	-4.86289	1.15682e-06	9.37319e-06	Y41E3.7
WBGene00001435	664.809	-0.341608	0.0783858	-4.35804	1.31231e-05	8.35271e-05	fkh-3
WBGene00012299	408.056	-0.341442	0.0787522	-4.33565	1.45328e-05	9.14417e-05	W06D11.1
WBGene00021078	1861.93	-0.340905	0.0525528	-6.48691	8.76131e-11	1.5914e-09	unc-132
WBGene00019075	1704.36	-0.340039	0.0507397	-6.70164	2.06099e-11	4.24405e-10	F59A3.2
WBGene00003928	5332.44	-0.339892	0.0263281	-12.9099	3.96041e-38	1.41865e-35	pas-7
WBGene00012982	3176.83	-0.33971	0.0424549	-8.00166	1.2275e-15	5.08256e-14	jmjd-2
WBGene00009302	253.641	-0.338492	0.0906686	-3.73329	0.000188992	0.000891865	F31F6.3
WBGene00007606	1862.51	-0.337187	0.0384273	-8.77469	1.71375e-18	1.07304e-16	C15C8.4
WBGene00021377	1122.84	-0.336607	0.0688051	-4.89219	9.97224e-07	8.16717e-06	Y37E11B.5
WBGene00016905	574.938	-0.336151	0.0973359	-3.45352	0.000553326	0.00229323	ztf-3
WBGene00001401	1170.3	-0.335035	0.103948	-3.2231	0.00126809	0.00474548	fbf-1
WBGene00003516	243.383	-0.335026	0.105093	-3.1879	0.00143309	0.00527327	nab-1
WBGene00007529	635.216	-0.335023	0.066127	-5.06636	4.05489e-07	3.59778e-06	C11H1.3
WBGene00003421	2837.24	-0.334872	0.0331577	-10.0994	5.5587e-24	6.63726e-22	msh-5
WBGene00019987	717.197	-0.33439	0.0788111	-4.24293	2.20618e-05	0.000133105	R09F10.3
WBGene00018037	2662.78	-0.334322	0.0442893	-7.5486	4.39956e-14	1.47318e-12	chtl-1
WBGene00012676	1371.3	-0.332884	0.0742732	-4.48188	7.39887e-06	5.0034e-05	pro-3
WBGene00018719	337.018	-0.33282	0.0846243	-3.93291	8.39243e-05	0.000437161	F52H2.7
WBGene00004978	3868.11	-0.332372	0.0344169	-9.65723	4.58082e-22	4.30234e-20	spg-7
WBGene00020937	207.97	-0.332127	0.106679	-3.11335	0.00184978	0.0066061	W02D3.12
WBGene00016902	798.1	-0.331588	0.0584333	-5.67464	1.3898e-08	1.65818e-07	C53D5.1
WBGene00008924	465.283	-0.331558	0.0686023	-4.83304	1.34462e-06	1.07535e-05	F17E5.2
WBGene00011189	240.03	-0.330392	0.099595	-3.31735	0.000908754	0.00354817	R10D12.8
WBGene00004729	2971.54	-0.329836	0.0435534	-7.57313	3.64326e-14	1.2341e-12	sax-3
WBGene00007943	548.87	-0.329588	0.0677064	-4.8679	1.1279e-06	9.16296e-06	C34F6.9
WBGene00012931	228.539	-0.327358	0.102234	-3.20206	0.00136448	0.00506558	Y47D3A.20
WBGene00020993	1125.18	-0.327356	0.0437623	-7.48031	7.41478e-14	2.38434e-12	W03F8.3
WBGene00013727	373.838	-0.326592	0.0809122	-4.03637	5.4284e-05	0.000296818	Y111B2A.1
WBGene00003084	1161.89	-0.32626	0.0490037	-6.65787	2.77826e-11	5.55039e-10	lst-2
WBGene00008219	4575.3	-0.325936	0.0420887	-7.74402	9.63191e-15	3.57495e-13	C50B6.3
WBGene00006376	1819.77	-0.325489	0.0486885	-6.68514	2.30704e-11	4.7129e-10	syp-2
WBGene00012652	1092.98	-0.32547	0.0632889	-5.14261	2.7095e-07	2.50357e-06	Y39A1A.14
WBGene00016939	877.946	-0.32523	0.0516216	-6.30026	2.97142e-10	5.02401e-09	C55B6.1
WBGene00010053	3831.32	-0.325074	0.0430837	-7.54518	4.51647e-14	1.50905e-12	F54D5.9
WBGene00011440	708.804	-0.325021	0.0574885	-5.65367	1.57055e-08	1.85373e-07	sfxn-1.5
WBGene00000527	511.791	-0.324553	0.0912677	-3.55606	0.000376461	0.00164314	cle-1
WBGene00007189	1173.6	-0.323855	0.0466894	-6.93638	4.02279e-12	9.31997e-11	B0491.1
WBGene00007720	1124.08	-0.323153	0.0602362	-5.36477	8.10504e-08	8.32835e-07	C25D7.10
WBGene00004509	185.593	-0.322907	0.106187	-3.04093	0.00235846	0.0081566	rrf-2
WBGene00194892	1412.1	-0.321679	0.048706	-6.60451	3.98823e-11	7.71742e-10	dsb-2
WBGene00010732	2063.11	-0.32115	0.0553136	-5.80599	6.39864e-09	8.22004e-08	K10C3.5
WBGene00021153	1914.35	-0.321142	0.0372717	-8.61626	6.9178e-18	3.88886e-16	Y4C6A.3
WBGene00003254	571.237	-0.320601	0.0680287	-4.71274	2.44409e-06	1.8391e-05	mig-23
WBGene00001812	4948.3	-0.320358	0.0512017	-6.25679	3.92994e-10	6.48333e-09	haf-2
WBGene00015766	2040.3	-0.320218	0.0428729	-7.46902	8.07967e-14	2.58734e-12	C14C11.2
WBGene00013558	2683.65	-0.319907	0.0403444	-7.92941	2.20195e-15	8.90202e-14	Y75B8A.25
WBGene00004822	305.296	-0.319325	0.0942565	-3.38783	0.00070448	0.00284507	skr-16
WBGene00016966	1128.9	-0.319261	0.0515821	-6.18937	6.04046e-10	9.6117e-09	aipr-1
WBGene00008536	1683.01	-0.319096	0.0652179	-4.89276	9.9431e-07	8.1508e-06	F02H6.3
WBGene00012887	2116.67	-0.318902	0.0800751	-3.98254	6.81829e-05	0.000365167	Y45F10D.7
WBGene00001569	4138.03	-0.318876	0.0276438	-11.5352	8.77019e-31	2.01623e-28	meg-3
WBGene00003733	460.642	-0.318521	0.0855756	-3.7221	0.000197573	0.000927529	nhx-5
WBGene00016987	1329.1	-0.318364	0.058364	-5.45481	4.90265e-08	5.2808e-07	CC8.2
WBGene00001193	640.633	-0.317978	0.0720512	-4.41321	1.01847e-05	6.62477e-05	egl-26
WBGene00004089	2160.27	-0.317645	0.0346302	-9.17247	4.62319e-20	3.391e-18	ppk-3
WBGene00009218	388.237	-0.317635	0.0812238	-3.91061	9.20631e-05	0.000474264	acs-20
WBGene00020684	7580.64	-0.317582	0.029144	-10.897	1.19146e-27	2.15907e-25	T22D1.5
WBGene00015686	906.359	-0.317572	0.0601995	-5.27533	1.3252e-07	1.29765e-06	C10G11.6
WBGene00005008	1271.51	-0.316778	0.0535649	-5.91391	3.3408e-09	4.53378e-08	spr-3
WBGene00019943	2468.37	-0.316433	0.0318746	-9.92743	3.16293e-23	3.4799e-21	R07G3.7
WBGene00014918	325.655	-0.315072	0.0910573	-3.46015	0.000539867	0.00224806	fbxa-123
WBGene00020050	616.928	-0.313997	0.0688516	-4.56048	5.10362e-06	3.59941e-05	R13A5.7
WBGene00021697	8839.77	-0.313275	0.0405046	-7.73431	1.03966e-14	3.82192e-13	gcn-1
WBGene00018866	3409.84	-0.313079	0.0658516	-4.7543	1.99131e-06	1.53828e-05	nath-10
WBGene00019799	1117.2	-0.312865	0.0497097	-6.29385	3.09695e-10	5.20768e-09	M151.7
WBGene00007194	398.498	-0.312783	0.0762558	-4.10176	4.10021e-05	0.000231339	B0491.7
WBGene00017934	1399.98	-0.312264	0.059555	-5.24329	1.57738e-07	1.52711e-06	F30B5.4
WBGene00016208	247.768	-0.312101	0.104431	-2.98858	0.00280275	0.00947973	C29E4.11
WBGene00006763	2085.03	-0.310646	0.0582849	-5.32978	9.83305e-08	9.89925e-07	unc-26
WBGene00044323	234.153	-0.310472	0.0969724	-3.20165	0.00136641	0.00507028	tag-281
WBGene00011614	822.213	-0.310393	0.0595089	-5.21591	1.82914e-07	1.75322e-06	nfya-1
WBGene00010483	493.419	-0.310284	0.0792977	-3.9129	9.11934e-05	0.000470098	K01G12.3
WBGene00004185	1227.9	-0.310152	0.0451888	-6.86347	6.72092e-12	1.49383e-10	pro-1
WBGene00002180	786.95	-0.30978	0.0576669	-5.37189	7.79174e-08	8.06019e-07	jtr-1
WBGene00008145	2646.39	-0.309719	0.0442617	-6.99745	2.60663e-12	6.28323e-11	set-5
WBGene00009173	2745.62	-0.309623	0.0449481	-6.88846	5.63979e-12	1.27003e-10	prom-1
WBGene00206389	282.702	-0.309611	0.100233	-3.0889	0.00200901	0.00709578	C29F7.10
WBGene00010354	3743.75	-0.3089	0.0308976	-9.99752	1.56262e-23	1.8097e-21	cyp-31A2
WBGene00008502	4237.19	-0.308679	0.034446	-8.96123	3.21072e-19	2.17862e-17	skih-2
WBGene00013765	1431.71	-0.308387	0.0442441	-6.97012	3.16663e-12	7.45804e-11	cdkr-3
WBGene00018598	697.995	-0.307632	0.0643838	-4.7781	1.76962e-06	1.38363e-05	F48C1.5
WBGene00004750	1022.33	-0.307301	0.0744847	-4.12569	3.69619e-05	0.000211174	sea-1
WBGene00019836	1893.05	-0.307234	0.0721778	-4.25662	2.07537e-05	0.000126102	R02F2.7
WBGene00003044	2039.77	-0.30681	0.089897	-3.41291	0.000642737	0.00261561	lir-1
WBGene00001044	879.934	-0.306699	0.0618409	-4.95948	7.06818e-07	5.98493e-06	dnj-26
WBGene00002275	5442.34	-0.30644	0.0465784	-6.57901	4.73589e-11	9.01692e-10	lem-2
WBGene00007644	278.207	-0.306214	0.0960993	-3.18644	0.00144036	0.00529622	C17E4.4
WBGene00000798	560.433	-0.305113	0.0643593	-4.74079	2.1289e-06	1.6287e-05	crn-5
WBGene00016383	681.489	-0.304573	0.0621499	-4.90062	9.55341e-07	7.85644e-06	zgpa-1
WBGene00009734	509.919	-0.304288	0.0714557	-4.25841	2.05887e-05	0.000125248	F45G2.8
WBGene00019217	6414.66	-0.30426	0.0404688	-7.51837	5.54615e-14	1.82537e-12	athp-2
WBGene00013934	272.625	-0.304239	0.0978566	-3.10903	0.00187701	0.0066896	ZK131.11
WBGene00018998	1873.57	-0.304114	0.0422882	-7.19146	6.41041e-13	1.79854e-11	flap-1
WBGene00016485	2492.11	-0.30358	0.0346148	-8.77024	1.78282e-18	1.10729e-16	meg-4
WBGene00015529	308.755	-0.303342	0.0927411	-3.27085	0.00107224	0.00409922	C06E2.5
WBGene00008274	9391.34	-0.303337	0.0327394	-9.26522	1.94675e-20	1.54566e-18	C53B4.4
WBGene00012352	438.513	-0.303112	0.0856097	-3.54063	0.000399172	0.00172516	dkf-1
WBGene00018845	217.908	-0.303025	0.098495	-3.07655	0.0020941	0.00735083	F54H12.5
WBGene00002226	5671.2	-0.302897	0.0601079	-5.03922	4.67442e-07	4.09557e-06	klp-16
WBGene00007556	2913.07	-0.302584	0.0361919	-8.36054	6.24314e-17	3.13235e-15	algn-9
WBGene00003836	1020.86	-0.302188	0.0521709	-5.79227	6.94408e-09	8.86896e-08	nxt-1
WBGene00021344	1546.99	-0.30217	0.0447828	-6.74746	1.50454e-11	3.19648e-10	rev-3
WBGene00008078	494.216	-0.301746	0.0708647	-4.25806	2.06211e-05	0.000125346	vps-50
WBGene00012828	735.045	-0.301278	0.0560945	-5.3709	7.83435e-08	8.09471e-07	Y43F8C.6
WBGene00003043	4477.34	-0.301201	0.0329883	-9.13053	6.81631e-20	4.95243e-18	lip-1
WBGene00020006	391.527	-0.301112	0.0761727	-3.95301	7.71729e-05	0.000406113	set-15
WBGene00018872	4927.64	-0.300892	0.0295672	-10.1765	2.52378e-24	3.10991e-22	F55C12.5
WBGene00005019	4536.39	-0.300361	0.0308287	-9.74288	1.97873e-22	1.97912e-20	sqv-1
WBGene00009726	352.876	-0.300172	0.0915888	-3.27739	0.00104772	0.00401944	tbc-13
WBGene00018891	1829.51	-0.300101	0.0460214	-6.52091	6.98834e-11	1.28912e-09	F55F8.3
WBGene00010890	5297.82	-0.299509	0.0393167	-7.61785	2.5793e-14	8.96818e-13	ddb-1
WBGene00009084	4691.55	-0.299359	0.0330577	-9.05566	1.3574e-19	9.54702e-18	F23B12.7
WBGene00006491	1317.1	-0.299023	0.048286	-6.19274	5.91258e-10	9.42769e-09	acl-3
WBGene00044483	883.719	-0.298645	0.0480108	-6.22036	4.96001e-10	8.00829e-09	H06H21.11
WBGene00011323	1858.54	-0.298642	0.0448675	-6.65607	2.81245e-11	5.60496e-10	mut-15
WBGene00019757	1142.08	-0.298547	0.0496505	-6.01296	1.82168e-09	2.6029e-08	memb-2
WBGene00021049	1192.64	-0.298182	0.0485489	-6.14189	8.15446e-10	1.25855e-08	W05H9.2
WBGene00015943	7764.24	-0.29736	0.0347252	-8.56322	1.09756e-17	6.01624e-16	tiar-1
WBGene00000517	1810.36	-0.297314	0.0476195	-6.24352	4.27826e-10	6.98812e-09	cki-2
WBGene00015565	4814.17	-0.297093	0.0477254	-6.22506	4.81364e-10	7.78828e-09	C07D8.6
WBGene00009013	453.679	-0.296544	0.0669382	-4.43011	9.41843e-06	6.18644e-05	mrps-33
WBGene00010815	2812.76	-0.29646	0.0538814	-5.50208	3.75334e-08	4.11478e-07	M01F1.9
WBGene00008999	2823.56	-0.296445	0.044509	-6.66033	2.73213e-11	5.46532e-10	myrf-2
WBGene00044290	348.423	-0.29609	0.0917504	-3.22713	0.0012504	0.00468612	B0035.18
WBGene00010036	1973.88	-0.295923	0.0353858	-8.36277	6.12643e-17	3.08384e-15	cpar-1
WBGene00011604	4898.35	-0.29585	0.0255222	-11.5919	4.53233e-31	1.0908e-28	T08A11.1
WBGene00003384	390.795	-0.295654	0.0716204	-4.12807	3.65826e-05	0.000209162	moc-1
WBGene00017005	748.362	-0.295523	0.0662319	-4.46195	8.12163e-06	5.42501e-05	D1007.8
WBGene00022039	358.522	-0.294985	0.0803794	-3.6699	0.000242642	0.00111465	Y65B4BL.7
WBGene00023498	1001.47	-0.294844	0.051097	-5.77028	7.91409e-09	1.00165e-07	lin-15A
WBGene00020919	602.191	-0.294236	0.0636826	-4.62035	3.83098e-06	2.78211e-05	set-19
WBGene00017164	803.595	-0.293966	0.0519709	-5.65635	1.54626e-08	1.82926e-07	eng-1
WBGene00000980	564.208	-0.293009	0.0668008	-4.3863	1.15295e-05	7.42737e-05	dhs-17
WBGene00009976	1287.19	-0.292929	0.0468779	-6.24878	4.13669e-10	6.78567e-09	swan-2
WBGene00010492	7810.65	-0.292792	0.0349403	-8.37979	5.30231e-17	2.67775e-15	meg-1
WBGene00011409	5883.68	-0.292751	0.0279552	-10.4721	1.15988e-25	1.70149e-23	T04A8.7
WBGene00015555	3393.75	-0.29228	0.0385837	-7.57523	3.5849e-14	1.21894e-12	ufl-1
WBGene00019808	1107.7	-0.292113	0.0527785	-5.5347	3.11759e-08	3.48478e-07	R01B10.6
WBGene00007000	5761.47	-0.291838	0.0384941	-7.58137	3.41937e-14	1.17041e-12	tufm-1
WBGene00020273	1088.29	-0.291753	0.0612207	-4.7656	1.88295e-06	1.46185e-05	T05H4.10
WBGene00006740	550.243	-0.291649	0.074995	-3.88891	0.000100695	0.000513919	ulp-5
WBGene00019811	9568.2	-0.291576	0.0252843	-11.5319	9.1094e-31	2.06341e-28	egg-2
WBGene00010892	2343.75	-0.291488	0.0451401	-6.4574	1.06514e-10	1.91217e-09	dhhc-6
WBGene00016725	583.461	-0.291282	0.0647104	-4.50132	6.7533e-06	4.60678e-05	C46H3.2
WBGene00022603	3985.66	-0.290711	0.0281882	-10.3132	6.1416e-25	8.15509e-23	gck-2
WBGene00021248	2275.32	-0.289574	0.0378672	-7.6471	2.05565e-14	7.21256e-13	Y22D7AL.10
WBGene00011352	11759.8	-0.289174	0.0318303	-9.08489	1.03806e-19	7.43687e-18	rskn-1
WBGene00016947	1112.61	-0.288939	0.0464927	-6.21471	5.14181e-10	8.25852e-09	C55B7.11
WBGene00009086	1129.52	-0.288805	0.0512725	-5.63273	1.77374e-08	2.07764e-07	F23D12.2
WBGene00008537	1690.42	-0.288254	0.0450267	-6.40185	1.53509e-10	2.70228e-09	F02H6.4
WBGene00002025	10160.5	-0.288194	0.0332359	-8.67115	4.27763e-18	2.49577e-16	hsp-60
WBGene00018408	1198.4	-0.288168	0.0561458	-5.1325	2.85923e-07	2.6137e-06	F44B9.5
WBGene00003066	1132.22	-0.287752	0.0476141	-6.04342	1.50882e-09	2.18629e-08	lpl-1
WBGene00008733	4438.99	-0.28765	0.0329946	-8.7181	2.82917e-18	1.70178e-16	F13B12.6
WBGene00013325	1009.04	-0.286941	0.0851343	-3.37046	0.000750439	0.00300468	Y57G11C.36
WBGene00011857	1058.41	-0.286916	0.0564937	-5.07872	3.79988e-07	3.3898e-06	coa-4
WBGene00015697	1608.51	-0.28685	0.0424172	-6.76258	1.35557e-11	2.89195e-10	mlst-8
WBGene00011206	1617.18	-0.286272	0.048093	-5.95248	2.64114e-09	3.665e-08	R10E4.11
WBGene00015754	3273.5	-0.286255	0.0309257	-9.25623	2.11786e-20	1.65591e-18	C14B9.8
WBGene00015297	942.074	-0.285509	0.0539977	-5.28743	1.24047e-07	1.22402e-06	sco-1
WBGene00015912	1447.18	-0.285347	0.046181	-6.17889	6.45551e-10	1.01879e-08	fbxc-50
WBGene00016418	7471.19	-0.284895	0.029287	-9.72771	2.29714e-22	2.25369e-20	hpo-27
WBGene00011068	1424.79	-0.284773	0.0410066	-6.94458	3.79582e-12	8.83188e-11	set-14
WBGene00017886	2621.17	-0.284616	0.0332	-8.57278	1.01017e-17	5.56913e-16	F28B3.5
WBGene00009587	6307.61	-0.283271	0.0409094	-6.92434	4.38014e-12	1.00698e-10	mig-38
WBGene00045192	4361.62	-0.283003	0.0367125	-7.70863	1.27179e-14	4.62014e-13	aho-3
WBGene00000537	2702.62	-0.282656	0.0417562	-6.76919	1.29501e-11	2.77428e-10	clk-2
WBGene00008387	910.395	-0.282621	0.0555081	-5.09153	3.55193e-07	3.19197e-06	zhp-2
WBGene00016631	491.324	-0.282427	0.0751102	-3.76017	0.000169797	0.000811725	C44B7.11
WBGene00020600	2143.6	-0.282208	0.037689	-7.48782	7.00295e-14	2.26135e-12	trd-1
WBGene00007980	5235.35	-0.282132	0.0233805	-12.067	1.57854e-33	4.67582e-31	C36E8.1
WBGene00012718	2210.01	-0.281967	0.0361422	-7.80158	6.11367e-15	2.32416e-13	dhhc-8
WBGene00001178	914.438	-0.281621	0.0796017	-3.53788	0.000403357	0.00174226	egl-9
WBGene00007315	370.178	-0.2814	0.0918383	-3.06409	0.00218337	0.00762248	C04H5.7
WBGene00001686	7004.57	-0.281229	0.0290769	-9.67193	3.96827e-22	3.77304e-20	gpd-4
WBGene00044762	652.324	-0.281167	0.0607375	-4.62921	3.67055e-06	2.6757e-05	ZK688.11
WBGene00007109	6305.45	-0.281107	0.0294922	-9.53159	1.54896e-21	1.40345e-19	edg-1
WBGene00001332	2332.69	-0.280831	0.0383525	-7.32235	2.4366e-13	7.41719e-12	eri-1
WBGene00003219	1196.47	-0.280286	0.0633674	-4.42319	9.72537e-06	6.35283e-05	mes-1
WBGene00022159	1106.68	-0.28022	0.0648453	-4.32136	1.55068e-05	9.68578e-05	mppa-1
WBGene00011956	399.155	-0.280187	0.0811587	-3.45233	0.000555766	0.00229935	T23F11.4
WBGene00003395	6803.77	-0.280172	0.0301667	-9.28746	1.58007e-20	1.27423e-18	mom-2
WBGene00010787	2161.95	-0.280159	0.0324592	-8.6311	6.07643e-18	3.4284e-16	K12D12.5
WBGene00007577	2204.1	-0.280159	0.0451319	-6.20755	5.38167e-10	8.60788e-09	nrde-1
WBGene00012466	2259.86	-0.280103	0.0495246	-5.65584	1.55088e-08	1.83191e-07	ippk-1
WBGene00006489	1942.01	-0.280027	0.0360372	-7.77049	7.81847e-15	2.94445e-13	zhit-3
WBGene00014243	5986.99	-0.279829	0.0410988	-6.80869	9.8488e-12	2.13965e-10	dcaf-1
WBGene00021828	2706.07	-0.279455	0.0526188	-5.31093	1.09068e-07	1.08877e-06	Y54E10A.6
WBGene00003784	5979.5	-0.279227	0.0302317	-9.23623	2.55341e-20	1.95673e-18	nos-2
WBGene00007773	953.919	-0.279113	0.0484996	-5.75495	8.66663e-09	1.08266e-07	C27C12.3
WBGene00008410	2923.86	-0.278019	0.0395508	-7.02941	2.07412e-12	5.11162e-11	D2023.6
WBGene00011242	2323.19	-0.277992	0.0686585	-4.04891	5.14564e-05	0.00028347	R11D1.1
WBGene00004508	4799.87	-0.277973	0.0696976	-3.98827	6.65567e-05	0.000357327	rrf-1
WBGene00015579	840.93	-0.27793	0.0595447	-4.6676	3.04744e-06	2.25889e-05	C07H6.2
WBGene00019578	562.347	-0.277757	0.0738282	-3.76221	0.00016842	0.000806396	K09E3.7
WBGene00003209	7342.66	-0.277609	0.0241048	-11.5168	1.08617e-30	2.42467e-28	mel-26
WBGene00004771	504.175	-0.277184	0.088753	-3.12309	0.00178963	0.00641555	sem-2
WBGene00008283	356.903	-0.277183	0.0788901	-3.51353	0.0004422	0.00188938	C53D6.6
WBGene00011153	1150.91	-0.277114	0.0495461	-5.59306	2.23106e-08	2.55502e-07	R09A8.2
WBGene00003009	6063.81	-0.276939	0.0301708	-9.17902	4.35033e-20	3.24423e-18	lin-23
WBGene00003636	1522.94	-0.276925	0.0452767	-6.11629	9.57812e-10	1.44639e-08	nhr-46
WBGene00012460	1003.6	-0.276921	0.0697347	-3.97106	7.15525e-05	0.00038083	dhps-1
WBGene00015677	6123.18	-0.27675	0.0239797	-11.541	8.19534e-31	1.91262e-28	cpg-4
WBGene00044067	1785.12	-0.276369	0.0360585	-7.66448	1.7956e-14	6.38743e-13	zipt-7.1
WBGene00016740	633.836	-0.276078	0.0704852	-3.91682	8.97238e-05	0.000463608	C48B6.2
WBGene00009174	3242.2	-0.276037	0.043269	-6.37955	1.77607e-10	3.09117e-09	F26H9.2
WBGene00004244	5765.04	-0.275801	0.027686	-9.96174	2.24111e-23	2.53822e-21	puf-8
WBGene00004927	1435.18	-0.275637	0.0449512	-6.13191	8.68303e-10	1.32815e-08	snx-1
WBGene00022173	828.652	-0.275035	0.0512475	-5.36679	8.01485e-08	8.25218e-07	set-27
WBGene00010418	1432.83	-0.274237	0.0594032	-4.61654	3.90182e-06	2.82689e-05	H27A22.1
WBGene00016209	662.44	-0.274195	0.0690975	-3.96824	7.24066e-05	0.000384977	C29E4.12
WBGene00012858	790.758	-0.274164	0.0550425	-4.98095	6.32725e-07	5.41136e-06	Y44F5A.1
WBGene00000592	1892.42	-0.274128	0.038568	-7.10765	1.18033e-12	3.08669e-11	coh-3
WBGene00006384	1559.47	-0.273904	0.0470743	-5.81854	5.93629e-09	7.69078e-08	taf-3
WBGene00001413	1878.77	-0.273848	0.0421341	-6.49943	8.06273e-11	1.47145e-09	fem-3
WBGene00000386	8840.99	-0.273552	0.0276032	-9.91016	3.76043e-23	4.02236e-21	cdc-25.1
WBGene00007847	429.794	-0.273521	0.0781362	-3.50056	0.000464273	0.00197111	C31E10.6
WBGene00007348	762.521	-0.272705	0.0714792	-3.81516	0.000136093	0.000668659	C05G5.2
WBGene00010638	1502.82	-0.272665	0.0445746	-6.11705	9.53244e-10	1.4409e-08	K07F5.14
WBGene00012203	2772	-0.272338	0.0447621	-6.08412	1.17136e-09	1.73652e-08	rga-1
WBGene00020896	2383.04	-0.272279	0.03803	-7.15957	8.09289e-13	2.21019e-11	T28D9.4
WBGene00000839	3416.9	-0.271955	0.0384888	-7.06582	1.59674e-12	4.07194e-11	cul-4
WBGene00303026	412.298	-0.269889	0.0829622	-3.25316	0.00114128	0.00433197	T20D3.14
WBGene00006431	1295.87	-0.269796	0.0430265	-6.27045	3.60011e-10	6.00785e-09	tag-52
WBGene00017989	4189.32	-0.2697	0.0254804	-10.5846	3.51255e-26	5.57771e-24	nol-10
WBGene00000156	7412.05	-0.269603	0.029983	-8.99187	2.43066e-19	1.66397e-17	2022-04-01
WBGene00002078	19163.6	-0.269584	0.048641	-5.54233	2.9848e-08	3.34362e-07	xpo-1
WBGene00000406	372.012	-0.269431	0.0815688	-3.30311	0.000956195	0.00371176	cdk-4
WBGene00017356	861.129	-0.269419	0.0500281	-5.38537	7.22973e-08	7.54469e-07	F10E9.4
WBGene00010056	10096.4	-0.269205	0.0210152	-12.81	1.44061e-37	5.0431e-35	smc-6
WBGene00018836	1199.89	-0.269176	0.0527779	-5.10017	3.39352e-07	3.06212e-06	F54F2.9
WBGene00016263	2427.21	-0.268937	0.046279	-5.81121	6.20213e-09	7.98757e-08	C30F12.4
WBGene00021378	417.291	-0.268893	0.0771626	-3.48476	0.000492584	0.00207473	Y37E11B.6
WBGene00013267	818.292	-0.268492	0.070695	-3.7979	0.000145928	0.000711757	Y57A10A.27
WBGene00013735	2325.84	-0.268348	0.0756287	-3.54824	0.000387822	0.00168508	Y111B2A.12
WBGene00007615	1273.08	-0.268312	0.0457425	-5.8657	4.47234e-09	5.93346e-08	set-31
WBGene00011444	558.365	-0.26795	0.0704612	-3.8028	0.000143072	0.000699822	T04F8.6
WBGene00010552	695.314	-0.267885	0.0583762	-4.58894	4.45496e-06	3.19161e-05	K04C1.2
WBGene00000467	2479.79	-0.267355	0.0524714	-5.09525	3.4829e-07	3.1336e-06	cep-1
WBGene00009341	1606.07	-0.267143	0.0495559	-5.39074	7.01696e-08	7.32761e-07	thoc-3
WBGene00011916	1720.27	-0.266838	0.0428054	-6.23374	4.55425e-10	7.41534e-09	T22C1.5
WBGene00010726	687.188	-0.266644	0.0594271	-4.48692	7.2261e-06	4.89677e-05	K09E9.3
WBGene00016937	991.795	-0.266571	0.0478454	-5.57149	2.52564e-08	2.86258e-07	tag-294
WBGene00010738	382.047	-0.266476	0.079301	-3.36031	0.000778565	0.00310037	K10D3.4
WBGene00021192	2626.1	-0.266262	0.0347164	-7.66963	1.72492e-14	6.15023e-13	Y14H12B.2
WBGene00011061	30979.2	-0.266215	0.0214457	-12.4135	2.2084e-35	6.81243e-33	wago-1
WBGene00022531	4041.56	-0.266086	0.0265462	-10.0235	1.20165e-23	1.4129e-21	morc-1
WBGene00012111	452.508	-0.266057	0.0656434	-4.05307	5.05504e-05	0.000279078	T28A8.5
WBGene00011835	6041.69	-0.266052	0.025793	-10.3149	6.03344e-25	8.08114e-23	T19B10.8
WBGene00012997	419.231	-0.265975	0.0840507	-3.16446	0.0015537	0.00566698	Y48C3A.18
WBGene00018427	1257.42	-0.265876	0.0551042	-4.82498	1.40019e-06	1.11705e-05	F44E7.5
WBGene00019600	8172.52	-0.265845	0.0446457	-5.95455	2.6079e-09	3.6254e-08	rga-3
WBGene00010351	132023	-0.265644	0.025451	-10.4374	1.67275e-25	2.40797e-23	cbd-1
WBGene00006943	3547.08	-0.265568	0.0425684	-6.23861	4.41472e-10	7.20339e-09	wrm-1
WBGene00020443	776.401	-0.265483	0.0639621	-4.15063	3.31558e-05	0.000191992	esyt-2
WBGene00015301	3301.76	-0.265371	0.0370084	-7.17055	7.46986e-13	2.06198e-11	C01F1.6
WBGene00004043	4589.34	-0.265273	0.0284609	-9.32061	1.15671e-20	9.47705e-19	plk-2
WBGene00017760	3688.92	-0.265209	0.0307977	-8.61134	7.22096e-18	4.04452e-16	F23H11.4
WBGene00019801	1732.87	-0.264914	0.0500638	-5.29152	1.21302e-07	1.19953e-06	aak-1
WBGene00009201	2423.37	-0.264742	0.0553915	-4.77947	1.75757e-06	1.3756e-05	F28C1.3
WBGene00004744	3268.82	-0.264553	0.0438638	-6.03123	1.6272e-09	2.3468e-08	scp-1
WBGene00001856	9420.44	-0.264507	0.0399521	-6.6206	3.57741e-11	6.99274e-10	hil-5
WBGene00016810	1623.98	-0.264445	0.0664955	-3.97688	6.98247e-05	0.000372439	C50D2.7
WBGene00014034	1061.17	-0.264386	0.0535095	-4.94091	7.77592e-07	6.54137e-06	ZK643.2
WBGene00011271	2261.16	-0.264066	0.043997	-6.0019	1.95018e-09	2.77108e-08	flad-1
WBGene00007297	2133.4	-0.264033	0.0364966	-7.23446	4.67392e-13	1.34565e-11	C04F12.1
WBGene00003865	21302.8	-0.264004	0.0221281	-11.9307	8.18602e-33	2.10149e-30	oma-2
WBGene00007927	1829.27	-0.263992	0.0465474	-5.67146	1.41583e-08	1.68532e-07	C34C12.8
WBGene00015285	417.181	-0.263671	0.0782789	-3.36835	0.00075619	0.00302461	gmeb-1
WBGene00008968	2455.95	-0.263659	0.0360241	-7.31896	2.49894e-13	7.56213e-12	elli-1
WBGene00010622	1862.26	-0.263611	0.0402098	-6.55588	5.53146e-11	1.03777e-09	K07A12.4
WBGene00009559	3158.3	-0.263528	0.039427	-6.68395	2.3259e-11	4.74515e-10	mtx-1
WBGene00000900	1594.25	-0.2634	0.0417752	-6.30518	2.87854e-10	4.87233e-09	daf-4
WBGene00019218	1201.35	-0.263177	0.0440692	-5.9719	2.34511e-09	3.3018e-08	madf-3
WBGene00019938	1426.9	-0.262963	0.0403284	-6.52055	7.00512e-11	1.28913e-09	R07E4.5
WBGene00006751	3092.75	-0.262763	0.0483272	-5.43716	5.41368e-08	5.80285e-07	unc-11
WBGene00001214	7010.58	-0.262762	0.0393139	-6.68368	2.33016e-11	4.74755e-10	ego-1
WBGene00000018	1083.92	-0.262538	0.0482819	-5.43762	5.39983e-08	5.79204e-07	abl-1
WBGene00003074	1666.37	-0.262473	0.0410118	-6.39992	1.55457e-10	2.73346e-09	lars-2
WBGene00013601	1543.31	-0.262406	0.0459084	-5.71587	1.09146e-08	1.33005e-07	Y87G2A.13
WBGene00001565	2477.61	-0.261553	0.0397357	-6.5823	4.63211e-11	8.86316e-10	gei-8
WBGene00017532	900.799	-0.261116	0.0539152	-4.84308	1.27839e-06	1.02879e-05	ent-5
WBGene00018009	1901.55	-0.260559	0.0416447	-6.25673	3.93133e-10	6.48333e-09	dhhc-3
WBGene00006617	10310.1	-0.25988	0.0277384	-9.36893	7.32694e-21	6.30485e-19	tars-1
WBGene00020601	1823.11	-0.259876	0.0489294	-5.31123	1.08886e-07	1.08837e-06	T20B12.3
WBGene00011087	2872.31	-0.259784	0.0398568	-6.51794	7.12813e-11	1.30864e-09	R07B7.2
WBGene00000423	2761.34	-0.259644	0.0379136	-6.84832	7.4724e-12	1.64896e-10	ced-9
WBGene00011033	804.147	-0.25946	0.0603556	-4.29885	1.71683e-05	0.000106159	R05D11.5
WBGene00019002	3656.18	-0.259328	0.0307057	-8.44561	3.0247e-17	1.60101e-15	F57B10.4
WBGene00012934	2623.81	-0.259097	0.0404975	-6.39785	1.57583e-10	2.76163e-09	gly-9
WBGene00000444	1065.76	-0.25902	0.0548101	-4.72577	2.29244e-06	1.73516e-05	ceh-21
WBGene00002036	8668.88	-0.258862	0.0409744	-6.31764	2.65584e-10	4.52021e-09	hum-2
WBGene00008062	744.116	-0.25875	0.0579208	-4.46731	7.92102e-06	5.30467e-05	set-32
WBGene00015801	564.457	-0.25873	0.0798134	-3.24169	0.00118822	0.00448034	C15H9.5
WBGene00018152	17753.9	-0.258729	0.0272704	-9.48756	2.36499e-21	2.10567e-19	acs-4
WBGene00013223	5024.86	-0.258693	0.038792	-6.66872	2.58048e-11	5.2025e-10	efa-6
WBGene00017169	596.885	-0.258605	0.0600335	-4.30768	1.64978e-05	0.000102507	F01F1.15
WBGene00000838	8872.07	-0.258556	0.0313635	-8.24386	1.66749e-16	7.8306e-15	cul-3
WBGene00013591	2360.49	-0.258309	0.0447827	-5.76805	8.01919e-09	1.00915e-07	gcn-2
WBGene00010878	438.323	-0.258305	0.0798021	-3.23682	0.00120869	0.0045475	M05D6.5
WBGene00012182	1712.41	-0.258282	0.0468682	-5.51081	3.57178e-08	3.94098e-07	osta-3
WBGene00004110	11791.1	-0.258218	0.0270744	-9.53736	1.46508e-21	1.33531e-19	pqn-20
WBGene00017676	678.757	-0.25815	0.070637	-3.6546	0.000257586	0.00117663	F21F3.7
WBGene00018857	1018.05	-0.258019	0.0507335	-5.08577	3.66129e-07	3.27877e-06	stau-1
WBGene00004889	2147.31	-0.257959	0.0769888	-3.35061	0.000806345	0.00319283	smp-1
WBGene00000985	4235.47	-0.257675	0.0344058	-7.48928	6.92545e-14	2.24102e-12	dhs-22
WBGene00016591	513.376	-0.257498	0.0751706	-3.42551	0.000613642	0.00251181	C42C1.13
WBGene00012551	3406.63	-0.257426	0.0452487	-5.68913	1.27686e-08	1.53064e-07	cec-7
WBGene00004319	8198.26	-0.257362	0.032138	-8.00803	1.16559e-15	4.87867e-14	rbr-2
WBGene00020442	3697.59	-0.25725	0.0276442	-9.30577	1.33027e-20	1.08414e-18	gen-1
WBGene00008174	1590.79	-0.256993	0.0401687	-6.39783	1.57597e-10	2.76163e-09	C48B4.11
WBGene00011809	492.638	-0.256932	0.0781693	-3.28686	0.0010131	0.00389729	T16G12.8
WBGene00020404	1332.25	-0.25693	0.0416636	-6.16679	6.96912e-10	1.0898e-08	T10B11.8
WBGene00006606	1306.55	-0.25693	0.0744071	-3.45303	0.000554321	0.00229522	tra-3
WBGene00017003	2241.21	-0.256894	0.0382763	-6.71156	1.92561e-11	3.98658e-10	D1007.5
WBGene00044614	572.759	-0.25664	0.060298	-4.25619	2.07936e-05	0.000126195	C36B1.14
WBGene00000894	13510.8	-0.256618	0.0253508	-10.1227	4.38277e-24	5.31557e-22	dab-1
WBGene00012795	863.449	-0.25653	0.0523823	-4.89726	9.71809e-07	7.98154e-06	Y43E12A.3
WBGene00022629	2542.64	-0.256353	0.0426367	-6.01248	1.82701e-09	2.60811e-08	algn-12
WBGene00010307	2659.85	-0.256044	0.0334662	-7.65081	1.99712e-14	7.05543e-13	skat-1
WBGene00022850	1206.09	-0.256008	0.0497716	-5.14365	2.69455e-07	2.49124e-06	ZK1127.3
WBGene00011299	5098.76	-0.256006	0.0375158	-6.82395	8.8568e-12	1.9378e-10	ikke-1
WBGene00011959	1424.46	-0.255992	0.0715279	-3.57891	0.000345032	0.00152454	nyn-1
WBGene00000248	1091.27	-0.255909	0.0547492	-4.6742	2.95103e-06	2.19165e-05	ben-1
WBGene00015404	1741.62	-0.255874	0.0458734	-5.57783	2.43536e-08	2.7684e-07	nstp-4
WBGene00013724	1071.68	-0.255591	0.0494492	-5.16877	2.35645e-07	2.20915e-06	Y106G6H.14
WBGene00010353	4027.55	-0.255395	0.0486009	-5.25495	1.48064e-07	1.43979e-06	memi-3
WBGene00011488	6087.97	-0.25535	0.0295222	-8.64944	5.17536e-18	2.96342e-16	nra-2
WBGene00002175	1142.02	-0.255244	0.0521214	-4.8971	9.72622e-07	7.98154e-06	jac-1
WBGene00001601	6584.34	-0.255235	0.0442409	-5.76922	7.96398e-09	1.00466e-07	glh-4
WBGene00010080	3270.52	-0.255214	0.0349899	-7.29394	3.01021e-13	8.9857e-12	F55A11.7
WBGene00006402	2317.05	-0.255059	0.038656	-6.59818	4.16232e-11	8.0341e-10	fut-3
WBGene00011802	1426.12	-0.254947	0.0447548	-5.69651	1.22283e-08	1.4738e-07	T16G1.9
WBGene00004322	2348.94	-0.254439	0.0349232	-7.28569	3.20035e-13	9.51642e-12	rcq-5
WBGene00015425	2551.63	-0.254429	0.0396355	-6.41921	1.36983e-10	2.42245e-09	C04E6.11
WBGene00015009	2177.18	-0.254273	0.0364039	-6.98477	2.85315e-12	6.82407e-11	B0041.5
WBGene00007290	2383.16	-0.253682	0.0379284	-6.68844	2.25558e-11	4.62619e-10	C04B4.2
WBGene00006916	6329.33	-0.253655	0.0445834	-5.68945	1.2745e-08	1.53064e-07	vha-7
WBGene00008670	3227.89	-0.253486	0.0340422	-7.44625	9.60314e-14	3.04356e-12	eif-2Bdelta
WBGene00000507	1702.62	-0.253466	0.0490909	-5.16319	2.42773e-07	2.26588e-06	cit-1.1
WBGene00009919	2190.71	-0.253454	0.0484717	-5.22892	1.70503e-07	1.64141e-06	kbrl-1
WBGene00003378	1393.51	-0.253434	0.0476599	-5.31755	1.05172e-07	1.05604e-06	mml-1
WBGene00008147	1875.04	-0.253287	0.0414318	-6.11336	9.75572e-10	1.46745e-08	C47E12.2
WBGene00014667	10956.7	-0.253245	0.0291361	-8.69179	3.56765e-18	2.09743e-16	C06A1.4
WBGene00010546	1119.06	-0.253035	0.0523044	-4.83774	1.31322e-06	1.05351e-05	K03H1.11
WBGene00022681	456.345	-0.252903	0.078908	-3.20504	0.00135044	0.00502195	ZK185.1
WBGene00003598	7933.57	-0.252872	0.0291962	-8.66113	4.67093e-18	2.70475e-16	nhl-2
WBGene00000854	1729.41	-0.252767	0.0428643	-5.89692	3.70349e-09	4.96512e-08	cux-7
WBGene00020821	6700.88	-0.252604	0.0428312	-5.89768	3.68646e-09	4.95053e-08	jhdm-1
WBGene00016317	2522.45	-0.252	0.0346523	-7.27225	3.53552e-13	1.04325e-11	C32D5.10
WBGene00003495	1169.66	-0.251902	0.0708523	-3.55532	0.000377523	0.00164684	mup-2
WBGene00007488	1159.55	-0.251506	0.0498974	-5.04046	4.64417e-07	4.07138e-06	dph-2
WBGene00003918	14384.1	-0.251414	0.0321232	-7.82656	5.01398e-15	1.94046e-13	par-3
WBGene00020035	9363.82	-0.250923	0.0401118	-6.25558	3.9604e-10	6.52428e-09	egg-5
WBGene00002992	1761.52	-0.250876	0.0353854	-7.08983	1.34279e-12	3.47614e-11	lin-3
WBGene00010664	5907.44	-0.250836	0.0529108	-4.74072	2.12959e-06	1.6287e-05	dbn-1
WBGene00004239	16447	-0.250776	0.0324174	-7.73585	1.02712e-14	3.79395e-13	puf-3
WBGene00011528	922.614	-0.250737	0.0516906	-4.85073	1.23008e-06	9.93024e-06	fndc-1
WBGene00006443	3959.46	-0.250671	0.0285395	-8.78332	1.58718e-18	9.97851e-17	pak-2
WBGene00009120	3414.09	-0.250639	0.0326296	-7.68134	1.57434e-14	5.65258e-13	F25H2.6
WBGene00020199	993.372	-0.250611	0.0483846	-5.17956	2.2241e-07	2.09784e-06	T03G11.6
WBGene00002143	1529.16	-0.250526	0.0593003	-4.2247	2.39254e-05	0.00014345	inx-21
WBGene00003504	4758.96	-0.250514	0.0296784	-8.44097	3.14726e-17	1.65451e-15	mut-7
WBGene00016421	2388.36	-0.250467	0.0452522	-5.53492	3.11379e-08	3.48305e-07	cdc-7
WBGene00001815	2864.78	-0.250322	0.0410125	-6.10355	1.03741e-09	1.55289e-08	hmt-1
WBGene00018423	1110.1	-0.250303	0.0463398	-5.40147	6.60976e-08	6.92116e-07	F44E2.10
WBGene00009131	1315.39	-0.250083	0.0426845	-5.85888	4.66009e-09	6.16131e-08	F25H8.1
WBGene00010437	818.459	-0.25004	0.0605569	-4.129	3.64343e-05	0.000208391	cox-11
WBGene00022667	2020.32	-0.249844	0.0334195	-7.47598	7.66288e-14	2.45899e-12	ZK154.5
WBGene00022148	2556.02	-0.249755	0.0344976	-7.23978	4.494e-13	1.29871e-11	ddx-27
WBGene00017733	4377.9	-0.249723	0.0344838	-7.24173	4.42989e-13	1.28259e-11	ubxn-1
WBGene00008165	3490.26	-0.249595	0.0355206	-7.02676	2.11378e-12	5.18448e-11	C47G2.4
WBGene00002783	6295.79	-0.249567	0.030491	-8.18494	2.72435e-16	1.24891e-14	let-607
WBGene00004214	4911.84	-0.249564	0.0256713	-9.72153	2.44096e-22	2.37963e-20	ptp-2
WBGene00021751	782.012	-0.24949	0.0631451	-3.95106	7.78055e-05	0.000408884	Y50D7A.1
WBGene00006517	1614.22	-0.24944	0.0780961	-3.19402	0.00140308	0.0051814	madd-3
WBGene00003830	4898.82	-0.249142	0.0249277	-9.99462	1.60904e-23	1.84956e-21	num-1
WBGene00022862	1188.14	-0.249067	0.0478975	-5.2	1.99289e-07	1.89602e-06	ZK1236.1
WBGene00012157	1227.78	-0.248854	0.0453647	-5.48562	4.12013e-08	4.4818e-07	adbp-1
WBGene00000189	553.087	-0.24885	0.0719844	-3.45701	0.000546214	0.00227019	arl-5
WBGene00011225	2693.55	-0.248732	0.0408336	-6.09136	1.11956e-09	1.66937e-08	R10H10.7
WBGene00001635	3128.44	-0.248635	0.0309677	-8.02884	9.83946e-16	4.20992e-14	gly-10
WBGene00005023	9632.49	-0.248602	0.0267424	-9.29618	1.45578e-20	1.18018e-18	sqv-5
WBGene00010911	3809.88	-0.248435	0.0336753	-7.37737	1.61442e-13	5.02362e-12	M106.3
WBGene00021882	2656.85	-0.248352	0.061221	-4.05665	4.97811e-05	0.000275324	nprt-1
WBGene00010913	1362.54	-0.248299	0.0482528	-5.14579	2.66399e-07	2.46595e-06	M110.3
WBGene00000803	1098.53	-0.24828	0.0525592	-4.72382	2.3146e-06	1.75107e-05	csb-1
WBGene00019467	995.415	-0.248246	0.0488638	-5.08037	3.76701e-07	3.36757e-06	K07B1.7
WBGene00013380	2618.95	-0.24817	0.034005	-7.29804	2.91993e-13	8.73314e-12	memi-2
WBGene00015161	1420.63	-0.248054	0.0484426	-5.12058	3.04602e-07	2.76801e-06	pho-5
WBGene00019504	4751.89	-0.248049	0.0292159	-8.49021	2.06263e-17	1.11476e-15	K07H8.2
WBGene00020498	3879.86	-0.247863	0.0396323	-6.25407	3.99888e-10	6.57087e-09	T14B4.1
WBGene00013881	2091.9	-0.247839	0.0339058	-7.30962	2.67893e-13	8.05928e-12	mans-4
WBGene00016115	4535.05	-0.247815	0.0342579	-7.2338	4.6968e-13	1.34972e-11	mdt-26
WBGene00003989	7331.05	-0.247649	0.0433965	-5.70666	1.15216e-08	1.39645e-07	pfn-1
WBGene00007922	2552.44	-0.247501	0.04132	-5.98985	2.10029e-09	2.97341e-08	pph-6
WBGene00019677	533.165	-0.247471	0.0680654	-3.63579	0.000277132	0.00125771	K12H4.2
WBGene00009035	24899.3	-0.247409	0.0267268	-9.25694	2.10367e-20	1.6532e-18	gfat-2
WBGene00008774	2587.45	-0.247335	0.032364	-7.64229	2.13389e-14	7.45314e-13	F13H10.3
WBGene00013549	1730.34	-0.247148	0.0596841	-4.14093	3.45904e-05	0.000198582	Y75B8A.13
WBGene00011376	5908.14	-0.247133	0.0297596	-8.3043	1.00412e-16	4.87561e-15	gla-3
WBGene00014111	672.971	-0.246928	0.054691	-4.51497	6.33269e-06	4.35652e-05	rpc-25
WBGene00003798	15421.3	-0.246404	0.0308077	-7.99812	1.26338e-15	5.20318e-14	npp-12
WBGene00017992	1926.43	-0.246395	0.0477412	-5.16105	2.45567e-07	2.28963e-06	F32E10.5
WBGene00004032	6012.26	-0.246148	0.0373349	-6.59297	4.31114e-11	8.27986e-10	pkc-1
WBGene00015147	1626.98	-0.246069	0.0385897	-6.37656	1.81112e-10	3.14862e-09	B0336.7
WBGene00002148	6074.63	-0.245911	0.0257623	-9.5454	1.35587e-21	1.24312e-19	gon-14
WBGene00013983	1842.95	-0.245759	0.057221	-4.29491	1.7476e-05	0.00010781	ZK512.2
WBGene00022787	1690.26	-0.245652	0.0402456	-6.10382	1.03562e-09	1.55172e-08	tag-307
WBGene00020820	2438.99	-0.245651	0.0348294	-7.05298	1.75123e-12	4.40755e-11	algn-1
WBGene00001835	1862.84	-0.245609	0.0411351	-5.97079	2.3611e-09	3.31987e-08	hda-2
WBGene00004282	594.834	-0.245111	0.0588299	-4.16644	3.09397e-05	0.000180517	rab-30
WBGene00001837	1051.18	-0.245078	0.0582235	-4.20926	2.56203e-05	0.000152459	hda-4
WBGene00001510	3797.02	-0.245054	0.0429742	-5.70236	1.18159e-08	1.42745e-07	fzr-1
WBGene00015001	739.692	-0.245003	0.0618936	-3.95846	7.54355e-05	0.000398742	B0025.4
WBGene00015769	536.285	-0.244864	0.0727946	-3.36377	0.000768853	0.00306725	C14C11.7
WBGene00007771	634.91	-0.244658	0.063158	-3.87375	0.000107174	0.000543384	C27C12.1
WBGene00012029	496.931	-0.244657	0.0781818	-3.12933	0.00175204	0.00629501	T25G3.1
WBGene00002996	1348.31	-0.244406	0.0596712	-4.09589	4.20555e-05	0.000236935	lin-7
WBGene00022586	4041.12	-0.244394	0.0332399	-7.35242	1.94655e-13	6.00857e-12	ZC308.4
WBGene00012864	520.677	-0.244323	0.0804053	-3.03864	0.00237646	0.00821098	Y45F3A.9
WBGene00020096	914.941	-0.243782	0.0671273	-3.63164	0.000281627	0.00127548	R144.6
WBGene00020798	3138.33	-0.243708	0.0416598	-5.84995	4.91717e-09	6.47343e-08	T25D3.4
WBGene00077732	8223.24	-0.243654	0.0242722	-10.0384	1.0335e-23	1.22453e-21	szy-4
WBGene00012660	728.404	-0.243637	0.0603536	-4.03683	5.41789e-05	0.000296361	Y39A1A.24
WBGene00009823	454.699	-0.243534	0.0648549	-3.75506	0.000173297	0.000826919	gadr-6
WBGene00009878	3407.72	-0.24346	0.0293278	-8.30135	1.02936e-16	4.9703e-15	F49C12.9
WBGene00021486	10766.8	-0.243346	0.0372639	-6.53034	6.56191e-11	1.21693e-09	lbp-9
WBGene00015194	1314.52	-0.243192	0.046713	-5.20609	1.92857e-07	1.83822e-06	trul-1
WBGene00013095	2450.98	-0.242683	0.0292178	-8.30599	9.89933e-17	4.8253e-15	ing-3
WBGene00007050	3833.53	-0.242518	0.0738624	-3.28338	0.00102571	0.0039399	utp-20
WBGene00012512	1636.76	-0.242487	0.0556492	-4.35742	1.31605e-05	8.37307e-05	ekl-5
WBGene00015485	1918.92	-0.242276	0.0376744	-6.43078	1.26949e-10	2.26582e-09	C05D11.8
WBGene00021906	2629.05	-0.242222	0.059898	-4.0439	5.25688e-05	0.000288566	Y55B1AR.2
WBGene00012723	391.173	-0.242164	0.0760397	-3.1847	0.00144904	0.00532307	Y39G8B.2
WBGene00001049	2690.22	-0.242069	0.0358816	-6.74633	1.51633e-11	3.21708e-10	dog-1
WBGene00018777	1265.77	-0.241949	0.0525553	-4.6037	4.15045e-06	2.99155e-05	F53H1.3
WBGene00011410	5537.84	-0.241887	0.0277467	-8.71769	2.83944e-18	1.70178e-16	T04A8.8
WBGene00015915	2647.15	-0.241784	0.0337232	-7.16965	7.51892e-13	2.07181e-11	C17G10.1
WBGene00004015	5251.57	-0.241601	0.0242779	-9.95149	2.48446e-23	2.7531e-21	phb-2
WBGene00022791	1141.54	-0.24134	0.0614553	-3.92708	8.59835e-05	0.000446529	ZK686.1
WBGene00003150	16146.9	-0.241281	0.0207097	-11.6506	2.27782e-31	5.56909e-29	mbk-2
WBGene00003119	1827.13	-0.24123	0.0597938	-4.03437	5.47499e-05	0.000299153	mac-1
WBGene00001865	3689.17	-0.241214	0.0275665	-8.75028	2.12816e-18	1.3008e-16	him-6
WBGene00015098	503.533	-0.240713	0.0744709	-3.23231	0.00122794	0.00461318	snpc-3.1
WBGene00000548	8178.21	-0.240449	0.0350004	-6.8699	6.42485e-12	1.43423e-10	clr-1
WBGene00017547	2956.22	-0.240188	0.0338935	-7.08653	1.37514e-12	3.54201e-11	alfa-1
WBGene00010840	5199.78	-0.239898	0.0404802	-5.9263	3.09836e-09	4.2346e-08	M03C11.3
WBGene00016158	2722.49	-0.239665	0.033073	-7.24653	4.27595e-13	1.24739e-11	ari-1.1
WBGene00044071	581.733	-0.239653	0.0681855	-3.51472	0.000440213	0.00188193	dhhc-14
WBGene00016511	508.833	-0.23955	0.0700936	-3.41757	0.000631836	0.00257738	C37H5.13
WBGene00013350	768.178	-0.239547	0.0604973	-3.95963	7.50651e-05	0.000397192	slr-2
WBGene00018632	1521.16	-0.239531	0.0477105	-5.02051	5.15346e-07	4.47708e-06	tag-296
WBGene00011066	2628.72	-0.239519	0.0418147	-5.7281	1.01562e-08	1.2461e-07	ztf-15
WBGene00008364	725.914	-0.239398	0.0605439	-3.95412	7.68162e-05	0.000404513	slc-25A26
WBGene00018609	2198.75	-0.239323	0.050398	-4.74866	2.04767e-06	1.5751e-05	F48E8.2
WBGene00001335	378.227	-0.23932	0.0783897	-3.05295	0.00226604	0.00787186	F35A5.8
WBGene00001194	6769.18	-0.239278	0.0300682	-7.95783	1.75078e-15	7.09664e-14	egl-27
WBGene00022792	2399.73	-0.239202	0.0346048	-6.91238	4.76605e-12	1.09081e-10	ZK686.2
WBGene00000867	8826.13	-0.239167	0.0272091	-8.78994	1.49645e-18	9.48554e-17	cyb-2.2
WBGene00015922	753.784	-0.239164	0.0733212	-3.26187	0.00110681	0.00421465	C17H11.2
WBGene00013011	2395.44	-0.239141	0.0455523	-5.24981	1.52258e-07	1.47591e-06	snx-14
WBGene00016704	714.256	-0.23902	0.0717159	-3.33287	0.000859552	0.00338006	hosl-1
WBGene00019726	2922.67	-0.239001	0.0339488	-7.04006	1.92158e-12	4.77388e-11	bris-1
WBGene00016739	8399.75	-0.238888	0.0475782	-5.02097	5.14124e-07	4.46899e-06	pitr-1
WBGene00006808	2621.26	-0.238727	0.0466975	-5.1122	3.18431e-07	2.88178e-06	unc-76
WBGene00007111	5438.57	-0.238543	0.0245589	-9.71311	2.65123e-22	2.56836e-20	sart-3
WBGene00013740	1521.15	-0.238511	0.0381737	-6.24804	4.15622e-10	6.81046e-09	hut-1
WBGene00007914	2474.98	-0.238464	0.0388106	-6.1443	8.03175e-10	1.24085e-08	mys-4
WBGene00001628	3081.1	-0.237789	0.0261864	-9.08064	1.07939e-19	7.66171e-18	gly-3
WBGene00007390	1468.11	-0.237769	0.0415597	-5.72115	1.05807e-08	1.2914e-07	lmtr-3
WBGene00004984	32688.8	-0.237553	0.0266631	-8.90942	5.13015e-19	3.37691e-17	spn-4
WBGene00001983	4756.86	-0.237298	0.0516417	-4.59508	4.32584e-06	3.10633e-05	hoe-1
WBGene00006562	9894.33	-0.237224	0.026661	-8.89781	5.69593e-19	3.73338e-17	tdc-1
WBGene00004762	5356.48	-0.237182	0.0299233	-7.92632	2.25727e-15	9.10175e-14	sel-5
WBGene00018516	360.317	-0.237135	0.0793711	-2.98767	0.00281114	0.00950185	gakh-1
WBGene00002008	12839.3	-0.237056	0.0641435	-3.69572	0.000219269	0.00101729	hsp-4
WBGene00004109	4094.05	-0.236876	0.0283557	-8.35374	6.61355e-17	3.30742e-15	stam-1
WBGene00004374	45308.3	-0.236872	0.019082	-12.4134	2.2114e-35	6.81243e-33	rme-2
WBGene00018897	1931.75	-0.236792	0.0511945	-4.62535	3.73974e-06	2.72098e-05	zipt-2.4
WBGene00018698	2537.7	-0.236569	0.0348128	-6.79546	1.07968e-11	2.33243e-10	vha-18
WBGene00022880	5966.48	-0.236551	0.028037	-8.43707	3.25386e-17	1.70474e-15	tbc-2
WBGene00017269	1965.4	-0.236437	0.0439779	-5.37627	7.60434e-08	7.89283e-07	F08F8.4
WBGene00001977	11470.6	-0.236437	0.0358736	-6.59083	4.37369e-11	8.38953e-10	hmg-12
WBGene00000496	25903.5	-0.23641	0.0252659	-9.35689	8.21201e-21	7.0272e-19	chs-1
WBGene00014120	2178.26	-0.236361	0.0361489	-6.53853	6.21258e-11	1.15602e-09	ZK858.7
WBGene00000465	104139	-0.236268	0.0312169	-7.56858	3.77315e-14	1.27172e-12	cpg-1
WBGene00008061	2158.14	-0.236125	0.0351571	-6.71628	1.86427e-11	3.86999e-10	C41G7.3
WBGene00020314	1943.45	-0.236111	0.0340983	-6.92442	4.37779e-12	1.00698e-10	T07E3.3
WBGene00011543	1192.48	-0.236081	0.0598773	-3.94274	8.05554e-05	0.000422182	acl-2
WBGene00022107	1144.97	-0.236048	0.048024	-4.91521	8.86867e-07	7.36014e-06	Y71F9AL.1
WBGene00020830	611.427	-0.235991	0.0675332	-3.49445	0.000475038	0.00201096	T26C11.4
WBGene00010132	1542.04	-0.235981	0.0436206	-5.40986	6.3073e-08	6.63602e-07	F55H2.7
WBGene00019121	4183.24	-0.235803	0.040341	-5.84526	5.05791e-09	6.65303e-08	npl-4.2
WBGene00015591	3061.82	-0.235578	0.0381348	-6.17752	6.5117e-10	1.02451e-08	cyk-7
WBGene00015501	3915.8	-0.235323	0.0251722	-9.34854	8.88626e-21	7.52061e-19	C06A5.3
WBGene00013578	3275.61	-0.235258	0.0319867	-7.35487	1.91116e-13	5.92306e-12	scav-2
WBGene00002240	2081.37	-0.235233	0.0389219	-6.04372	1.50597e-09	2.18422e-08	ksr-2
WBGene00022273	533.233	-0.235227	0.0652173	-3.60682	0.000309969	0.00138671	Y73E7A.6
WBGene00011887	1864.87	-0.235181	0.0442557	-5.31415	1.07158e-07	1.07457e-06	set-17
WBGene00007413	2450.46	-0.234898	0.0385026	-6.10083	1.05516e-09	1.5764e-08	pro-2
WBGene00003592	2568.5	-0.234877	0.0336083	-6.98866	2.77533e-12	6.65862e-11	nfi-1
WBGene00015083	21766.6	-0.234852	0.0225855	-10.3983	2.52326e-25	3.53326e-23	egg-1
WBGene00007907	1575.81	-0.234743	0.0579062	-4.05384	5.03832e-05	0.000278255	C34B4.2
WBGene00006736	5401.33	-0.234456	0.0402718	-5.82185	5.82001e-09	7.55865e-08	ulp-1
WBGene00000113	1339.55	-0.234339	0.0747384	-3.13545	0.00171591	0.00618248	alh-7
WBGene00001855	12387.6	-0.23432	0.033608	-6.97216	3.12107e-12	7.37078e-11	hil-4
WBGene00013445	1293.97	-0.234209	0.0533654	-4.38877	1.13991e-05	7.36806e-05	Y66D12A.19
WBGene00019513	362.69	-0.234171	0.075836	-3.08786	0.00201604	0.00711899	lido-7
WBGene00011761	2666.72	-0.234149	0.0299465	-7.81891	5.32811e-15	2.04661e-13	T13H5.8
WBGene00002850	7710.19	-0.233921	0.036747	-6.3657	1.944e-10	3.35312e-09	let-716
WBGene00021810	1629.99	-0.233856	0.056396	-4.14668	3.37333e-05	0.000194531	phf-15
WBGene00018482	7287.42	-0.233828	0.0331039	-7.06346	1.62411e-12	4.12129e-11	F45F2.10
WBGene00019380	3361.24	-0.233658	0.0552124	-4.23198	2.3164e-05	0.000139216	K04C2.2
WBGene00001609	13364.5	-0.233639	0.029891	-7.81637	5.43693e-15	2.08321e-13	glp-1
WBGene00009027	659.632	-0.233533	0.0668522	-3.49327	0.000477142	0.00201741	F21G4.6
WBGene00000418	1472.26	-0.233486	0.0442477	-5.27681	1.31453e-07	1.28884e-06	ced-4
WBGene00009276	888.347	-0.233207	0.0516051	-4.51907	6.2113e-06	4.28257e-05	F30F8.9
WBGene00003952	4485.64	-0.23317	0.0323017	-7.21851	5.25593e-13	1.49367e-11	pbs-6
WBGene00013253	905.731	-0.232986	0.0524053	-4.44584	8.75471e-06	5.79995e-05	Y57A10A.8
WBGene00003603	412.993	-0.232882	0.0755908	-3.08082	0.00206431	0.00726612	nhr-4
WBGene00000935	13619.8	-0.232493	0.0276312	-8.41415	3.95763e-17	2.04562e-15	daz-1
WBGene00021660	1583.57	-0.232321	0.0520602	-4.46255	8.09884e-06	5.41434e-05	nol-14
WBGene00255714	1117.58	-0.2321	0.0696501	-3.33237	0.000861109	0.00338531	B0511.19
WBGene00018483	3653.55	-0.231984	0.0344442	-6.73508	1.63839e-11	3.44285e-10	F45F2.11
WBGene00008561	1811.37	-0.23153	0.0524466	-4.41459	1.01201e-05	6.58556e-05	F07H5.10
WBGene00010131	939.319	-0.231105	0.0540676	-4.27436	1.91686e-05	0.000117397	F55H2.5
WBGene00008688	1235.53	-0.23109	0.058283	-3.96496	7.34096e-05	0.000389369	rbm-34
WBGene00020316	1324.21	-0.230837	0.0409266	-5.64028	1.69769e-08	1.9992e-07	brc-2
WBGene00018909	2218.29	-0.230586	0.0449009	-5.13543	2.81501e-07	2.58093e-06	slx-1
WBGene00020652	7666.78	-0.23044	0.0635336	-3.62706	0.000286662	0.00129511	egg-4
WBGene00004900	1188.62	-0.230394	0.0449102	-5.1301	2.89591e-07	2.64252e-06	snf-1
WBGene00009974	3599.06	-0.230125	0.0549085	-4.19106	2.77652e-05	0.000163794	F53C11.4
WBGene00021467	2714.01	-0.230069	0.0352478	-6.52721	6.70073e-11	1.24052e-09	Y39G10AR.9
WBGene00022034	9086.34	-0.229994	0.0240793	-9.55151	1.27825e-21	1.17898e-19	deps-1
WBGene00000863	3318.64	-0.229989	0.0337219	-6.82018	9.09286e-12	1.98101e-10	cya-1
WBGene00009223	1071.95	-0.22996	0.044857	-5.1265	2.95181e-07	2.69034e-06	mdt-28
WBGene00012106	1109.52	-0.229788	0.0568575	-4.04148	5.31154e-05	0.000291152	T27F6.7
WBGene00006944	3312.29	-0.22956	0.0325709	-7.048	1.81512e-12	4.53134e-11	wrn-1
WBGene00004411	6103.62	-0.229346	0.0343987	-6.66728	2.60581e-11	5.23986e-10	rpc-1
WBGene00000144	784.694	-0.229266	0.0598739	-3.82915	0.000128586	0.000637056	apc-10
WBGene00020197	613.553	-0.228962	0.0680776	-3.36325	0.000770293	0.0030714	mans-3
WBGene00004304	9696.62	-0.22892	0.0241269	-9.48816	2.35145e-21	2.10567e-19	ran-3
WBGene00001660	1170.42	-0.228753	0.0461835	-4.95313	7.30309e-07	6.16043e-06	gop-1
WBGene00010496	2001.75	-0.228622	0.0378324	-6.04302	1.51258e-09	2.18969e-08	sec-12
WBGene00016989	764.929	-0.228615	0.069463	-3.29118	0.000997664	0.00385138	mrpl-48
WBGene00011318	3652.2	-0.228532	0.0289727	-7.88785	3.07426e-15	1.22043e-13	cdt-2
WBGene00004276	1182.99	-0.228457	0.0441837	-5.17062	2.33319e-07	2.19269e-06	rab-14
WBGene00011788	853.448	-0.228445	0.0506445	-4.51076	6.4595e-06	4.43188e-05	hal-3
WBGene00001331	1021.48	-0.228434	0.0626484	-3.64629	0.000266051	0.00121171	erd-2.1
WBGene00016380	1878.98	-0.228258	0.0466109	-4.8971	9.72625e-07	7.98154e-06	ntp-1
WBGene00001862	2603.85	-0.228202	0.0387053	-5.89589	3.72677e-09	4.99161e-08	him-3
WBGene00022121	2220.99	-0.228192	0.045241	-5.04391	4.56113e-07	4.00543e-06	cogc-3
WBGene00001571	3074.02	-0.228185	0.0407934	-5.59366	2.22336e-08	2.5481e-07	gei-14
WBGene00022172	920.585	-0.22801	0.0499438	-4.56533	4.98698e-06	3.52683e-05	cosa-1
WBGene00013862	3744.24	-0.227664	0.0396525	-5.74149	9.38496e-09	1.15923e-07	wdr-5.3
WBGene00014115	14288.8	-0.227654	0.0245236	-9.28308	1.64653e-20	1.31407e-18	gld-4
WBGene00003950	4030.06	-0.227622	0.0360768	-6.30937	2.80178e-10	4.74762e-09	pbs-4
WBGene00008822	496.594	-0.227545	0.0669171	-3.4004	0.000672883	0.00272963	F14H3.3
WBGene00022059	3672.89	-0.227531	0.0501989	-4.53259	5.82657e-06	4.03719e-05	Y67D8A.2
WBGene00000913	29984.3	-0.227471	0.0203758	-11.1638	6.13017e-29	1.24241e-26	daf-18
WBGene00020412	2976.38	-0.227357	0.0310553	-7.32103	2.4607e-13	7.47577e-12	T10E9.2
WBGene00001632	3784.61	-0.227272	0.027521	-8.25812	1.47987e-16	6.97077e-15	gly-7
WBGene00016353	814.281	-0.227263	0.0574065	-3.95885	7.53131e-05	0.000398231	C33F10.4
WBGene00011898	5524.61	-0.227071	0.0349426	-6.49839	8.11868e-11	1.47816e-09	T21C9.13
WBGene00009372	4030.65	-0.226982	0.02349	-9.66291	4.33386e-22	4.09537e-20	evl-18
WBGene00019862	3187.92	-0.226805	0.0351559	-6.4514	1.1082e-10	1.98715e-09	nrde-3
WBGene00016561	429.623	-0.226767	0.0761959	-2.9761	0.00291938	0.00980533	eri-6
WBGene00021795	1100.65	-0.226558	0.0523402	-4.32856	1.50086e-05	9.40131e-05	Y52E8A.2
WBGene00022350	2570.79	-0.226513	0.0448133	-5.05459	4.31326e-07	3.80075e-06	Y82E9BR.18
WBGene00017538	781.974	-0.226448	0.0524305	-4.31901	1.56729e-05	9.77367e-05	ceh-49
WBGene00006377	888.638	-0.226433	0.0584338	-3.87505	0.000106605	0.000540854	syp-3
WBGene00007221	3864.95	-0.226334	0.0279046	-8.11098	5.02117e-16	2.24177e-14	cpna-3
WBGene00021394	1710.17	-0.226194	0.0409014	-5.53023	3.19806e-08	3.56438e-07	Y38C1AA.1
WBGene00011600	2160.98	-0.226038	0.0408957	-5.52718	3.25413e-08	3.62163e-07	zim-2
WBGene00018015	1636.36	-0.225761	0.0396794	-5.68962	1.27322e-08	1.53064e-07	F33G12.3
WBGene00000074	1142.66	-0.225712	0.0479088	-4.71129	2.46159e-06	1.85136e-05	adm-2
WBGene00012835	3823.27	-0.225438	0.0559458	-4.02959	5.58754e-05	0.000304654	ani-3
WBGene00017931	4793.37	-0.22534	0.0245602	-9.17499	4.51634e-20	3.34448e-18	picc-1
WBGene00007686	3570.14	-0.22528	0.0314477	-7.16363	7.85709e-13	2.16112e-11	tomm-40
WBGene00021943	1346.02	-0.225073	0.0517508	-4.34917	1.36653e-05	8.64779e-05	Y55F3BR.6
WBGene00007011	383.657	-0.225056	0.0743971	-3.02506	0.00248581	0.00853901	mdt-1.2
WBGene00017985	2596.21	-0.224953	0.0334639	-6.72225	1.78934e-11	3.72952e-10	neg-1
WBGene00016068	625.993	-0.224947	0.0654149	-3.43877	0.000584373	0.00240478	C24H10.2
WBGene00022851	1135.64	-0.224943	0.0491521	-4.57647	4.72893e-06	3.37221e-05	ZK1127.4
WBGene00011994	4295.07	-0.224942	0.0402951	-5.58236	2.37278e-08	2.70725e-07	samp-1
WBGene00008805	733.857	-0.224851	0.0587932	-3.82444	0.000131071	0.000647496	git-1
WBGene00021753	2888.25	-0.224781	0.0366519	-6.13288	8.63036e-10	1.32141e-08	Y50D7A.3
WBGene00020184	2282.62	-0.224778	0.0325753	-6.90025	5.1911e-12	1.17759e-10	uba-5
WBGene00019247	4846.97	-0.224723	0.0248062	-9.05917	1.31447e-19	9.28749e-18	syp-4
WBGene00010048	1864.05	-0.224693	0.0402927	-5.57652	2.45381e-08	2.78526e-07	F54D5.2
WBGene00012360	7023.32	-0.224673	0.0276864	-8.11493	4.86075e-16	2.17646e-14	tat-3
WBGene00007785	1871.76	-0.224316	0.0438358	-5.11719	3.10115e-07	2.81313e-06	tofu-1
WBGene00007435	1342.32	-0.223968	0.0486014	-4.60827	4.06042e-06	2.93352e-05	algn-6
WBGene00007956	1443.32	-0.223955	0.047513	-4.71355	2.43436e-06	1.83357e-05	trpp-9
WBGene00003222	5577.41	-0.22388	0.029264	-7.65037	2.0041e-14	7.06387e-13	mes-4
WBGene00000871	5790.13	-0.223831	0.0278725	-8.03053	9.70527e-16	4.16408e-14	cye-1
WBGene00007352	30912.9	-0.22379	0.0335859	-6.66322	2.67898e-11	5.37297e-10	cdc-48.1
WBGene00015308	3502.69	-0.223697	0.025655	-8.71942	2.79622e-18	1.68903e-16	ddi-1
WBGene00009186	19190	-0.223269	0.0243644	-9.16373	5.01319e-20	3.65963e-18	trcs-1
WBGene00006810	784.583	-0.223081	0.0665693	-3.35111	0.000804892	0.00318954	unc-78
WBGene00003162	11092.6	-0.223075	0.0331743	-6.72434	1.76393e-11	3.68155e-10	mdh-2
WBGene00021539	3082.59	-0.222966	0.0357854	-6.23065	4.6451e-10	7.54731e-09	Y42H9AR.4
WBGene00019381	2101.82	-0.222883	0.0492675	-4.52395	6.06971e-06	4.19057e-05	K04C2.3
WBGene00016145	1118.4	-0.222635	0.0507445	-4.38736	1.14735e-05	7.40679e-05	C26E6.12
WBGene00013985	7958.46	-0.222522	0.036117	-6.16113	7.22265e-10	1.12553e-08	sec-16
WBGene00004277	2172.49	-0.222416	0.0551047	-4.03625	5.43133e-05	0.000296873	rab-18
WBGene00002251	10136.3	-0.222379	0.0238378	-9.32884	1.07034e-20	8.86365e-19	lat-1
WBGene00001087	6821.38	-0.222257	0.0323795	-6.86412	6.69006e-12	1.48912e-10	dpy-28
WBGene00012845	2370.74	-0.222097	0.0491036	-4.52303	6.09603e-06	4.20686e-05	set-24
WBGene00008934	1222.49	-0.221457	0.0445086	-4.9756	6.50447e-07	5.546e-06	F18C12.3
WBGene00001831	3063.57	-0.221407	0.0504532	-4.38835	1.14212e-05	7.37924e-05	hcp-3
WBGene00011500	863.924	-0.221262	0.0581488	-3.8051	0.000141749	0.000694232	T05G5.5
WBGene00001645	4258.58	-0.221163	0.0318848	-6.93631	4.02464e-12	9.31997e-11	gly-20
WBGene00016178	7200.31	-0.221161	0.0542179	-4.07911	4.52086e-05	0.000252666	mesp-1
WBGene00012908	1695.77	-0.221066	0.0541798	-4.08024	4.49891e-05	0.000251622	Y46G5A.18
WBGene00008052	3676.46	-0.221043	0.03232	-6.83918	7.96474e-12	1.74759e-10	ctns-1
WBGene00013212	2261.4	-0.221001	0.0416634	-5.30445	1.1301e-07	1.12376e-06	Y54G11A.1
WBGene00011985	3533.82	-0.22082	0.042045	-5.252	1.50459e-07	1.46216e-06	T24D1.2
WBGene00000196	1114.2	-0.220738	0.0462177	-4.77606	1.78763e-06	1.39629e-05	aars-1
WBGene00020425	2618.23	-0.220584	0.0374217	-5.89455	3.75696e-09	5.02766e-08	syx-18
WBGene00013143	1884.58	-0.220411	0.0678559	-3.24822	0.00116131	0.00439499	Y53C12B.1
WBGene00017774	5339.21	-0.220032	0.0272984	-8.06025	7.61395e-16	3.29432e-14	nop-1
WBGene00010427	3591.22	-0.219909	0.0307272	-7.15682	8.25686e-13	2.247e-11	hpo-11
WBGene00017986	5545.28	-0.219747	0.0235391	-9.3354	1.00614e-20	8.37705e-19	F32D1.7
WBGene00021014	1292.46	-0.219571	0.0466481	-4.70696	2.51443e-06	1.88649e-05	W03G9.2
WBGene00003012	3302.86	-0.219455	0.0358619	-6.11945	9.38984e-10	1.42214e-08	lin-26
WBGene00004467	6478.73	-0.219433	0.024712	-8.8796	6.70992e-19	4.36088e-17	rpn-11
WBGene00019503	1985.19	-0.219432	0.0426552	-5.14432	2.68498e-07	2.48389e-06	tbce-1
WBGene00017951	5069.07	-0.219361	0.0311164	-7.04968	1.79327e-12	4.49133e-11	panl-2
WBGene00006977	6012.37	-0.21934	0.033717	-6.50531	7.75348e-11	1.41837e-09	zif-1
WBGene00004055	557.959	-0.219326	0.0687932	-3.1882	0.00143162	0.0052691	pmk-1
WBGene00010051	2224.71	-0.219294	0.0312895	-7.00853	2.40835e-12	5.86033e-11	F54D5.5
WBGene00013894	6288.87	-0.219284	0.0321422	-6.82232	8.95839e-12	1.95725e-10	ZC434.8
WBGene00013667	2214.58	-0.219261	0.03532	-6.20786	5.37116e-10	8.6e-09	Y105E8A.2
WBGene00018586	7565.85	-0.219246	0.029864	-7.34148	2.11238e-13	6.49441e-12	ubxn-3
WBGene00022195	1403.61	-0.21916	0.0424391	-5.1641	2.41601e-07	2.25675e-06	Y71H2B.5
WBGene00022462	2408.38	-0.219088	0.0341561	-6.4143	1.4147e-10	2.49607e-09	Y110A7A.15
WBGene00010990	2885.51	-0.218425	0.0291527	-7.49242	6.76173e-14	2.19265e-12	tceb-3
WBGene00016609	767.272	-0.218418	0.0610919	-3.57524	0.00034991	0.00154299	C43E11.12
WBGene00010770	1690.45	-0.218356	0.0580351	-3.76248	0.000168237	0.000805767	K11D2.4
WBGene00008940	638.008	-0.218297	0.0690557	-3.16117	0.00157135	0.00571915	F18H3.4
WBGene00000772	7934.67	-0.218258	0.0270223	-8.07695	6.6407e-16	2.92435e-14	cpb-3
WBGene00010582	3434.31	-0.218145	0.0342559	-6.36811	1.91376e-10	3.30839e-09	K05C4.5
WBGene00002368	4583.73	-0.218057	0.0403018	-5.4106	6.28149e-08	6.61338e-07	let-99
WBGene00019825	971.573	-0.217885	0.0525042	-4.14985	3.3269e-05	0.000192503	R02D3.8
WBGene00021732	2290.73	-0.217666	0.0451061	-4.82564	1.39557e-06	1.11436e-05	Y49G5B.1
WBGene00012241	3506.47	-0.217553	0.0286064	-7.60505	2.84786e-14	9.83534e-13	W04A8.6
WBGene00017245	4341.92	-0.217438	0.0364804	-5.96043	2.51583e-09	3.51326e-08	srpa-72
WBGene00018585	2561.4	-0.217351	0.0351622	-6.18139	6.35404e-10	1.00484e-08	F48A11.4
WBGene00019153	1524.95	-0.217344	0.0419159	-5.18523	2.15752e-07	2.04151e-06	H04M03.3
WBGene00008207	538.134	-0.217328	0.0593817	-3.65985	0.000252367	0.00115588	C49F5.3
WBGene00013261	1392.64	-0.216904	0.0602621	-3.59934	0.000319023	0.00142185	sinh-1
WBGene00006829	1948.32	-0.216726	0.0357158	-6.06806	1.29462e-09	1.90642e-08	unc-101
WBGene00007101	2483.77	-0.216578	0.0380097	-5.69796	1.21249e-08	1.46249e-07	B0024.11
WBGene00019725	1057.07	-0.216486	0.053335	-4.05898	4.92883e-05	0.000272893	algn-14
WBGene00000101	14248.3	-0.216383	0.0250522	-8.63728	5.7568e-18	3.26e-16	aka-1
WBGene00000147	990.03	-0.216363	0.0542643	-3.98721	6.68556e-05	0.000358682	aph-1
WBGene00000885	1254.42	-0.216284	0.0459092	-4.71114	2.46336e-06	1.85179e-05	cyn-9
WBGene00021012	3309.99	-0.215837	0.0304521	-7.08775	1.36312e-12	3.52283e-11	pig-1
WBGene00003815	5517.72	-0.215788	0.0261228	-8.2605	1.4506e-16	6.85386e-15	nars-1
WBGene00019326	2209.21	-0.21578	0.0386342	-5.5852	2.33432e-08	2.66733e-07	K02F3.2
WBGene00019254	652.498	-0.215574	0.0717946	-3.00265	0.00267638	0.00910832	H31G24.3
WBGene00004208	35903.8	-0.215395	0.0193215	-11.1479	7.32802e-29	1.4471e-26	ptc-1
WBGene00017031	6807.88	-0.215146	0.0275158	-7.81902	5.32353e-15	2.04661e-13	D1044.6
WBGene00015487	546.951	-0.215116	0.0662488	-3.2471	0.00116589	0.00441018	mrps-17
WBGene00008345	1293.63	-0.215063	0.0572575	-3.75607	0.000172601	0.000824621	C56A3.6
WBGene00003258	2722.04	-0.21503	0.0361608	-5.94649	2.73959e-09	3.78797e-08	cogc-1
WBGene00012650	6328.92	-0.214854	0.0259484	-8.28008	1.23097e-16	5.88841e-15	orc-1
WBGene00008411	3921.16	-0.214817	0.0304748	-7.04899	1.80227e-12	4.50656e-11	mans-1
WBGene00002035	5692.44	-0.214767	0.0278697	-7.7061	1.29721e-14	4.70141e-13	hum-1
WBGene00006817	2212.95	-0.214725	0.0468262	-4.58557	4.52744e-06	3.24053e-05	unc-85
WBGene00004505	7765.29	-0.214564	0.024321	-8.82217	1.12264e-18	7.14547e-17	rpt-5
WBGene00006590	2168.96	-0.214536	0.036776	-5.83358	5.42502e-09	7.08749e-08	toc-1
WBGene00007089	1830.7	-0.214465	0.0514786	-4.1661	3.09851e-05	0.000180713	B0001.4
WBGene00010781	914.965	-0.214451	0.0537515	-3.98967	6.61642e-05	0.000355592	K11H3.4
WBGene00017749	1428.74	-0.21432	0.04139	-5.17807	2.24199e-07	2.11342e-06	rpoa-49
WBGene00007150	14410.5	-0.21424	0.0256781	-8.34329	7.225e-17	3.60151e-15	acly-2
WBGene00022759	3363.33	-0.214152	0.0320428	-6.6833	2.33619e-11	4.75355e-10	ZK546.2
WBGene00004732	13614.6	-0.214116	0.04079	-5.24923	1.52736e-07	1.47961e-06	sax-7
WBGene00014139	2472.98	-0.213608	0.0375348	-5.69093	1.26352e-08	1.52047e-07	nstp-5
WBGene00013967	1020.59	-0.213583	0.0598595	-3.56808	0.000359608	0.00157987	ZK287.7
WBGene00013669	1585.95	-0.213545	0.0393196	-5.431	5.60385e-08	5.99001e-07	tcab-1
WBGene00022721	1034.05	-0.213525	0.0584704	-3.65184	0.000260365	0.00118799	ugtp-1
WBGene00017373	3406.1	-0.213521	0.0421586	-5.0647	4.09053e-07	3.62523e-06	F10G7.10
WBGene00008238	2072.39	-0.21328	0.0369003	-5.77989	7.47484e-09	9.50743e-08	C50F4.16
WBGene00002072	5145.73	-0.213007	0.0305268	-6.97771	3.00029e-12	7.1317e-11	ima-1
WBGene00013552	2672.59	-0.21299	0.0394419	-5.40009	6.66085e-08	6.9699e-07	gmn-1
WBGene00004955	13724.4	-0.212883	0.0265596	-8.0153	1.09869e-15	4.64922e-14	spd-5
WBGene00010231	1856.64	-0.212858	0.0371534	-5.72918	1.00919e-08	1.23959e-07	F58B3.4
WBGene00017285	2266.99	-0.212851	0.0375147	-5.6738	1.39668e-08	1.6651e-07	F09E5.7
WBGene00003923	4098.24	-0.212832	0.0389532	-5.46379	4.66085e-08	5.03797e-07	pas-2
WBGene00008918	3116.34	-0.212701	0.0391536	-5.43246	5.55809e-08	5.94936e-07	F17C11.7
WBGene00001499	3466.9	-0.212698	0.0258508	-8.2279	1.90524e-16	8.89283e-15	fsn-1
WBGene00015150	1037.34	-0.21269	0.0508048	-4.18642	2.83393e-05	0.000166671	B0336.13
WBGene00003472	5295.03	-0.212605	0.0352177	-6.03688	1.57119e-09	2.27026e-08	mtk-1
WBGene00017696	3541.31	-0.21241	0.035874	-5.92099	3.20004e-09	4.36583e-08	polk-1
WBGene00020822	1745.62	-0.212318	0.0509083	-4.17061	3.03785e-05	0.000177646	T26A5.6
WBGene00016652	2340.57	-0.212267	0.0372897	-5.69239	1.25276e-08	1.5087e-07	got-2.1
WBGene00022233	1988.16	-0.212149	0.0346399	-6.12441	9.10185e-10	1.38397e-08	ipla-6
WBGene00006437	8823.98	-0.212044	0.0291346	-7.27808	3.3861e-13	1.00493e-11	mrck-1
WBGene00010044	2653.22	-0.211846	0.0470208	-4.50536	6.62603e-06	4.53402e-05	F54C9.9
WBGene00013719	3223.56	-0.211832	0.0360624	-5.87402	4.25342e-09	5.65764e-08	Y106G6H.6
WBGene00004465	7107.73	-0.211806	0.035407	-5.98204	2.20359e-09	3.11394e-08	rpn-9
WBGene00022852	943.478	-0.211805	0.0502864	-4.21197	2.53152e-05	0.00015096	ZK1127.5
WBGene00008506	13467.1	-0.211795	0.0264685	-8.00178	1.22629e-15	5.08256e-14	tkt-1
WBGene00007623	1460.45	-0.211666	0.0463062	-4.57101	4.85385e-06	3.44693e-05	C16C10.2
WBGene00019894	543.098	-0.211632	0.0710374	-2.97916	0.00289035	0.00972479	R05F9.11
WBGene00019460	1183.16	-0.211484	0.0563578	-3.75253	0.000175062	0.000834488	idi-1
WBGene00009731	2621.45	-0.211399	0.0334721	-6.31568	2.68981e-10	4.57297e-09	exo-1
WBGene00015557	3167.58	-0.211359	0.0321495	-6.57425	4.88983e-11	9.26421e-10	C06G4.1
WBGene00004506	5045.82	-0.211274	0.0257356	-8.20941	2.22275e-16	1.03123e-14	rpt-6
WBGene00021832	2139.68	-0.211271	0.037603	-5.61846	1.92667e-08	2.24035e-07	Y54E10A.12
WBGene00003478	2612	-0.211241	0.0368358	-5.73466	9.77082e-09	1.204e-07	mtm-6
WBGene00011986	6614.27	-0.211159	0.0342701	-6.16161	7.20074e-10	1.12374e-08	T24D1.3
WBGene00003912	4077.5	-0.211044	0.0322728	-6.53939	6.17716e-11	1.1519e-09	pal-1
WBGene00004324	2269.03	-0.210917	0.0392966	-5.3673	7.99223e-08	8.23777e-07	rde-2
WBGene00015698	4051.58	-0.21086	0.0352502	-5.9818	2.20689e-09	3.11573e-08	kca-1
WBGene00006066	532.53	-0.210842	0.0680046	-3.10041	0.00193254	0.00686348	sto-4
WBGene00006446	1958.03	-0.210744	0.0378696	-5.565	2.62148e-08	2.96176e-07	atx-3
WBGene00004895	2049.79	-0.210702	0.0359988	-5.85301	4.82742e-09	6.36617e-08	smu-1
WBGene00006840	8537.71	-0.210672	0.0362231	-5.81596	6.02864e-09	7.78367e-08	unc-116
WBGene00015156	1752.31	-0.210632	0.0413028	-5.09971	3.40176e-07	3.06776e-06	B0361.2
WBGene00012546	1517.6	-0.210581	0.048901	-4.30628	1.66022e-05	0.00010299	Y37D8A.4
WBGene00004206	1314.79	-0.210579	0.0421722	-4.99333	5.93484e-07	5.09556e-06	pst-1
WBGene00000392	980.267	-0.210347	0.0599583	-3.50823	0.000451107	0.00192157	cdd-2
WBGene00013268	1116.56	-0.21027	0.0497566	-4.22598	2.379e-05	0.000142694	tric-1B.2
WBGene00007579	956.305	-0.210205	0.0511938	-4.10605	4.02474e-05	0.000227699	C14B1.8
WBGene00000923	1989.02	-0.210064	0.0409166	-5.13396	2.83708e-07	2.59584e-06	daf-31
WBGene00015468	2169.11	-0.210034	0.0347935	-6.0366	1.57395e-09	2.27212e-08	madf-11
WBGene00007207	2023.86	-0.210031	0.0339693	-6.18298	6.29035e-10	9.97839e-09	B0564.7
WBGene00016674	1094.82	-0.209807	0.0482446	-4.34883	1.36868e-05	8.6578e-05	C45G9.2
WBGene00019396	2076.94	-0.209803	0.0413844	-5.06962	3.9861e-07	3.54082e-06	K04F10.3
WBGene00006613	2472.28	-0.209753	0.0318116	-6.59361	4.29247e-11	8.2543e-10	trm-1
WBGene00015188	1529.25	-0.209731	0.0459832	-4.56105	5.08988e-06	3.59301e-05	B0432.7
WBGene00006510	3250.71	-0.209731	0.0341736	-6.13721	8.39816e-10	1.28841e-08	mtrr-1
WBGene00018893	1858.26	-0.209687	0.0399361	-5.25056	1.51635e-07	1.47173e-06	wdr-12
WBGene00018925	1922.44	-0.209615	0.0404256	-5.18521	2.15775e-07	2.04151e-06	F56A11.5
WBGene00008458	598.889	-0.209528	0.0619376	-3.38289	0.000717266	0.00288838	E02H1.6
WBGene00010367	4130.24	-0.209282	0.0404625	-5.17226	2.31281e-07	2.17486e-06	H05L14.2
WBGene00009262	2831.84	-0.20927	0.0406113	-5.153	2.56353e-07	2.37868e-06	F30A10.3
WBGene00006618	2159.59	-0.209253	0.0526182	-3.97682	6.98436e-05	0.000372439	trt-1
WBGene00004768	5069.48	-0.209185	0.0296446	-7.05642	1.70852e-12	4.30708e-11	sel-11
WBGene00000227	4344.44	-0.209137	0.0511094	-4.09195	4.27758e-05	0.000240553	atm-1
WBGene00011037	3055.81	-0.208928	0.0372919	-5.60251	2.11274e-08	2.43297e-07	R05D11.9
WBGene00003925	3989.9	-0.208864	0.0315823	-6.61332	3.75798e-11	7.31784e-10	pas-4
WBGene00017300	6523.82	-0.208833	0.0260687	-8.01087	1.13902e-15	4.78048e-14	rpc-2
WBGene00013966	441.975	-0.208662	0.0688463	-3.03084	0.00243878	0.0083943	ztf-9
WBGene00003622	2117.8	-0.208526	0.0420723	-4.95637	7.18235e-07	6.07189e-06	nhr-23
WBGene00020462	2344.72	-0.208485	0.0387278	-5.38334	7.31157e-08	7.61461e-07	ari-2
WBGene00003229	15892.7	-0.208438	0.0267783	-7.78383	7.03605e-15	2.66073e-13	mex-3
WBGene00013140	1889.26	-0.208378	0.0356173	-5.85047	4.90182e-09	6.45875e-08	mop-25.2
WBGene00000409	3243.91	-0.20835	0.0459386	-4.53539	5.74974e-06	3.98754e-05	cdk-8
WBGene00005007	4084.48	-0.208302	0.0403696	-5.15987	2.47125e-07	2.30137e-06	spr-2
WBGene00017888	615.287	-0.208175	0.0595735	-3.49442	0.000475095	0.00201096	acl-11
WBGene00010725	494.034	-0.207911	0.0692268	-3.00333	0.00267042	0.00909004	erv-46
WBGene00022717	4578.23	-0.207813	0.0288707	-7.19805	6.10776e-13	1.71675e-11	hipr-1
WBGene00011597	2499.47	-0.207774	0.0308426	-6.7366	1.62136e-11	3.42106e-10	zim-1
WBGene00008990	5190.44	-0.207652	0.0299772	-6.92699	4.299e-12	9.9128e-11	smgl-1
WBGene00015916	1702.12	-0.207623	0.0404209	-5.13653	2.79864e-07	2.57205e-06	ttc-4
WBGene00009138	1066.8	-0.207579	0.056076	-3.70175	0.000214115	0.000995776	F25H9.6
WBGene00016376	2228.53	-0.207429	0.0431248	-4.80998	1.50948e-06	1.19601e-05	sec-10
WBGene00011834	4545.65	-0.207408	0.028241	-7.34421	2.06976e-13	6.37609e-12	dvc-1
WBGene00018957	922.78	-0.207376	0.0592165	-3.502	0.000461773	0.00196212	F56C11.5
WBGene00020403	2118.97	-0.207373	0.0443627	-4.67449	2.94687e-06	2.18961e-05	hrde-4
WBGene00022300	3484.62	-0.207347	0.0349664	-5.92989	3.03142e-09	4.15418e-08	Y76B12C.6
WBGene00004063	3114.13	-0.207213	0.035342	-5.86308	4.54359e-09	6.02279e-08	pmr-1
WBGene00000420	2440.74	-0.20706	0.0494744	-4.1852	2.84915e-05	0.000167438	ced-6
WBGene00017066	7254.88	-0.206956	0.027058	-7.64861	2.03164e-14	7.14459e-13	maco-1
WBGene00001630	2577.64	-0.206946	0.0330306	-6.26529	3.72141e-10	6.18348e-09	gly-5
WBGene00004371	7811.67	-0.206939	0.0560018	-3.69522	0.000219696	0.00101896	rig-4
WBGene00010232	3955.61	-0.206854	0.0296072	-6.98661	2.81605e-12	6.74583e-11	F58B3.6
WBGene00006373	2610.9	-0.206814	0.0424118	-4.87634	1.08072e-06	8.80756e-06	syx-5
WBGene00018150	2483.66	-0.206801	0.0359152	-5.75804	8.50974e-09	1.06565e-07	epg-4
WBGene00021276	1950.75	-0.20678	0.0351782	-5.87805	4.15119e-09	5.54079e-08	Y23H5B.5
WBGene00016342	522.258	-0.206714	0.0653104	-3.1651	0.00155032	0.00565599	C33C12.10
WBGene00016955	4689.5	-0.206659	0.0263698	-7.83698	4.61526e-15	1.79065e-13	perm-5
WBGene00004034	4354.23	-0.20664	0.0432577	-4.77695	1.77975e-06	1.39084e-05	pkc-3
WBGene00022702	2142.24	-0.20662	0.0420875	-4.9093	9.14041e-07	7.53289e-06	cutc-1
WBGene00006755	4602.96	-0.206502	0.0350954	-5.88403	4.00398e-09	5.34894e-08	unc-16
WBGene00013340	16338.8	-0.206444	0.0251546	-8.20701	2.26773e-16	1.04894e-14	tcc-1
WBGene00021661	2160.44	-0.206432	0.04342	-4.7543	1.99138e-06	1.53828e-05	mbtr-1
WBGene00000804	2537.1	-0.206274	0.0433099	-4.76276	1.90968e-06	1.4811e-05	csc-1
WBGene00021765	1635.16	-0.206223	0.054375	-3.79261	0.00014907	0.000725246	Y51F10.4
WBGene00009784	2782.7	-0.206159	0.0311029	-6.62828	3.39616e-11	6.66382e-10	F46C5.9
WBGene00002297	7936.57	-0.206085	0.0245325	-8.4005	4.44586e-17	2.27507e-15	ect-2
WBGene00020110	3535.66	-0.2056	0.0300972	-6.83119	8.4216e-12	1.84521e-10	hsp-75
WBGene00010709	1075.58	-0.205511	0.0543143	-3.78374	0.000154488	0.000749709	nol-9
WBGene00006477	614.555	-0.205498	0.0660287	-3.11226	0.00185661	0.00662743	chup-1
WBGene00013998	2516.4	-0.20512	0.0421478	-4.86668	1.13487e-06	9.21474e-06	gtf-2E1
WBGene00010408	2071.52	-0.205102	0.0463578	-4.42433	9.67432e-06	6.32754e-05	mboa-2
WBGene00022830	9211.96	-0.205049	0.026075	-7.86381	3.72621e-15	1.45672e-13	ZK973.1
WBGene00019481	2224.9	-0.204893	0.0384095	-5.33444	9.58411e-08	9.68027e-07	cogc-6
WBGene00009365	9451.58	-0.204581	0.0264966	-7.72103	1.15394e-14	4.22189e-13	F33H1.4
WBGene00000533	2374.69	-0.204533	0.0377341	-5.42038	5.94739e-08	6.29606e-07	clh-6
WBGene00014066	1527.72	-0.204533	0.043792	-4.67055	3.00389e-06	2.22875e-05	rev-1
WBGene00017738	896.829	-0.204459	0.053588	-3.8154	0.000135963	0.000668577	tipn-1
WBGene00014250	2051.06	-0.204447	0.0450609	-4.53712	5.7027e-06	3.95848e-05	ZK1307.9
WBGene00000075	766.398	-0.204301	0.0636006	-3.21224	0.00131703	0.00491072	adm-4
WBGene00006776	8631.27	-0.204244	0.0289598	-7.05268	1.75505e-12	4.40997e-11	unc-40
WBGene00014114	5164.4	-0.204208	0.0263673	-7.74477	9.57572e-15	3.56268e-13	tftc-3
WBGene00021752	2571.57	-0.204119	0.0333963	-6.11204	9.83679e-10	1.47821e-08	xpd-1
WBGene00010303	3087.74	-0.204043	0.0514435	-3.96635	7.29826e-05	0.000387505	cri-3
WBGene00003835	1452.76	-0.204015	0.0491744	-4.1488	3.34225e-05	0.000193101	nxf-2
WBGene00016632	4503.34	-0.203961	0.028746	-7.09529	1.29077e-12	3.35839e-11	C44B7.12
WBGene00001568	5160.55	-0.203777	0.0282162	-7.222	5.12302e-13	1.45859e-11	snpc-4
WBGene00004254	6997.84	-0.203776	0.0679873	-2.99727	0.00272408	0.00924818	pxf-1
WBGene00014078	2308.4	-0.203744	0.0360218	-5.65613	1.54824e-08	1.8302e-07	ZK792.5
WBGene00015462	2286.58	-0.203672	0.0375522	-5.42371	5.83739e-08	6.21378e-07	C05C8.5
WBGene00013017	598.963	-0.203645	0.0607137	-3.35419	0.00079598	0.0031591	Y48E1C.4
WBGene00015283	2254.61	-0.203613	0.0413168	-4.9281	8.30328e-07	6.94329e-06	C01B10.9
WBGene00003083	4843.27	-0.203537	0.0399306	-5.09728	3.44572e-07	3.10377e-06	lst-1
WBGene00003785	10678	-0.203535	0.0258507	-7.87349	3.44874e-15	1.35859e-13	nos-3
WBGene00009352	1814.06	-0.203525	0.0349099	-5.83003	5.54181e-09	7.23394e-08	F33A8.4
WBGene00007434	2026.19	-0.203511	0.0441884	-4.60553	4.11413e-06	2.96675e-05	arp-6
WBGene00004808	3548.62	-0.203469	0.0310643	-6.54995	5.75554e-11	1.07719e-09	skr-2
WBGene00000884	1208.04	-0.203451	0.0581668	-3.49771	0.000469264	0.00198792	cyn-8
WBGene00017011	2201.5	-0.203202	0.0387593	-5.24267	1.58274e-07	1.53134e-06	eaf-1
WBGene00004381	1233.66	-0.203131	0.0464942	-4.36896	1.24837e-05	7.99529e-05	rnf-5
WBGene00017349	8080.15	-0.203088	0.033144	-6.12742	8.93149e-10	1.3621e-08	farl-11
WBGene00219451	764.454	-0.203006	0.0602688	-3.36834	0.000756209	0.00302461	F52D2.12
WBGene00010631	10923.4	-0.20297	0.020473	-9.91404	3.61727e-23	3.92372e-21	cash-1
WBGene00016045	4148.48	-0.202943	0.0318955	-6.36275	1.98168e-10	3.40668e-09	spas-1
WBGene00013214	3306.51	-0.202832	0.0392549	-5.16706	2.378e-07	2.22529e-06	Y54G11A.3
WBGene00009159	2391.6	-0.202707	0.037985	-5.3365	9.47595e-08	9.57996e-07	F26E4.4
WBGene00010562	1635.8	-0.202697	0.0412755	-4.91083	9.06927e-07	7.48227e-06	cdc-48.3
WBGene00018847	5073.59	-0.202645	0.0286199	-7.08057	1.43561e-12	3.67932e-11	2022-03-06
WBGene00009456	3726.31	-0.202462	0.0282251	-7.17314	7.32982e-13	2.03426e-11	F36A2.9
WBGene00009771	1951.26	-0.202327	0.0380039	-5.32383	1.01604e-07	1.02221e-06	F46B6.6
WBGene00013442	684.036	-0.202205	0.0588404	-3.43649	0.000589297	0.00242375	Y66D12A.16
WBGene00012977	2470.36	-0.202126	0.0348178	-5.80526	6.42674e-09	8.24925e-08	Y48A6C.4
WBGene00003962	11639.6	-0.202091	0.0376885	-5.36214	8.22439e-08	8.44535e-07	pdi-1
WBGene00020300	687.93	-0.202088	0.0631151	-3.2019	0.00136523	0.00506713	tag-261
WBGene00000375	1487.96	-0.202044	0.0381857	-5.2911	1.21585e-07	1.20127e-06	cyp-44A1
WBGene00020286	778.197	-0.202002	0.0673362	-2.9999	0.00270071	0.00918099	gtsf-1
WBGene00021560	900.829	-0.201872	0.0502448	-4.01777	5.87508e-05	0.00031909	coh-4
WBGene00013381	1976.75	-0.201869	0.0442847	-4.55845	5.15326e-06	3.62612e-05	cyp-31A5
WBGene00007168	8566.22	-0.201781	0.0228364	-8.83594	9.92599e-19	6.37042e-17	B0393.3
WBGene00009404	4198.83	-0.201742	0.0286291	-7.04674	1.83164e-12	4.56516e-11	F35C11.5
WBGene00011320	4023.42	-0.201557	0.0462029	-4.36243	1.28628e-05	8.21417e-05	T01C3.3
WBGene00011815	3240.78	-0.201484	0.0440686	-4.57206	4.82942e-06	3.43592e-05	bath-43
WBGene00018703	986.333	-0.201458	0.0477555	-4.21853	2.45898e-05	0.000146919	sec-3
WBGene00016603	7584.62	-0.20143	0.027711	-7.26895	3.62289e-13	1.06699e-11	met-1
WBGene00001579	2659.46	-0.201368	0.0353987	-5.68856	1.28113e-08	1.53446e-07	gex-2
WBGene00006974	7823.39	-0.201362	0.0229894	-8.75891	1.97153e-18	1.2147e-16	zen-4
WBGene00013019	1370.19	-0.201288	0.045518	-4.42216	9.77196e-06	6.37786e-05	Y48G10A.2
WBGene00021628	2976.99	-0.201199	0.0403706	-4.9838	6.23462e-07	5.33807e-06	Y47D9A.1
WBGene00000121	7165.65	-0.201173	0.0326524	-6.16104	7.22681e-10	1.12553e-08	aly-2
WBGene00003507	1652.47	-0.201118	0.0455747	-4.41293	1.01982e-05	6.63014e-05	mut-14
WBGene00022253	4138.84	-0.200951	0.0294854	-6.81528	9.40785e-12	2.04674e-10	hrpf-2
WBGene00000843	3015.24	-0.200874	0.036019	-5.57688	2.44864e-08	2.78144e-07	cup-2
WBGene00021677	1250.69	-0.20076	0.0444907	-4.51241	6.40941e-06	4.40143e-05	pgs-1
WBGene00003021	6757.95	-0.200715	0.0206083	-9.73954	2.04486e-22	2.01903e-20	lin-36
WBGene00011526	1595.5	-0.200597	0.04607	-4.35417	1.33572e-05	8.47368e-05	cox-15
WBGene00001574	5644.47	-0.200546	0.0341628	-5.87031	4.34982e-09	5.77589e-08	gei-17
WBGene00016381	1684.9	-0.200346	0.038427	-5.21368	1.85131e-07	1.77215e-06	sgo-1
WBGene00002986	1415.84	-0.200329	0.0428486	-4.67526	2.93575e-06	2.1824e-05	lig-4
WBGene00008343	1215.35	-0.200284	0.0438459	-4.5679	4.92624e-06	3.48708e-05	C56A3.4
WBGene00017843	1893.56	-0.200282	0.0355234	-5.63805	1.71992e-08	2.02228e-07	F26G5.1
WBGene00006739	6732.02	-0.200282	0.0348357	-5.74932	8.96024e-09	1.11482e-07	ulp-4
WBGene00016236	1091.94	-0.200237	0.0460221	-4.35089	1.35587e-05	8.59444e-05	heri-1
WBGene00003149	1414.88	-0.200143	0.0412051	-4.85725	1.1903e-06	9.61414e-06	mbk-1
WBGene00007712	1111.51	-0.200016	0.0489643	-4.08494	4.4088e-05	0.00024712	mrpl-34
WBGene00014151	4587.08	-0.199964	0.0314236	-6.36351	1.9719e-10	3.39365e-09	vps-15
WBGene00008136	5017.13	-0.199571	0.0294967	-6.76589	1.32489e-11	2.8304e-10	C47D12.2
WBGene00009994	1084.31	-0.199513	0.0510268	-3.90997	9.23078e-05	0.000475365	F53F4.12
WBGene00011306	1511.68	-0.1995	0.0410672	-4.85791	1.18632e-06	9.59209e-06	R186.3
WBGene00017801	2097.29	-0.199489	0.0455758	-4.37708	1.20282e-05	7.71318e-05	F26A1.1
WBGene00004464	6075.36	-0.199479	0.0258524	-7.71607	1.19972e-14	4.37898e-13	rpn-8
WBGene00018890	2430.76	-0.199343	0.0454428	-4.38667	1.15102e-05	7.41805e-05	F55F8.2
WBGene00004752	2935.89	-0.199295	0.0328006	-6.07596	1.23247e-09	1.82011e-08	sec-5
WBGene00009451	4243.77	-0.199279	0.0265224	-7.51362	5.75148e-14	1.8849e-12	cids-2
WBGene00006566	1346.02	-0.199209	0.0429806	-4.63485	3.57191e-06	2.60873e-05	tgt-1
WBGene00012646	1097.68	-0.199203	0.0474691	-4.19647	2.71103e-05	0.000160423	lron-10
WBGene00002982	853.553	-0.199142	0.0578968	-3.43959	0.000582586	0.00239871	lgg-3
WBGene00004298	1944.92	-0.19898	0.0340542	-5.84303	5.12588e-09	6.73668e-08	rad-54
WBGene00012868	5559.7	-0.198856	0.0256414	-7.75529	8.8144e-15	3.28737e-13	tbc-9
WBGene00003164	1841.44	-0.198847	0.0443631	-4.48225	7.38602e-06	4.99855e-05	mdt-6
WBGene00011720	6417.89	-0.198517	0.0321329	-6.17801	6.49154e-10	1.02343e-08	T11G6.5
WBGene00004091	2791.67	-0.198494	0.0425861	-4.66101	3.14668e-06	2.32573e-05	pps-1
WBGene00009006	7670.49	-0.198451	0.0292335	-6.78847	1.13327e-11	2.44479e-10	F21D5.1
WBGene00007974	1830.27	-0.19836	0.0405487	-4.89189	9.98718e-07	8.17389e-06	dhfr-1
WBGene00018638	1891.89	-0.198215	0.0390289	-5.07868	3.80068e-07	3.3898e-06	F49E8.7
WBGene00011272	973.972	-0.198176	0.0518159	-3.82463	0.000130969	0.000647197	dtmk-1
WBGene00000079	4248.5	-0.198017	0.065408	-3.02741	0.00246659	0.00848245	adr-1
WBGene00012220	2329.94	-0.197958	0.0348935	-5.67321	1.40144e-08	1.66947e-07	W03C9.2
WBGene00008183	6908.25	-0.19795	0.0384656	-5.14615	2.6588e-07	2.46263e-06	rin-1
WBGene00013265	1241.44	-0.197904	0.0472626	-4.18733	2.82256e-05	0.000166129	parn-2
WBGene00004199	1943.16	-0.197751	0.0439247	-4.50205	6.73013e-06	4.59708e-05	prx-14
WBGene00019013	814.779	-0.197706	0.0599308	-3.29891	0.000970617	0.00375922	tofu-4
WBGene00008887	5597.42	-0.197576	0.0257597	-7.66997	1.72038e-14	6.14826e-13	tbcd-1
WBGene00016390	926.45	-0.197547	0.0527835	-3.74258	0.000182138	0.000864285	ttc-1
WBGene00006940	9614.51	-0.197522	0.0357969	-5.51786	3.43146e-08	3.79977e-07	wee-1.3
WBGene00022119	10825.6	-0.197465	0.0244672	-8.07059	6.99596e-16	3.05266e-14	copa-1
WBGene00016889	4026.37	-0.19744	0.0295459	-6.68247	2.34941e-11	4.77413e-10	lst-6
WBGene00013720	689.687	-0.197368	0.0629264	-3.13649	0.00170983	0.00616491	Y106G6H.8
WBGene00013709	4379.89	-0.197368	0.0415813	-4.74656	2.06905e-06	1.58951e-05	csnk-1
WBGene00003034	4077.92	-0.197332	0.0292972	-6.73554	1.63326e-11	3.43676e-10	lin-49
WBGene00010941	1897.71	-0.197327	0.0417454	-4.72691	2.27959e-06	1.72713e-05	gss-1
WBGene00002147	5546.25	-0.197316	0.0272366	-7.24453	4.33934e-13	1.26349e-11	ire-1
WBGene00007978	4665.04	-0.197088	0.0315138	-6.25401	4.0005e-10	6.57087e-09	C36B1.11
WBGene00003656	3688.69	-0.196906	0.0265992	-7.4027	1.33441e-13	4.17762e-12	nhr-66
WBGene00012479	688.244	-0.196903	0.0565398	-3.48255	0.000496658	0.00208947	Y18D10A.9
WBGene00002228	6409.71	-0.196832	0.0529861	-3.71478	0.00020338	0.000951019	klp-18
WBGene00017776	1211.78	-0.196632	0.0622772	-3.15736	0.00159204	0.00577808	F25B5.5
WBGene00302980	13511.3	-0.196613	0.0271901	-7.23106	4.79244e-13	1.37464e-11	F53E2.2
WBGene00013004	780.963	-0.196586	0.0581594	-3.38013	0.000724525	0.0029138	mrpl-37
WBGene00016412	1261.13	-0.196584	0.0426094	-4.61364	3.95681e-06	2.86135e-05	mrps-26
WBGene00021282	991.24	-0.19648	0.0640584	-3.0672	0.00216071	0.00755195	set-21
WBGene00004014	4889.8	-0.196453	0.0308389	-6.37031	1.88644e-10	3.26849e-09	phb-1
WBGene00008379	791.096	-0.19645	0.0583399	-3.36735	0.000758953	0.00303247	secs-1
WBGene00009141	1950.59	-0.196429	0.0391518	-5.0171	5.24571e-07	4.54697e-06	ncbp-2
WBGene00001093	5962.34	-0.196355	0.021006	-9.34759	8.96693e-21	7.54741e-19	drp-1
WBGene00017712	973.566	-0.19623	0.0598467	-3.27888	0.00104218	0.00399919	F22E5.17
WBGene00003026	21099	-0.19623	0.0251534	-7.80132	6.12613e-15	2.32416e-13	lin-41
WBGene00016844	3349.38	-0.19623	0.027421	-7.15617	8.29633e-13	2.24979e-11	sucg-1
WBGene00002632	1276.47	-0.196053	0.0633586	-3.09435	0.00197247	0.00698756	let-413
WBGene00011914	2130.51	-0.196033	0.0415309	-4.72018	2.3564e-06	1.77919e-05	T22C1.3
WBGene00000202	1912.34	-0.196007	0.0435999	-4.49559	6.93788e-06	4.72223e-05	exos-4.2
WBGene00006514	3016.02	-0.195844	0.0318896	-6.14133	8.18357e-10	1.26178e-08	tdp-1
WBGene00086551	995.628	-0.195819	0.0532344	-3.67843	0.000234671	0.0010819	D2005.7
WBGene00003509	934.92	-0.195742	0.0530836	-3.68743	0.000226535	0.00104753	mxl-1
WBGene00015899	2183.86	-0.19569	0.0407678	-4.80011	1.58575e-06	1.25194e-05	C17E7.4
WBGene00011884	17230.8	-0.195682	0.0267223	-7.32281	2.42827e-13	7.40648e-12	enol-1
WBGene00013446	911.458	-0.195632	0.0623744	-3.13642	0.00171024	0.00616495	Y66D12A.21
WBGene00003582	3953.62	-0.195565	0.0354307	-5.51967	3.39643e-08	3.76639e-07	dcap-2
WBGene00000393	764.006	-0.195493	0.0611802	-3.19536	0.00139656	0.00516723	cdf-1
WBGene00004136	5384.48	-0.195433	0.0293819	-6.65148	2.90153e-11	5.7657e-10	pqn-51
WBGene00021856	3730.58	-0.195286	0.0278941	-7.00096	2.54206e-12	6.15649e-11	ppm-1.D
WBGene00008118	989.764	-0.195236	0.0491733	-3.97037	7.17598e-05	0.000381704	madf-8
WBGene00018894	1034.62	-0.195172	0.0505825	-3.85849	0.000114089	0.000573724	mff-2
WBGene00003898	2975.17	-0.195081	0.0348106	-5.60406	2.09389e-08	2.41589e-07	oxi-1
WBGene00016156	2812.26	-0.195024	0.0382839	-5.09416	3.50296e-07	3.1498e-06	ari-1.3
WBGene00009606	2010.1	-0.194885	0.0416172	-4.68281	2.82974e-06	2.10868e-05	F40G12.11
WBGene00017016	3318.19	-0.194828	0.0380912	-5.11478	3.14101e-07	2.84486e-06	snap-1
WBGene00007576	929.027	-0.194817	0.0577415	-3.37394	0.000740995	0.00297383	dph-1
WBGene00016971	4364.43	-0.194815	0.030939	-6.29674	3.03977e-10	5.11711e-09	toe-2
WBGene00004147	13793.7	-0.194802	0.0241185	-8.07687	6.64496e-16	2.92435e-14	larp-5
WBGene00002028	3036.16	-0.194764	0.0366919	-5.30809	1.10778e-07	1.10298e-06	hst-1
WBGene00015512	4281.91	-0.194696	0.0469254	-4.14905	3.33859e-05	0.000192962	mthf-1
WBGene00007428	7976.98	-0.194683	0.0271838	-7.16171	7.96775e-13	2.18765e-11	wdr-20
WBGene00007118	6151.59	-0.194606	0.026126	-7.44876	9.42247e-14	2.99864e-12	npp-22
WBGene00012385	1875.93	-0.194461	0.0474909	-4.09469	4.22728e-05	0.000238072	Y5F2A.4
WBGene00019458	903.918	-0.194456	0.0473737	-4.10474	4.04774e-05	0.000228882	K06H7.7
WBGene00011965	793.508	-0.194358	0.0622243	-3.1235	0.00178713	0.00641211	T23G7.2
WBGene00003919	3169.89	-0.194317	0.030497	-6.37168	1.86965e-10	3.2467e-09	par-4
WBGene00001215	3666.91	-0.194026	0.0558282	-3.47541	0.000510068	0.00213726	ego-2
WBGene00017397	1022.45	-0.193865	0.0466763	-4.15339	3.2759e-05	0.000189909	F12A10.8
WBGene00020910	1620.66	-0.193756	0.0357451	-5.42048	5.94382e-08	6.29606e-07	dgtr-1
WBGene00018948	3712.43	-0.193597	0.0348659	-5.55262	2.8142e-08	3.16633e-07	F56C9.3
WBGene00018072	1952.12	-0.193578	0.0395882	-4.8898	1.00938e-06	8.25239e-06	nprl-3
WBGene00001470	2002.52	-0.193462	0.0380167	-5.08886	3.6022e-07	3.23149e-06	baz-2
WBGene00000846	3401.35	-0.193413	0.0304465	-6.35254	2.11783e-10	3.63667e-09	cup-5
WBGene00011259	2302.04	-0.193398	0.0519385	-3.7236	0.000196403	0.000922717	miz-1
WBGene00009880	2654.47	-0.193379	0.0541217	-3.57305	0.00035285	0.00155329	F49C12.11
WBGene00017891	775.359	-0.193335	0.0573177	-3.37305	0.000743405	0.00298117	rgl-1
WBGene00003930	6642.19	-0.19321	0.025652	-7.53199	4.99734e-14	1.65535e-12	pat-3
WBGene00017132	3754.96	-0.193137	0.0298134	-6.47821	9.28202e-11	1.68003e-09	tofu-6
WBGene00021026	878.077	-0.193022	0.0616979	-3.1285	0.001757	0.00631133	W04C9.4
WBGene00004217	11624.8	-0.192985	0.0190861	-10.1113	4.92291e-24	5.92403e-22	ptr-2
WBGene00022347	1442.3	-0.192864	0.0489593	-3.93928	8.1726e-05	0.000427736	Y82E9BR.14
WBGene00022766	1161.54	-0.192863	0.0599643	-3.21629	0.0012986	0.00485024	cblc-1
WBGene00001600	2318.96	-0.192818	0.0364156	-5.29493	1.19061e-07	1.18012e-06	glh-3
WBGene00013689	5196.41	-0.192742	0.0280889	-6.86186	6.79681e-12	1.50852e-10	bath-40
WBGene00021888	2700.83	-0.192683	0.0362921	-5.30924	1.10083e-07	1.09748e-06	manf-1
WBGene00015171	728.103	-0.192622	0.0591822	-3.25473	0.00113502	0.00431247	vang-1
WBGene00011464	6163.76	-0.192607	0.0349313	-5.51387	3.51028e-08	3.87868e-07	T05B9.1
WBGene00009164	5159.03	-0.192562	0.03735	-5.15562	2.52799e-07	2.34995e-06	hrdl-1
WBGene00007102	1470.18	-0.192515	0.0370709	-5.19315	2.0677e-07	1.96234e-06	B0024.13
WBGene00010721	747.468	-0.192496	0.0633142	-3.04032	0.00236327	0.0081691	K09E4.3
WBGene00043156	1174.47	-0.192489	0.0444267	-4.33272	1.47276e-05	9.25539e-05	C27F2.9
WBGene00021649	1749.9	-0.192432	0.0415411	-4.63233	3.61575e-06	2.63824e-05	Y47G6A.25
WBGene00006568	1845.46	-0.192239	0.0397443	-4.8369	1.31883e-06	1.05636e-05	thk-1
WBGene00015731	1212.8	-0.192217	0.0629136	-3.05525	0.00224876	0.00782241	C13B7.6
WBGene00002034	4374.54	-0.192141	0.0276276	-6.95469	3.53346e-12	8.2714e-11	htp-3
WBGene00017064	2634.01	-0.192127	0.0377362	-5.09132	3.55582e-07	3.1936e-06	ppfr-2
WBGene00004320	2803.52	-0.192104	0.0359769	-5.33963	9.31344e-08	9.46897e-07	rbx-1
WBGene00020376	1749.93	-0.192048	0.0356891	-5.38115	7.40113e-08	7.69748e-07	T09B4.2
WBGene00006406	14744	-0.192002	0.0248657	-7.72156	1.14914e-14	4.21433e-13	srgp-1
WBGene00011308	2407.04	-0.191936	0.0398179	-4.82033	1.43318e-06	1.14143e-05	pnn-1
WBGene00020383	1977.53	-0.191888	0.0359741	-5.33406	9.6041e-08	9.68775e-07	tin-44
WBGene00003253	4354.54	-0.191885	0.0264938	-7.24265	4.4e-13	1.27633e-11	mig-22
WBGene00185086	1140.21	-0.191775	0.0463872	-4.13422	3.56154e-05	0.000203859	F59A3.12
WBGene00013160	4572.63	-0.191721	0.0307827	-6.22819	4.71861e-10	7.65061e-09	Y53F4B.13
WBGene00000137	899.388	-0.19164	0.0559741	-3.42372	0.000617696	0.00252572	amx-1
WBGene00000506	817.924	-0.191592	0.0531911	-3.60197	0.00031582	0.00140961	cic-1
WBGene00004178	11267.8	-0.19158	0.0370062	-5.17697	2.25524e-07	2.12462e-06	prg-1
WBGene00007587	5073.38	-0.191568	0.0341076	-5.61659	1.94762e-08	2.26068e-07	mma-1
WBGene00001492	2074.66	-0.191457	0.0411956	-4.64752	3.35957e-06	2.47005e-05	frm-5.1
WBGene00006516	3023.03	-0.191391	0.0311727	-6.13971	8.2673e-10	1.27214e-08	vps-16
WBGene00019275	1487.74	-0.191382	0.0428329	-4.46811	7.89141e-06	5.28944e-05	rpac-40
WBGene00000565	2284.06	-0.19138	0.0485039	-3.94566	7.9582e-05	0.000417792	cnt-1
WBGene00001034	1850	-0.191317	0.0440953	-4.33872	1.43316e-05	9.03968e-05	dnj-16
WBGene00012559	2503.65	-0.191186	0.0420794	-4.54345	5.53402e-06	3.85529e-05	epg-3
WBGene00011645	1385.43	-0.19105	0.0400907	-4.76544	1.88445e-06	1.46228e-05	T09B9.4
WBGene00005021	1305.26	-0.190858	0.0414609	-4.60333	4.15783e-06	2.99547e-05	sqv-3
WBGene00022669	950.86	-0.190753	0.0486672	-3.91954	8.87186e-05	0.000458876	ZK177.1
WBGene00021295	1170.56	-0.190722	0.0503332	-3.7892	0.000151136	0.000734137	Y25C1A.8
WBGene00004461	8920.65	-0.190707	0.0254164	-7.50331	6.22245e-14	2.03491e-12	rpn-5
WBGene00011560	9508.1	-0.190683	0.0330201	-5.77478	7.70558e-09	9.7767e-08	T07C4.3
WBGene00010641	9721.34	-0.190674	0.0237993	-8.01174	1.13094e-15	4.77115e-14	crml-1
WBGene00019295	3050.67	-0.190621	0.0269059	-7.08471	1.39334e-12	3.5829e-11	pfkb-1.2
WBGene00007043	1090.96	-0.190514	0.0481474	-3.9569	7.59297e-05	0.000400941	algn-10
WBGene00010038	1365.59	-0.190387	0.0521556	-3.65037	0.000261858	0.00119367	rheb-1
WBGene00022434	1248.45	-0.190192	0.0438872	-4.33366	1.46651e-05	9.21985e-05	Y108G3AL.2
WBGene00017355	2104.23	-0.190119	0.0419102	-4.53634	5.72395e-06	3.97144e-05	F10E9.3
WBGene00044329	2305.5	-0.189829	0.0350072	-5.42256	5.87504e-08	6.24523e-07	cpsf-4
WBGene00003792	9621.88	-0.189778	0.0235561	-8.05641	7.85664e-16	3.3898e-14	npp-6
WBGene00016170	14500.9	-0.189638	0.0241288	-7.8594	3.85972e-15	1.50509e-13	tmem-131
WBGene00008780	10731	-0.189426	0.0158714	-11.935	7.77417e-33	2.0521e-30	hxk-1
WBGene00018294	5467.29	-0.189369	0.0289401	-6.54347	6.01072e-11	1.12358e-09	atg-18
WBGene00021555	2373.72	-0.189143	0.0354389	-5.33717	9.44072e-08	9.56051e-07	Y45G5AM.2
WBGene00021346	1437.95	-0.189071	0.0479373	-3.94412	8.00936e-05	0.000419905	Y37E3.1
WBGene00002073	18756	-0.189062	0.0257911	-7.33053	2.29242e-13	7.00598e-12	ima-2
WBGene00001036	825.798	-0.189002	0.0573512	-3.29551	0.000982437	0.00379641	dnj-18
WBGene00022166	1105.63	-0.188607	0.0489886	-3.85002	0.000118108	0.000591616	Y71H2AM.1
WBGene00006061	1893.9	-0.188549	0.0357014	-5.28127	1.28294e-07	1.26108e-06	stl-1
WBGene00019341	1225.7	-0.18845	0.0521068	-3.61662	0.000298474	0.00134191	K02F6.7
WBGene00004308	1212.78	-0.188444	0.052213	-3.60914	0.000307209	0.00137596	rap-2
WBGene00011860	1114.64	-0.18825	0.0578523	-3.25398	0.00113801	0.00432274	T20D3.8
WBGene00011302	2777.48	-0.188246	0.0290706	-6.47545	9.45277e-11	1.70693e-09	R166.2
WBGene00000090	4333.95	-0.188127	0.0339163	-5.54681	2.90921e-08	3.26369e-07	age-1
WBGene00010551	2940.19	-0.188123	0.0465472	-4.04155	5.3098e-05	0.000291152	smg-8
WBGene00009594	9777.9	-0.188085	0.0307604	-6.11451	9.68542e-10	1.4583e-08	cyld-1
WBGene00003992	14332.2	-0.188059	0.0302625	-6.21426	5.15656e-10	8.27359e-09	pgl-1
WBGene00004502	8650.26	-0.187968	0.0316064	-5.94715	2.72852e-09	3.77605e-08	rpt-2
WBGene00006638	3352.63	-0.187957	0.0292699	-6.42151	1.34927e-10	2.39433e-09	tsp-12
WBGene00022399	2399.45	-0.187736	0.0341282	-5.5009	3.77855e-08	4.13653e-07	Y97E10AR.4
WBGene00012762	4511.21	-0.187679	0.033062	-5.67658	1.37416e-08	1.64079e-07	Y41E3.1
WBGene00018814	1425.65	-0.187655	0.0594048	-3.15892	0.00158355	0.00575675	F54D11.4
WBGene00001325	1221.32	-0.18758	0.0585767	-3.2023	0.00136337	0.00506268	eor-2
WBGene00017799	1460.46	-0.187428	0.0494174	-3.79274	0.000148993	0.000725101	F25G6.8
WBGene00011634	751.826	-0.187408	0.0573392	-3.26841	0.00108153	0.00413164	T09A5.5
WBGene00009336	1350.28	-0.187363	0.0555619	-3.37215	0.000745841	0.00298938	F32D8.14
WBGene00013803	3497.02	-0.187315	0.0348265	-5.37853	7.50977e-08	7.8052e-07	snx-13
WBGene00022473	5340.08	-0.187302	0.0248608	-7.53401	4.92063e-14	1.63346e-12	bet-1
WBGene00001514	6929.92	-0.187265	0.0374478	-5.00069	5.71248e-07	4.92938e-06	xnd-1
WBGene00006483	9456.19	-0.187235	0.0364554	-5.13599	2.80665e-07	2.57615e-06	dgk-4
WBGene00007001	1866.59	-0.187187	0.0395552	-4.73231	2.21981e-06	1.68515e-05	tufm-2
WBGene00020629	1835.65	-0.187187	0.0359454	-5.20754	1.91362e-07	1.82737e-06	T20F5.7
WBGene00016166	1276.42	-0.187169	0.0411821	-4.54492	5.49572e-06	3.83208e-05	C27F2.4
WBGene00007643	4912.86	-0.187143	0.0286356	-6.53533	6.34714e-11	1.17931e-09	2022-03-03
WBGene00011740	1272.96	-0.186913	0.0460393	-4.05985	4.91038e-05	0.000272067	mrpl-51
WBGene00011890	2300.89	-0.186871	0.0374149	-4.99455	5.89718e-07	5.06888e-06	mics-1
WBGene00004126	1161.23	-0.186801	0.0558725	-3.34335	0.000827743	0.00327	pqn-39
WBGene00021200	2655.96	-0.186547	0.0322969	-5.77602	7.64871e-09	9.71253e-08	cyp-31A3
WBGene00015130	1929.64	-0.186513	0.0348446	-5.35272	8.66416e-08	8.86738e-07	vps-33.1
WBGene00021613	1688.83	-0.186506	0.0558611	-3.33874	0.000841608	0.00331881	ttc-37
WBGene00007045	897.636	-0.186419	0.0487513	-3.82387	0.000131373	0.000648411	tag-189
WBGene00007573	2236.36	-0.186333	0.0324152	-5.74832	9.0134e-09	1.11962e-07	C14B1.2
WBGene00004046	7865.02	-0.186104	0.0267429	-6.95901	3.42666e-12	8.04587e-11	plp-1
WBGene00010096	4019.54	-0.186023	0.0366716	-5.07269	3.92236e-07	3.49024e-06	rskd-1
WBGene00007135	4236	-0.185874	0.028567	-6.50659	7.68746e-11	1.40797e-09	cdk-12
WBGene00011324	2320.69	-0.185828	0.0393437	-4.72319	2.32175e-06	1.75476e-05	hrde-2
WBGene00019719	3783.75	-0.185819	0.0465484	-3.99196	6.55286e-05	0.000352434	M01H9.3
WBGene00007144	2123.72	-0.185666	0.0423203	-4.38717	1.14835e-05	7.41014e-05	B0334.4
WBGene00006503	1700.05	-0.18554	0.0393654	-4.71328	2.4376e-06	1.83511e-05	snx-3
WBGene00015245	1828.75	-0.185509	0.0491702	-3.77278	0.000161438	0.000778533	B0524.6
WBGene00000987	1746.91	-0.185491	0.0473673	-3.91602	9.00217e-05	0.00046468	dhs-24
WBGene00011503	3377.08	-0.185403	0.0327687	-5.65793	1.53207e-08	1.81387e-07	gcc-2
WBGene00044916	4231.77	-0.185267	0.0294435	-6.2923	3.12794e-10	5.24834e-09	F40F8.11
WBGene00008237	2332.94	-0.185245	0.0377196	-4.9111	9.05682e-07	7.4768e-06	nstp-10
WBGene00000099	2426.71	-0.185187	0.0374097	-4.95024	7.41213e-07	6.24557e-06	air-2
WBGene00009127	3146.1	-0.185174	0.0344998	-5.3674	7.98785e-08	8.23777e-07	clsp-1
WBGene00019399	1775.77	-0.185081	0.0433447	-4.26999	1.95486e-05	0.000119534	K04F10.7
WBGene00014215	711.029	-0.184961	0.0603148	-3.0666	0.00216511	0.00756561	obr-3
WBGene00015249	2517.74	-0.184954	0.0389502	-4.74849	2.04944e-06	1.57522e-05	otub-4
WBGene00006450	2911.49	-0.184911	0.030481	-6.06644	1.30777e-09	1.92209e-08	tag-77
WBGene00022739	4304.53	-0.184906	0.0613137	-3.01573	0.0025636	0.00876909	toe-1
WBGene00077771	1491.59	-0.184667	0.054382	-3.39575	0.000684416	0.00277058	C41G7.9
WBGene00020721	3476.64	-0.184561	0.0497791	-3.7076	0.000209234	0.000975434	T23B12.6
WBGene00011731	1496.12	-0.184503	0.0446772	-4.12969	3.63249e-05	0.000207842	acbp-5
WBGene00018740	1043.48	-0.184341	0.0556293	-3.31374	0.000920557	0.00358687	tra-4
WBGene00021763	8704.63	-0.184334	0.0222954	-8.26779	1.36461e-16	6.46742e-15	Y51F10.2
WBGene00016592	982.336	-0.184115	0.0482573	-3.81527	0.000136033	0.000668577	erl-1
WBGene00022363	1933.78	-0.183984	0.0496234	-3.70762	0.00020922	0.000975434	Y92H12BL.1
WBGene00003142	701.025	-0.183871	0.0609261	-3.01793	0.00254512	0.00871165	mau-8
WBGene00013431	2174.39	-0.183853	0.0475688	-3.86499	0.000111095	0.000560864	ceh-92
WBGene00021541	2517.34	-0.183682	0.0385405	-4.76595	1.87965e-06	1.46002e-05	Y42H9B.3
WBGene00007651	1528.17	-0.183627	0.0446358	-4.1139	3.89035e-05	0.000220874	nra-3
WBGene00012715	3006.46	-0.183566	0.0365699	-5.01961	5.17776e-07	4.49313e-06	snpc-1.2
WBGene00044069	6100.59	-0.183555	0.0260047	-7.05851	1.68297e-12	4.24965e-11	hat-1
WBGene00004297	2566.97	-0.183538	0.0303495	-6.04749	1.47121e-09	2.14187e-08	rad-51
WBGene00011775	7250.34	-0.18339	0.0282901	-6.48248	9.02291e-11	1.63506e-09	T14G10.5
WBGene00016790	1352.09	-0.183389	0.059032	-3.10661	0.00189246	0.0067398	C49H3.3
WBGene00002144	3806.92	-0.183152	0.0294476	-6.21961	4.98399e-10	8.03857e-09	inx-22
WBGene00044321	2254.4	-0.182967	0.0333896	-5.47977	4.25888e-08	4.61969e-07	mrps-30
WBGene00004060	3238.72	-0.182909	0.0297643	-6.14524	7.98436e-10	1.23477e-08	pmp-3
WBGene00007965	6252.22	-0.182833	0.026352	-6.9381	3.97402e-12	9.23254e-11	C36A4.4
WBGene00002998	3496.61	-0.182749	0.0291962	-6.25936	3.86552e-10	6.39533e-09	lin-9
WBGene00016562	4157.12	-0.18262	0.0380517	-4.79926	1.59256e-06	1.25667e-05	C41D11.3
WBGene00010842	2779.1	-0.182568	0.036721	-4.97176	6.63482e-07	5.6462e-06	ymel-1
WBGene00011275	1461.88	-0.182527	0.0528816	-3.45162	0.000557235	0.00230481	psf-1
WBGene00013441	3831.8	-0.182472	0.0340646	-5.35664	8.47861e-08	8.69353e-07	xpb-1
WBGene00016501	4845.99	-0.182459	0.0248718	-7.33598	2.201e-13	6.7534e-12	C37C3.9
WBGene00008266	3313.89	-0.182285	0.0276314	-6.59704	4.19439e-11	8.08587e-10	C53A5.6
WBGene00007624	28019.6	-0.182266	0.0193629	-9.41318	4.81339e-21	4.18874e-19	hrde-1
WBGene00007333	11273.8	-0.182154	0.0392908	-4.63603	3.55156e-06	2.59756e-05	ufd-3
WBGene00011625	6934.05	-0.182076	0.0251117	-7.25064	4.14794e-13	1.21235e-11	vps-39
WBGene00011412	905.496	-0.182054	0.047811	-3.80779	0.000140217	0.000686947	mrpl-16
WBGene00012117	6846.43	-0.181801	0.0354373	-5.13023	2.89389e-07	2.64224e-06	T28B11.1
WBGene00010678	2664.88	-0.181787	0.0294339	-6.1761	6.57049e-10	1.03165e-08	K08F4.3
WBGene00013204	1216.22	-0.181656	0.0453501	-4.00564	6.18503e-05	0.000334626	Y54E5B.2
WBGene00009505	2183.81	-0.181652	0.0444224	-4.0892	4.32858e-05	0.000243244	F37B12.3
WBGene00006311	4171.26	-0.18163	0.0272412	-6.66747	2.60252e-11	5.23986e-10	sun-1
WBGene00000410	1545.01	-0.181624	0.0489724	-3.7087	0.000208327	0.000971795	cdk-9
WBGene00001082	1226.65	-0.181614	0.0492955	-3.6842	0.000229421	0.00105992	dpy-23
WBGene00004189	5523.49	-0.181613	0.0307696	-5.90233	3.58401e-09	4.82979e-08	pars-1
WBGene00022817	2209.91	-0.181597	0.0403967	-4.49535	6.94569e-06	4.72546e-05	upp-1
WBGene00015267	1785.37	-0.181591	0.0408197	-4.44861	8.64267e-06	5.74054e-05	chin-1
WBGene00012344	6609.85	-0.181542	0.0270152	-6.71997	1.81758e-11	3.77816e-10	ola-1
WBGene00000765	1350.8	-0.181503	0.0422827	-4.29262	1.76578e-05	0.00010875	coq-5
WBGene00004769	603.846	-0.181373	0.0586688	-3.09147	0.00199168	0.00704751	sel-12
WBGene00021456	3499.62	-0.181244	0.0390608	-4.64004	3.48336e-06	2.5501e-05	rfip-2
WBGene00008686	4373.49	-0.181172	0.0279326	-6.48605	8.81152e-11	1.59863e-09	F11A10.5
WBGene00004774	1360.01	-0.18092	0.049193	-3.67776	0.000235293	0.0010838	sem-5
WBGene00009098	4939.5	-0.180855	0.0274868	-6.5797	4.71398e-11	8.99727e-10	ehbp-1
WBGene00014025	1953.12	-0.180827	0.0381997	-4.73374	2.20421e-06	1.67578e-05	asna-1
WBGene00015486	2412.62	-0.180825	0.0371665	-4.86526	1.14306e-06	9.2715e-06	C05D11.9
WBGene00194707	828.887	-0.180824	0.0526828	-3.43232	0.000598449	0.00245614	C53A5.17
WBGene00017293	1353.36	-0.18069	0.044877	-4.02634	5.66518e-05	0.000308669	bmy-1
WBGene00004338	2060.29	-0.180675	0.0380669	-4.74624	2.0723e-06	1.59121e-05	rfc-2
WBGene00001599	8413.4	-0.180659	0.0329163	-5.48842	4.0554e-08	4.41451e-07	glh-2
WBGene00007400	1550.26	-0.180618	0.0379694	-4.75693	1.96559e-06	1.52294e-05	bud-31
WBGene00018636	2978.1	-0.180547	0.0385935	-4.67817	2.8945e-06	2.15486e-05	oef-1
WBGene00021425	1860.92	-0.180511	0.0424757	-4.24974	2.14021e-05	0.000129531	ppgn-1
WBGene00011035	1085.55	-0.180498	0.0556675	-3.24242	0.00118519	0.00447109	snrp-27
WBGene00006619	1625.59	-0.180393	0.0409084	-4.40968	1.03521e-05	6.72234e-05	try-1
WBGene00011375	2401.81	-0.180385	0.0362383	-4.97775	6.43292e-07	5.49259e-06	T02E1.2
WBGene00015747	2046.88	-0.180328	0.0348846	-5.16928	2.34995e-07	2.2044e-06	C13G5.2
WBGene00017159	1152.8	-0.180309	0.0461579	-3.90636	9.36972e-05	0.000481394	F01F1.2
WBGene00009277	1664.61	-0.180282	0.0438824	-4.10831	3.98571e-05	0.000225955	F30F8.10
WBGene00021238	1919.6	-0.180243	0.0383108	-4.70476	2.54161e-06	1.90318e-05	gap-3
WBGene00019220	975.125	-0.180177	0.0573394	-3.14228	0.00167636	0.00605425	pfd-2
WBGene00020964	4246.98	-0.18016	0.0443674	-4.06063	4.89401e-05	0.00027127	polq-1
WBGene00007287	2133.57	-0.180058	0.0423034	-4.25635	2.07792e-05	0.000126158	gck-4
WBGene00000142	3444.87	-0.180045	0.0347831	-5.17621	2.26441e-07	2.13195e-06	aos-1
WBGene00006414	2025.48	-0.179953	0.0473065	-3.80398	0.000142389	0.000696925	raga-1
WBGene00012469	1349.76	-0.179817	0.0422288	-4.25816	2.06116e-05	0.000125338	Y17G7B.18
WBGene00020094	3209.53	-0.179738	0.0489847	-3.66927	0.00024324	0.00111673	wip-1
WBGene00011940	4208.66	-0.179696	0.0488592	-3.67783	0.000235225	0.0010838	T23B5.3
WBGene00011631	2208.44	-0.179666	0.034423	-5.21935	1.79549e-07	1.72311e-06	T08G11.4
WBGene00004737	3091.38	-0.179516	0.035668	-5.03296	4.82967e-07	4.2172e-06	scc-1
WBGene00015635	4053.85	-0.179357	0.0286455	-6.26126	3.81873e-10	6.32472e-09	C09D4.4
WBGene00007637	1550.19	-0.179334	0.0473869	-3.78446	0.000154042	0.000747783	dhhc-7
WBGene00000388	1594.51	-0.179296	0.0501008	-3.57871	0.000345298	0.00152527	cdc-25.3
WBGene00003185	3073.09	-0.179253	0.0464953	-3.8553	0.00011559	0.000580701	mek-1
WBGene00006478	1357.28	-0.179228	0.051077	-3.50899	0.000449818	0.00191661	tag-131
WBGene00008775	4951.19	-0.179217	0.0268215	-6.68185	2.35944e-11	4.78821e-10	mogs-1
WBGene00004458	15598.1	-0.179174	0.0335755	-5.33645	9.47858e-08	9.57996e-07	rpn-1
WBGene00016608	2688.29	-0.178864	0.0378683	-4.72331	2.32037e-06	1.75457e-05	cogc-5
WBGene00003927	5629.73	-0.178799	0.0339273	-5.27007	1.3637e-07	1.3328e-06	pas-6
WBGene00006375	1751.83	-0.178772	0.0460945	-3.87838	0.000105153	0.000534019	syp-1
WBGene00011559	3365.06	-0.17877	0.0380709	-4.69572	2.65667e-06	1.98355e-05	umps-1
WBGene00004726	2587.76	-0.178601	0.0305901	-5.83851	5.26685e-09	6.89254e-08	sas-4
WBGene00019697	4661.74	-0.178589	0.0274705	-6.50113	7.97201e-11	1.45662e-09	M01B12.4
WBGene00018900	17046.6	-0.17854	0.0225531	-7.91645	2.44385e-15	9.82837e-14	rod-1
WBGene00009921	2604.92	-0.178406	0.0390282	-4.57122	4.84903e-06	3.44509e-05	F52B5.2
WBGene00017482	6464.16	-0.178398	0.0594471	-3.00095	0.00269141	0.0091514	set-9
WBGene00013323	1374.19	-0.178379	0.0394774	-4.5185	6.228e-06	4.29216e-05	Y57G11C.33
WBGene00001975	1500.66	-0.178251	0.0417174	-4.27282	1.93015e-05	0.000118117	hmg-5
WBGene00003924	5435.13	-0.178241	0.0288616	-6.17573	6.58585e-10	1.03301e-08	pas-3
WBGene00044319	1344.27	-0.17808	0.0449249	-3.96394	7.37233e-05	0.000390764	tag-266
WBGene00012236	1446.63	-0.177931	0.0503828	-3.53159	0.000413071	0.00177923	W04A8.1
WBGene00000206	6299.9	-0.17791	0.0311315	-5.71478	1.09845e-08	1.3375e-07	asb-1
WBGene00018341	4267.15	-0.177894	0.0305374	-5.82546	5.69561e-09	7.40958e-08	F42A10.5
WBGene00001585	951.694	-0.177619	0.0557676	-3.18499	0.00144757	0.00531893	gfl-1
WBGene00016439	1864.06	-0.177501	0.0370239	-4.79422	1.63306e-06	1.28402e-05	C35D10.1
WBGene00000834	5005.45	-0.177376	0.0262117	-6.76705	1.31431e-11	2.81171e-10	cua-1
WBGene00009322	3219.85	-0.177321	0.0327254	-5.41845	6.01183e-08	6.35991e-07	tbc-3
WBGene00013393	8654.43	-0.177304	0.0487767	-3.63501	0.000277975	0.00126079	Y62H9A.5
WBGene00009264	4354.1	-0.177126	0.0365738	-4.84296	1.27919e-06	1.02889e-05	sac-1
WBGene00022150	1809.39	-0.177112	0.0388849	-4.55478	5.24396e-06	3.68179e-05	Y71G12B.10
WBGene00002229	14198.8	-0.177078	0.0330953	-5.35054	8.76927e-08	8.9571e-07	klp-19
WBGene00021334	3648.15	-0.177073	0.0266289	-6.64965	2.93781e-11	5.82383e-10	vps-4
WBGene00006856	6754.43	-0.176988	0.0300644	-5.88696	3.93357e-09	5.25944e-08	usp-14
WBGene00012110	1421.6	-0.176986	0.0409227	-4.32488	1.52613e-05	9.54792e-05	T28A8.4
WBGene00000229	43010.6	-0.176941	0.0286185	-6.18275	6.29939e-10	9.98246e-09	atp-2
WBGene00004241	36557.3	-0.176886	0.0270365	-6.54247	6.05124e-11	1.12978e-09	puf-5
WBGene00022244	2334.21	-0.176696	0.0337499	-5.23545	1.64587e-07	1.58843e-06	Y73B6BL.23
WBGene00008764	1227.44	-0.176693	0.0468779	-3.76921	0.000163764	0.000788762	dylt-1
WBGene00008405	2387.13	-0.176668	0.0325265	-5.43151	5.58787e-08	5.97708e-07	ttll-12
WBGene00007015	627.632	-0.176615	0.0564227	-3.13021	0.00174684	0.00628217	mdt-11
WBGene00013997	3700.79	-0.176578	0.0266679	-6.62138	3.55854e-11	6.9647e-10	ZK550.3
WBGene00012496	2213.37	-0.176557	0.036684	-4.81292	1.48743e-06	1.18037e-05	Y24F12A.1
WBGene00013729	4121.83	-0.176395	0.0289804	-6.08668	1.15275e-09	1.71223e-08	Y111B2A.3
WBGene00020843	1791.26	-0.17626	0.0448967	-3.92589	8.64082e-05	0.000448413	T27A3.7
WBGene00000197	10779.3	-0.176118	0.0324837	-5.42174	5.90226e-08	6.26551e-07	aars-2
WBGene00003801	5847.42	-0.176029	0.026922	-6.53849	6.21426e-11	1.15602e-09	npp-15
WBGene00022021	3053.85	-0.175959	0.04314	-4.0788	4.52694e-05	0.000252914	Y61A9LA.10
WBGene00020819	2385.96	-0.175758	0.0404711	-4.3428	1.40681e-05	8.88804e-05	T26A5.2
WBGene00016375	814.162	-0.17574	0.0503472	-3.49056	0.000482018	0.00203412	rpap-3
WBGene00015146	5923.04	-0.175675	0.0250502	-7.01291	2.33411e-12	5.70672e-11	abi-1
WBGene00019429	3031.52	-0.175655	0.0407879	-4.30656	1.65816e-05	0.000102903	K06A5.1
WBGene00008767	1300.29	-0.175608	0.0466091	-3.76768	0.000164773	0.000792132	F13G3.7
WBGene00016331	5065.97	-0.175596	0.0255772	-6.86531	6.63485e-12	1.47897e-10	obr-4
WBGene00002241	3304.53	-0.175373	0.0313118	-5.60087	2.13274e-08	2.44971e-07	kup-1
WBGene00019120	3888.96	-0.175359	0.0402043	-4.3617	1.29058e-05	8.23364e-05	npl-4.1
WBGene00001978	5091.71	-0.175321	0.0332839	-5.26743	1.38349e-07	1.35043e-06	hmp-1
WBGene00021392	1341.17	-0.1753	0.0487611	-3.59507	0.000324304	0.00144288	Y38A10A.7
WBGene00011043	2101.62	-0.175186	0.0482153	-3.63342	0.000279691	0.00126783	rbm-28
WBGene00003961	4199.91	-0.175101	0.032286	-5.42343	5.84647e-08	6.21914e-07	pct-1
WBGene00007979	9649.35	-0.174826	0.028754	-6.08007	1.20131e-09	1.77579e-08	imp-1
WBGene00006626	21695.1	-0.174779	0.0325777	-5.365	8.09485e-08	8.32343e-07	tsn-1
WBGene00010608	1307.1	-0.174722	0.0450412	-3.87915	0.000104821	0.000532506	K07A1.1
WBGene00000264	1768.9	-0.174717	0.0371259	-4.70608	2.5253e-06	1.89281e-05	brc-1
WBGene00006729	838.214	-0.174715	0.0575464	-3.03606	0.00239691	0.00826767	ucp-4
WBGene00004242	7222.4	-0.174714	0.0377586	-4.62712	3.7078e-06	2.69902e-05	puf-6
WBGene00021754	4170.69	-0.174693	0.0300287	-5.81753	5.97246e-09	7.7176e-08	hpo-29
WBGene00007860	2477.47	-0.17434	0.0365566	-4.76904	1.8511e-06	1.4393e-05	rilp-1
WBGene00009946	959.838	-0.174307	0.0541972	-3.21616	0.00129917	0.0048512	ogr-2
WBGene00002215	1226.89	-0.174202	0.055982	-3.11175	0.00185981	0.00663423	klc-2
WBGene00016311	5525.52	-0.174131	0.0249334	-6.98384	2.87223e-12	6.85906e-11	efr-3
WBGene00019077	2506.39	-0.174113	0.0309339	-5.62855	1.8173e-08	2.12381e-07	zipt-11
WBGene00020274	2048.4	-0.174079	0.0353707	-4.92155	8.58613e-07	7.1565e-06	T05H4.11
WBGene00004503	6923.84	-0.174068	0.0275651	-6.31481	2.70487e-10	4.59351e-09	rpt-3
WBGene00022831	4701.2	-0.173944	0.0241304	-7.2085	5.65731e-13	1.59596e-11	cec-10
WBGene00017589	1032.9	-0.173924	0.0491048	-3.5419	0.000397262	0.00172028	F19B10.10
WBGene00021056	4667.57	-0.173915	0.0279145	-6.23028	4.65611e-10	7.55722e-09	W06B4.1
WBGene00017460	1167.73	-0.173886	0.0469581	-3.703	0.000213065	0.000991194	bath-30
WBGene00270322	1399.6	-0.17386	0.0441519	-3.93776	8.22441e-05	0.000429717	C17G10.13
WBGene00006934	3149.23	-0.173833	0.0303234	-5.73265	9.88738e-09	1.21652e-07	vps-54
WBGene00013002	1561.6	-0.173741	0.0427806	-4.06121	4.88184e-05	0.000270875	Y48E1B.3
WBGene00016055	1421.82	-0.173682	0.0455827	-3.81026	0.000138818	0.000680528	C24D10.4
WBGene00022646	2897.67	-0.173675	0.0392575	-4.42398	9.68994e-06	6.33506e-05	acl-9
WBGene00011638	6763.42	-0.173655	0.0285506	-6.08237	1.1842e-09	1.75218e-08	ostb-1
WBGene00001997	886.097	-0.173629	0.0540517	-3.21227	0.0013169	0.00491072	hpr-9
WBGene00004781	3758.27	-0.173366	0.0291601	-5.94532	2.75916e-09	3.8116e-08	set-1
WBGene00010093	6925.01	-0.173349	0.0251733	-6.88624	5.72866e-12	1.28628e-10	capg-2
WBGene00000890	1883.19	-0.17332	0.0412965	-4.19696	2.70526e-05	0.000160227	sig-7
WBGene00010284	5461.09	-0.173319	0.0277911	-6.2365	4.47466e-10	7.29346e-09	aman-2
WBGene00000421	10850	-0.173192	0.038998	-4.44104	8.95245e-06	5.91061e-05	ced-7
WBGene00021781	1526.23	-0.17316	0.049834	-3.47474	0.000511342	0.00214202	Y51H7C.3
WBGene00004201	2314.74	-0.173086	0.0526148	-3.28968	0.001003	0.00386908	prx-19
WBGene00006574	836.601	-0.173065	0.0520855	-3.3227	0.000891496	0.00348825	tin-13
WBGene00003922	4224.4	-0.172811	0.032258	-5.35717	8.45356e-08	8.6749e-07	pas-1
WBGene00011032	1577.95	-0.172775	0.03784	-4.56593	4.97282e-06	3.51844e-05	ddx-52
WBGene00013394	11410.3	-0.172725	0.0467775	-3.69247	0.000222084	0.00102911	ule-5
WBGene00018512	2962.72	-0.172697	0.0299443	-5.76727	8.05682e-09	1.01305e-07	trpp-8
WBGene00002219	5365.86	-0.172676	0.0315549	-5.47224	4.4439e-08	4.81699e-07	klp-7
WBGene00010498	3093.39	-0.17267	0.0313317	-5.51102	3.56752e-08	3.9391e-07	K02B12.5
WBGene00011529	2957.33	-0.172636	0.0416617	-4.14376	3.41655e-05	0.000196436	T06D8.9
WBGene00000168	4728.88	-0.172607	0.0451394	-3.82386	0.000131378	0.000648411	apx-1
WBGene00012719	991.168	-0.17257	0.0489893	-3.52261	0.000427327	0.00183295	Y39E4B.10
WBGene00017177	2780.53	-0.17237	0.0359411	-4.79591	1.61939e-06	1.27458e-05	F02E8.4
WBGene00002003	2889.96	-0.172322	0.0335656	-5.1339	2.83802e-07	2.59584e-06	hse-5
WBGene00015133	1447.32	-0.172218	0.0477969	-3.60312	0.00031442	0.00140397	mrpl-11
WBGene00015330	2735.66	-0.172167	0.0405758	-4.2431	2.20452e-05	0.000133105	C02B10.5
WBGene00012389	4171.41	-0.172108	0.0400727	-4.2949	1.74772e-05	0.00010781	Y6B3B.4
WBGene00007602	2484.13	-0.171964	0.039235	-4.38293	1.17095e-05	7.53077e-05	C15C6.3
WBGene00015499	6626.91	-0.171918	0.0355375	-4.83764	1.3139e-06	1.05351e-05	inst-1
WBGene00013742	2227.73	-0.171897	0.0459483	-3.74109	0.000183223	0.000868364	sas-1
WBGene00011776	2715.87	-0.171894	0.0387369	-4.43748	9.10176e-06	6.00147e-05	hpo-5
WBGene00006976	1475.26	-0.171747	0.0442523	-3.8811	0.000103987	0.000529142	zhp-3
WBGene00006793	4382.77	-0.171676	0.0276511	-6.20864	5.34462e-10	8.56641e-09	unc-59
WBGene00021936	2496.29	-0.171663	0.0477115	-3.59793	0.000320756	0.00142874	zipt-15
WBGene00000564	2991.52	-0.171591	0.0323086	-5.31101	1.09022e-07	1.08877e-06	cnk-1
WBGene00007433	11924.9	-0.171476	0.0211628	-8.10271	5.37481e-16	2.37897e-14	swsn-7
WBGene00004205	1673.05	-0.171455	0.0406432	-4.21853	2.45895e-05	0.000146919	psr-1
WBGene00003216	2062.65	-0.171365	0.0387006	-4.42796	9.51302e-06	6.23864e-05	memi-1
WBGene00004078	28518	-0.171301	0.0220813	-7.75776	8.6445e-15	3.23183e-13	pos-1
WBGene00004723	2907.69	-0.171269	0.0455276	-3.76187	0.000168649	0.000807241	sap-49
WBGene00013610	927.162	-0.171259	0.0478093	-3.58213	0.000340802	0.00150734	fbxa-206
WBGene00302995	1668.32	-0.171244	0.0393059	-4.35669	1.32041e-05	8.3952e-05	H06H21.37
WBGene00001028	1624.88	-0.171236	0.0388493	-4.40769	1.04481e-05	6.78177e-05	dnj-10
WBGene00022052	1477.1	-0.171173	0.0420317	-4.07246	4.65185e-05	0.000259329	Y67D2.2
WBGene00000962	28198.3	-0.171157	0.0482507	-3.54724	0.000389292	0.00169052	dhc-1
WBGene00008800	8988.08	-0.171064	0.0228216	-7.49568	6.59532e-14	2.14773e-12	F14E5.2
WBGene00012209	1042.88	-0.170861	0.0543478	-3.14384	0.00166745	0.00602622	hmg-20
WBGene00016151	7310.69	-0.170857	0.0239609	-7.13066	9.9887e-13	2.65727e-11	smc-5
WBGene00016352	1115.65	-0.170674	0.0472368	-3.61315	0.000302497	0.00135683	tbck-1
WBGene00010502	10341.1	-0.17059	0.0525805	-3.24436	0.00117714	0.00444946	K02C4.3
WBGene00002985	6560.43	-0.170399	0.031755	-5.36605	8.04784e-08	8.28062e-07	lig-1
WBGene00016277	2391.69	-0.170385	0.0325454	-5.23529	1.64725e-07	1.58877e-06	C30G12.6
WBGene00021905	1061.97	-0.170255	0.0469139	-3.62909	0.000284419	0.00128585	helq-1
WBGene00009661	18219.8	-0.170235	0.0174386	-9.76197	1.63947e-22	1.67237e-20	patr-1
WBGene00010259	3457.59	-0.170196	0.0520633	-3.26902	0.0010792	0.00412478	ric-7
WBGene00006975	7170.88	-0.170196	0.0511161	-3.3296	0.000869718	0.00341306	zfp-1
WBGene00006593	3111.49	-0.170175	0.0436358	-3.89989	9.62349e-05	0.000492297	tol-1
WBGene00004879	5253.88	-0.170143	0.05377	-3.16428	0.00155467	0.00566915	smg-1
WBGene00012112	1538.79	-0.170127	0.0418217	-4.06791	4.74374e-05	0.000263973	T28A8.6
WBGene00003676	1304.1	-0.170007	0.0510909	-3.32754	0.000876164	0.00343474	nhr-86
WBGene00003184	5167.46	-0.16998	0.0346884	-4.90019	9.57439e-07	7.86949e-06	mei-2
WBGene00000201	2560.7	-0.169955	0.0369235	-4.60288	4.16682e-06	3.00054e-05	arx-3
WBGene00019498	906.49	-0.169949	0.0533373	-3.1863	0.00144105	0.00529748	K07E8.7
WBGene00003040	2598.8	-0.169915	0.0445667	-3.81259	0.000137516	0.000674357	lin-59
WBGene00004463	8766.66	-0.169896	0.0291066	-5.83702	5.31433e-09	6.94877e-08	rpn-7
WBGene00007784	4469.05	-0.169791	0.0224459	-7.56447	3.8944e-14	1.30972e-12	ruvb-1
WBGene00005020	1374.01	-0.169764	0.0401699	-4.22616	2.37713e-05	0.000142693	sqv-2
WBGene00009124	2862.17	-0.169707	0.0335744	-5.05466	4.31148e-07	3.80075e-06	rtel-1
WBGene00007171	3144.67	-0.169703	0.0360648	-4.70551	2.53237e-06	1.89719e-05	B0393.6
WBGene00000866	4471.79	-0.169678	0.0285433	-5.94457	2.77183e-09	3.82567e-08	cyb-2.1
WBGene00001026	3770.32	-0.169663	0.0275079	-6.16779	6.92531e-10	1.08405e-08	dnj-8
WBGene00006352	8398.73	-0.169464	0.0291685	-5.80983	6.25362e-09	8.04717e-08	sur-6
WBGene00020246	3901.67	-0.16944	0.0277084	-6.11513	9.64785e-10	1.45407e-08	clic-1
WBGene00002201	8837.99	-0.169433	0.0337951	-5.01356	5.34333e-07	4.62899e-06	kin-18
WBGene00004269	2110.36	-0.169419	0.0397723	-4.25972	2.04682e-05	0.000124712	rab-6.1
WBGene00008648	2019.06	-0.169399	0.0333809	-5.07474	3.88035e-07	3.45685e-06	F10D11.2
WBGene00011806	4052.58	-0.169181	0.0288861	-5.85682	4.71804e-09	6.23259e-08	ekl-6
WBGene00008948	5493.08	-0.169071	0.0569292	-2.96984	0.00297955	0.00998347	F19B6.1
WBGene00004049	8108.49	-0.168733	0.0241041	-7.00019	2.55623e-12	6.17142e-11	parp-1
WBGene00011962	5140.73	-0.16857	0.0319126	-5.28224	1.27614e-07	1.2556e-06	T23G5.2
WBGene00012109	1785.81	-0.168332	0.0355702	-4.7324	2.21884e-06	1.68515e-05	T28A8.3
WBGene00022470	1172.63	-0.168225	0.048365	-3.47824	0.000504715	0.00212036	mrpl-19
WBGene00018316	5344.3	-0.168204	0.0312493	-5.38263	7.34039e-08	7.63946e-07	F41H10.3
WBGene00007403	1779.87	-0.168133	0.0438769	-3.83193	0.000127142	0.000631325	set-3
WBGene00013311	19869.3	-0.168113	0.0481122	-3.49419	0.000475508	0.00201216	sec-61
WBGene00008480	10681.3	-0.16811	0.0213654	-7.86832	3.59437e-15	1.41235e-13	eif-2A
WBGene00009132	2346.58	-0.167931	0.0372467	-4.5086	6.52554e-06	4.47121e-05	F25H8.2
WBGene00013680	1913.19	-0.167919	0.0401259	-4.1848	2.85414e-05	0.000167667	rpom-1
WBGene00008514	1647.6	-0.167899	0.0467584	-3.59078	0.000329685	0.00146429	mrpl-44
WBGene00020933	2635.1	-0.167893	0.0292168	-5.74645	9.11349e-09	1.13114e-07	W02D3.4
WBGene00018317	1184.08	-0.167891	0.0487353	-3.44496	0.000571147	0.00235665	F41H10.4
WBGene00002136	4668.35	-0.167748	0.0252202	-6.65132	2.90475e-11	5.7657e-10	inx-14
WBGene00014124	7783.25	-0.167603	0.0249397	-6.72033	1.81313e-11	3.77401e-10	usip-1
WBGene00021327	2008.13	-0.167602	0.0408377	-4.1041	4.05888e-05	0.000229175	mrpl-38
WBGene00015691	3325.25	-0.167599	0.0410264	-4.08515	4.4049e-05	0.000246992	viln-1
WBGene00003800	11783	-0.167479	0.0211987	-7.90046	2.7788e-15	1.10599e-13	npp-14
WBGene00009011	1914.29	-0.167425	0.0392466	-4.26597	1.99035e-05	0.000121464	F21D5.6
WBGene00001513	5054.87	-0.167353	0.031267	-5.35238	8.68041e-08	8.87811e-07	gad-1
WBGene00015815	2001.66	-0.167319	0.0355385	-4.70809	2.50044e-06	1.87691e-05	C16A11.2
WBGene00011635	694.079	-0.167296	0.0525723	-3.18221	0.00146156	0.00536265	mdmh-35
WBGene00015329	3466.87	-0.167184	0.0291008	-5.74499	9.19251e-09	1.14003e-07	C02B10.4
WBGene00016387	1291.4	-0.167146	0.0465381	-3.59159	0.000328666	0.00146031	kbp-5
WBGene00011144	1205.74	-0.167142	0.0549499	-3.04172	0.00235233	0.00813858	R08D7.4
WBGene00001058	7662.32	-0.167051	0.030461	-5.48409	4.15597e-08	4.51761e-07	dpf-5
WBGene00019001	5040.4	-0.166866	0.0275648	-6.05357	1.41668e-09	2.07032e-08	ipgm-1
WBGene00017079	2223.79	-0.166819	0.0366457	-4.5522	5.30872e-06	3.7219e-05	D2096.12
WBGene00013235	2724.06	-0.166802	0.0392309	-4.2518	2.12062e-05	0.000128446	Y56A3A.16
WBGene00006957	3200.05	-0.166777	0.037679	-4.42627	9.58783e-06	6.27897e-05	wsp-1
WBGene00002047	5365.24	-0.166711	0.034572	-4.82214	1.42027e-06	1.13173e-05	icp-1
WBGene00016583	1513.88	-0.166652	0.0405106	-4.11379	3.89219e-05	0.000220897	tag-335
WBGene00005022	6755.65	-0.166579	0.0234276	-7.11036	1.15739e-12	3.03185e-11	sqv-4
WBGene00021959	2206.23	-0.166556	0.0359946	-4.62725	3.70553e-06	2.69864e-05	Y57E12AL.6
WBGene00002080	4634.34	-0.166548	0.0455294	-3.65803	0.000254164	0.00116307	xpo-3
WBGene00012950	1175.98	-0.166528	0.0462049	-3.60412	0.000313209	0.00140039	eif-2Bbeta
WBGene00003804	2952.11	-0.166366	0.0350649	-4.74452	2.09006e-06	1.60165e-05	npp-18
WBGene00021329	2186.5	-0.166354	0.0516892	-3.21835	0.00128929	0.0048178	Y34D9A.3
WBGene00011507	10532.2	-0.166286	0.0288027	-5.77328	7.77425e-09	9.8557e-08	T05H10.1
WBGene00000186	2766.46	-0.166275	0.0326284	-5.09601	3.46879e-07	3.12272e-06	ark-1
WBGene00006868	8207.93	-0.166257	0.0323452	-5.14009	2.7461e-07	2.52979e-06	vab-1
WBGene00010283	1750.91	-0.166232	0.034647	-4.79786	1.60367e-06	1.26414e-05	ccz-1
WBGene00008236	1524.96	-0.166134	0.0494059	-3.36263	0.000772051	0.00307761	C50F4.12
WBGene00017607	3971.75	-0.166016	0.0284345	-5.83856	5.26552e-09	6.89254e-08	F19F10.11
WBGene00018290	2722.39	-0.16595	0.0312181	-5.31583	1.0617e-07	1.06536e-06	vps-60
WBGene00011237	2578.42	-0.16585	0.0389762	-4.25516	2.08898e-05	0.000126729	gkow-1
WBGene00009542	10183.9	-0.165748	0.0238533	-6.94864	3.68831e-12	8.60774e-11	copb-2
WBGene00009272	2590.89	-0.165745	0.0337858	-4.90575	9.30692e-07	7.65782e-06	gras-1
WBGene00010807	2073.02	-0.165603	0.0448625	-3.69134	0.000223078	0.0010334	M01E5.4
WBGene00000417	7277.56	-0.165579	0.026403	-6.27124	3.58194e-10	5.98401e-09	ced-3
WBGene00021502	1163.85	-0.165489	0.0478792	-3.45639	0.00054747	0.00227419	Y40D12A.1
WBGene00010478	7950.69	-0.165482	0.0277456	-5.96427	2.45726e-09	3.4377e-08	K01G5.5
WBGene00013137	1862.85	-0.165456	0.0441342	-3.74892	0.000177598	0.000845028	Y53C10A.6
WBGene00003060	6945.75	-0.165432	0.0478945	-3.45409	0.000552147	0.00228991	lpd-3
WBGene00013434	1738.49	-0.165245	0.0459001	-3.6001	0.000318096	0.0014188	Y66D12A.8
WBGene00011490	1286.31	-0.165218	0.0513066	-3.22021	0.00128096	0.00478927	T05F1.4
WBGene00012528	5787.18	-0.165185	0.0338967	-4.87317	1.09821e-06	8.93591e-06	pap-1
WBGene00018625	3316.01	-0.165026	0.0274147	-6.01962	1.74822e-09	2.50959e-08	prp-17
WBGene00011510	6520.34	-0.165012	0.0241073	-6.8449	7.65308e-12	1.68412e-10	pdha-1
WBGene00012978	3568.23	-0.164931	0.0530717	-3.10771	0.00188544	0.00671633	Y48B6A.1
WBGene00010194	1080.11	-0.164882	0.0453333	-3.63712	0.000275708	0.00125272	btb-19
WBGene00010912	3574.43	-0.164796	0.0342317	-4.81413	1.4784e-06	1.17441e-05	gmps-1
WBGene00015658	2422.22	-0.164732	0.0342782	-4.80575	1.54175e-06	1.21907e-05	tsg-101
WBGene00010615	1879.54	-0.164671	0.0512249	-3.21466	0.00130599	0.00487312	ate-1
WBGene00006577	2467.25	-0.164594	0.0389479	-4.226	2.37878e-05	0.000142694	tlf-1
WBGene00015454	1318.3	-0.164556	0.0507886	-3.24002	0.00119519	0.00450222	C04G6.4
WBGene00020628	4975.3	-0.164404	0.0306102	-5.37087	7.83563e-08	8.09471e-07	T20F5.6
WBGene00015928	4446.37	-0.164297	0.0346181	-4.74599	2.07494e-06	1.59175e-05	C17H12.2
WBGene00017852	2685.76	-0.164254	0.03324	-4.94145	7.75443e-07	6.52686e-06	F27C1.2
WBGene00001973	6687.91	-0.164152	0.0221618	-7.40696	1.29229e-13	4.054e-12	hmg-3
WBGene00012276	3524.64	-0.164132	0.0434244	-3.77971	0.000157009	0.000760268	his-74
WBGene00004721	2202.55	-0.164132	0.0382132	-4.29516	1.74569e-05	0.000107771	san-1
WBGene00003397	6860.57	-0.164109	0.0298169	-5.5039	3.71481e-08	4.07544e-07	mom-5
WBGene00020097	22915.4	-0.164082	0.0271393	-6.0459	1.48577e-09	2.16103e-08	larp-1
WBGene00016676	1591.09	-0.163957	0.0413187	-3.9681	7.24473e-05	0.000385061	C45G9.5
WBGene00011276	3097.98	-0.163877	0.0452321	-3.62302	0.000291181	0.00131257	aakg-5
WBGene00020553	7520.54	-0.163817	0.031465	-5.20632	1.92618e-07	1.83709e-06	ttc-17
WBGene00012644	3022.81	-0.163747	0.0328803	-4.98011	6.35494e-07	5.43202e-06	rabx-5
WBGene00023405	1194.08	-0.163365	0.0500991	-3.26084	0.00111081	0.00422882	sor-1
WBGene00004215	3125.34	-0.163271	0.0470455	-3.47049	0.000519508	0.00217209	ptp-3
WBGene00006481	4233.91	-0.163265	0.0296559	-5.50531	3.68513e-08	4.05443e-07	plrg-1
WBGene00010054	1795.15	-0.163221	0.0477919	-3.41526	0.000637221	0.00259522	gtf-2E2
WBGene00014087	3307.36	-0.163157	0.034421	-4.74006	2.13659e-06	1.63324e-05	ZK809.5
WBGene00009245	6960.55	-0.163083	0.0346193	-4.71075	2.4681e-06	1.85444e-05	rict-1
WBGene00020375	9016.39	-0.163065	0.031119	-5.24004	1.6054e-07	1.55035e-06	pigv-1
WBGene00008720	5910.75	-0.163019	0.0306841	-5.31281	1.07945e-07	1.08036e-06	F12F6.1
WBGene00022203	3476.26	-0.162982	0.0424488	-3.8395	0.000123283	0.000613744	Y73B3A.1
WBGene00016400	1825.51	-0.162966	0.0424336	-3.8405	0.000122785	0.000611465	C34D4.4
WBGene00017997	1544.08	-0.162943	0.0420304	-3.87679	0.000105844	0.000537349	mrpl-1
WBGene00013353	1809.45	-0.162912	0.0465681	-3.49835	0.000468147	0.00198382	Y59A8B.21
WBGene00019833	1911.98	-0.16287	0.0344406	-4.729	2.25623e-06	1.71027e-05	R02F2.4
WBGene00021841	2009.22	-0.162845	0.0398319	-4.08829	4.34558e-05	0.00024411	Y54E10BR.2
WBGene00016378	2197.63	-0.162744	0.0405463	-4.01378	5.97536e-05	0.000324422	imp-3
WBGene00022053	1559.96	-0.162666	0.03678	-4.42269	9.74814e-06	6.36501e-05	cisd-3.2
WBGene00018285	10727.4	-0.162586	0.0271408	-5.99047	2.09232e-09	2.96486e-08	smk-1
WBGene00009584	3016.61	-0.162534	0.0446221	-3.64246	0.000270042	0.00122843	drap-1
WBGene00011742	1649.35	-0.16251	0.0392995	-4.13515	3.54717e-05	0.000203188	tgn-38
WBGene00044324	1274.44	-0.162501	0.0471545	-3.44614	0.000568647	0.00234696	ufm-1
WBGene00004985	1327.02	-0.162433	0.0442434	-3.67135	0.000241269	0.00110933	spo-11
WBGene00000405	6980.14	-0.162381	0.0364409	-4.456	8.35012e-06	5.55821e-05	cdk-1
WBGene00012692	1542.11	-0.162092	0.0467539	-3.46691	0.00052647	0.0021999	Y39B6A.33
WBGene00013015	890.912	-0.161959	0.0535785	-3.02284	0.00250413	0.00859235	Y48E1C.2
WBGene00002344	14361	-0.16187	0.023601	-6.8586	6.95402e-12	1.54119e-10	let-70
WBGene00011885	7933.09	-0.161836	0.0281182	-5.75556	8.6354e-09	1.07964e-07	T21B10.3
WBGene00015102	94239.1	-0.161805	0.028733	-5.63134	1.78816e-08	2.09293e-07	cpg-2
WBGene00018953	11917.9	-0.161559	0.0185399	-8.71415	2.92946e-18	1.74893e-16	F56C9.10
WBGene00002081	1691.01	-0.161446	0.0526704	-3.06521	0.00217514	0.00759549	ina-1
WBGene00011016	3476.22	-0.161366	0.0367554	-4.39026	1.13214e-05	7.32567e-05	R04F11.3
WBGene00011739	1257.79	-0.161174	0.0536869	-3.00212	0.0026811	0.00912037	T12G3.4
WBGene00015326	3364.09	-0.161038	0.0385301	-4.17955	2.92083e-05	0.000171067	ivd-1
WBGene00009203	1687.55	-0.161	0.0390494	-4.12299	3.73987e-05	0.000213432	aptf-3
WBGene00011250	2616.64	-0.160956	0.0352074	-4.57167	4.83859e-06	3.43926e-05	R11H6.2
WBGene00018959	2058.97	-0.160947	0.0405372	-3.97035	7.17661e-05	0.000381704	F56D1.1
WBGene00019305	2913.37	-0.160866	0.0456973	-3.52026	0.000431121	0.00184665	snap-29
WBGene00004317	1193.92	-0.160764	0.0476438	-3.37429	0.000740055	0.00297083	rbg-1
WBGene00000500	2135.33	-0.160666	0.0318564	-5.04344	4.57238e-07	4.01301e-06	chn-1
WBGene00000200	3384.71	-0.160613	0.0281309	-5.7095	1.13309e-08	1.37751e-07	arx-2
WBGene00019807	1176.23	-0.160612	0.0483398	-3.32257	0.000891936	0.0034887	jamp-1
WBGene00022882	2692.31	-0.160545	0.0310266	-5.17445	2.28586e-07	2.15083e-06	ZK1248.13
WBGene00008404	1068.54	-0.160522	0.0494351	-3.24712	0.00116578	0.00441018	D2013.6
WBGene00011746	6871.5	-0.160458	0.037609	-4.26647	1.98589e-05	0.000121239	T13F2.6
WBGene00022043	1212.59	-0.160408	0.041628	-3.85336	0.000116507	0.000584737	psf-3
WBGene00010444	2129.26	-0.160365	0.0419906	-3.81907	0.000133954	0.00065983	magi-1
WBGene00003010	1869.01	-0.160334	0.0484864	-3.30679	0.000943717	0.0036663	lin-24
WBGene00020695	2255.21	-0.160255	0.0504801	-3.17462	0.00150032	0.00549047	T22F3.2
WBGene00001258	7964.32	-0.160237	0.0452551	-3.54075	0.000398991	0.00172499	emb-4
WBGene00011216	2136.24	-0.16021	0.0335596	-4.7739	1.80691e-06	1.40921e-05	usp-46
WBGene00018131	3999.44	-0.160121	0.0274797	-5.82686	5.64805e-09	7.36014e-08	F37A4.1
WBGene00016960	2411.16	-0.160005	0.0396624	-4.03417	5.47953e-05	0.000299295	vps-33.2
WBGene00009445	2759.75	-0.159894	0.0286463	-5.58167	2.38225e-08	2.71403e-07	F35G12.12
WBGene00021292	7482.57	-0.15985	0.0303615	-5.2649	1.40262e-07	1.36825e-06	copb-1
WBGene00006359	2095.43	-0.159825	0.0501286	-3.18831	0.00143109	0.00526843	swp-1
WBGene00003241	4375.68	-0.159784	0.0285827	-5.59023	2.26775e-08	2.59318e-07	mig-5
WBGene00001284	3449.95	-0.159764	0.0364179	-4.38697	1.14941e-05	7.41104e-05	emb-30
WBGene00004510	4234.42	-0.159741	0.0271829	-5.87655	4.18916e-09	5.5818e-08	rrf-3
WBGene00001606	10828.1	-0.159738	0.0381943	-4.18226	2.88628e-05	0.000169297	gln-5
WBGene00013435	1117.04	-0.159654	0.0492255	-3.24332	0.00118145	0.00446137	Y66D12A.9
WBGene00011312	8129.34	-0.159614	0.0290675	-5.49114	3.99359e-08	4.35646e-07	trcs-2
WBGene00015310	2540.88	-0.159463	0.0423178	-3.76823	0.000164409	0.000790886	fan-1
WBGene00003949	3919.1	-0.159269	0.0335588	-4.74597	2.07507e-06	1.59175e-05	pbs-3
WBGene00004501	9367.8	-0.159268	0.023663	-6.73068	1.68868e-11	3.53406e-10	rpt-1
WBGene00011980	17114.7	-0.159228	0.0314825	-5.05765	4.24448e-07	3.74443e-06	T24B8.7
WBGene00008685	4640.65	-0.159148	0.0341151	-4.66504	3.08557e-06	2.28386e-05	mon-2
WBGene00008140	3554.21	-0.15914	0.0383314	-4.15167	3.30057e-05	0.000191195	xpf-1
WBGene00004387	2991.15	-0.159061	0.0404024	-3.93693	8.25322e-05	0.00043093	rnp-4
WBGene00019209	7959.08	-0.158986	0.0350196	-4.53991	5.62773e-06	3.91173e-05	emc-1
WBGene00005026	1643.65	-0.158847	0.0357508	-4.44316	8.86463e-06	5.86268e-05	sqv-8
WBGene00003415	7332.99	-0.158839	0.0381987	-4.15824	3.20711e-05	0.000186482	mars-1
WBGene00004738	8530.35	-0.158811	0.0277119	-5.73079	9.99616e-09	1.22882e-07	scc-3
WBGene00016443	1958.27	-0.158802	0.0456168	-3.48123	0.000499116	0.00209879	C35D10.6
WBGene00011969	751.042	-0.158749	0.0509488	-3.11586	0.00183407	0.00656066	T23G11.4
WBGene00009922	5750.63	-0.158671	0.0261504	-6.06762	1.29818e-09	1.90983e-08	F52B5.3
WBGene00019246	2657.89	-0.158517	0.0365556	-4.33633	1.44881e-05	9.12719e-05	rpb-5
WBGene00012095	1999.95	-0.158428	0.0420381	-3.76868	0.000164116	0.000789963	pssy-2
WBGene00015347	1905.3	-0.158423	0.0364189	-4.35003	1.36119e-05	8.62106e-05	cids-1
WBGene00022750	6799.68	-0.158379	0.0261229	-6.06285	1.33726e-09	1.96357e-08	ZK484.4
WBGene00021634	1571.19	-0.158355	0.0373839	-4.23592	2.27618e-05	0.000137007	rde-10
WBGene00020683	11092	-0.158322	0.0229565	-6.8966	5.32636e-12	1.20296e-10	ribo-1
WBGene00018611	3106.3	-0.158307	0.0331275	-4.77871	1.76422e-06	1.38011e-05	F48E8.4
WBGene00019711	2673.27	-0.158278	0.0340612	-4.64688	3.36988e-06	2.47526e-05	M01E11.2
WBGene00013164	2712.82	-0.158254	0.042638	-3.71157	0.000205974	0.000962275	Y53F4B.18
WBGene00013917	974.622	-0.158243	0.0467684	-3.38355	0.000715541	0.00288294	cdk-11.2
WBGene00007186	5142.05	-0.158207	0.0259119	-6.10558	1.02427e-09	1.5377e-08	B0464.6
WBGene00001137	26329	-0.158055	0.0275223	-5.7428	9.31236e-09	1.15304e-07	eat-6
WBGene00004044	12288.4	-0.158014	0.0257605	-6.13397	8.57101e-10	1.31362e-08	plk-3
WBGene00008586	1043.44	-0.157892	0.0468762	-3.36828	0.000756399	0.00302461	snrp-40.1
WBGene00022019	4725.78	-0.157887	0.031836	-4.95938	7.07172e-07	5.98493e-06	sut-2
WBGene00002994	6417.14	-0.157768	0.0307757	-5.12639	2.95356e-07	2.69034e-06	lin-5
WBGene00009499	2742.29	-0.157711	0.033541	-4.70205	2.57557e-06	1.92767e-05	ent-6
WBGene00022832	3507.3	-0.157624	0.0270386	-5.82961	5.55556e-09	7.24575e-08	pdp-1
WBGene00015463	3546.93	-0.157618	0.0290728	-5.4215	5.91012e-08	6.26953e-07	hpo-9
WBGene00000163	4303.39	-0.157612	0.03052	-5.16423	2.41435e-07	2.25656e-06	apb-3
WBGene00044651	1635.33	-0.157562	0.0395512	-3.98374	6.78383e-05	0.000363701	egrh-3
WBGene00009113	11890.8	-0.157436	0.0436948	-3.60308	0.000314465	0.00140397	maph-1.2
WBGene00010626	1891.71	-0.15743	0.0440417	-3.57457	0.000350804	0.00154566	K07C5.3
WBGene00007110	3107.31	-0.157414	0.0388697	-4.04978	5.12651e-05	0.000282619	leo-1
WBGene00011988	2250.43	-0.157409	0.0388751	-4.0491	5.1415e-05	0.000283344	har-2
WBGene00000158	3657.13	-0.157364	0.0265463	-5.92789	3.0686e-09	4.19766e-08	apg-1
WBGene00015567	2970	-0.157313	0.03405	-4.62005	3.83641e-06	2.78474e-05	bath-44
WBGene00000933	1302.03	-0.157272	0.0418246	-3.76027	0.000169731	0.000811663	dap-3
WBGene00017758	1647.85	-0.157259	0.0430185	-3.65561	0.000256574	0.0011727	F23H11.2
WBGene00011282	6422.29	-0.157163	0.0240822	-6.5261	6.75038e-11	1.24672e-09	R74.8
WBGene00006059	1823.94	-0.157143	0.035039	-4.4848	7.29819e-06	4.94345e-05	stc-1
WBGene00021038	2953.08	-0.157123	0.0409304	-3.83878	0.000123646	0.000615352	W05F2.6
WBGene00017283	1731	-0.157085	0.0444143	-3.53681	0.000404996	0.00174836	F09E5.3
WBGene00016792	1956.15	-0.157062	0.0374333	-4.19578	2.71929e-05	0.000160813	C49H3.6
WBGene00020263	3930.09	-0.156882	0.0318178	-4.93063	8.19652e-07	6.85774e-06	let-355
WBGene00001231	3177.17	-0.156861	0.0398467	-3.9366	8.26442e-05	0.000431271	eif-3.H
WBGene00021155	2707.26	-0.156742	0.0341753	-4.58643	4.509e-06	3.22883e-05	Y4C6B.1
WBGene00008166	6006.95	-0.156544	0.0248971	-6.28763	3.22351e-10	5.4028e-09	saps-1
WBGene00010905	910.996	-0.156532	0.0490458	-3.19154	0.00141517	0.00521978	mrps-34
WBGene00011908	2523.6	-0.156467	0.0490526	-3.18978	0.0014238	0.00524536	pash-1
WBGene00009508	4240.97	-0.156449	0.0264037	-5.92528	3.1176e-09	4.25713e-08	row-1
WBGene00012481	5017.08	-0.156377	0.0376334	-4.15526	3.24922e-05	0.000188646	Y18D10A.11
WBGene00013094	1994.42	-0.156318	0.0419711	-3.72442	0.000195764	0.00092072	Y51H1A.3
WBGene00011501	9689.02	-0.156317	0.0324744	-4.81353	1.48285e-06	1.17734e-05	rmd-1
WBGene00003789	11723.7	-0.156256	0.0341864	-4.57071	4.86071e-06	3.45021e-05	npp-3
WBGene00022257	11559.6	-0.156252	0.0290696	-5.3751	7.65397e-08	7.92832e-07	puf-11
WBGene00018613	3630.7	-0.156207	0.0311996	-5.0067	5.53717e-07	4.78614e-06	skpt-1
WBGene00015806	1463.92	-0.156197	0.0394881	-3.95554	7.63605e-05	0.000402664	smrc-1
WBGene00006542	3124.86	-0.155872	0.027315	-5.70644	1.15366e-08	1.39699e-07	tbp-1
WBGene00019264	1504.44	-0.155789	0.0390697	-3.98745	6.67866e-05	0.000358437	H35B03.2
WBGene00013674	1757.54	-0.155699	0.0415181	-3.75014	0.000176734	0.00084173	Y105E8A.14
WBGene00018181	1365	-0.155644	0.0450363	-3.45598	0.000548302	0.00227703	mpdu-1
WBGene00018090	3536.01	-0.155643	0.0358519	-4.34128	1.41654e-05	8.94584e-05	F36D4.5
WBGene00012386	4538.2	-0.155592	0.0262312	-5.93158	3.00033e-09	4.11891e-08	agef-1
WBGene00015104	2069.05	-0.155532	0.0356462	-4.36322	1.28163e-05	8.18786e-05	B0280.9
WBGene00016169	1011.16	-0.15549	0.0461655	-3.36809	0.000756909	0.00302587	C27F2.7
WBGene00004039	1746.95	-0.155285	0.0442329	-3.51063	0.000447048	0.00190745	plc-4
WBGene00002879	2725.39	-0.155153	0.0338382	-4.58514	4.53682e-06	3.24573e-05	let-754
WBGene00001582	5269.9	-0.155148	0.0327831	-4.73257	2.21691e-06	1.68461e-05	gfi-2
WBGene00000965	1812.37	-0.155097	0.0385922	-4.01887	5.84785e-05	0.000318027	dhs-1
WBGene00003791	4260.86	-0.15503	0.0310352	-4.9953	5.87432e-07	5.05487e-06	npp-5
WBGene00006795	4698.22	-0.154948	0.0333288	-4.64907	3.33442e-06	2.45273e-05	unc-61
WBGene00001001	3833.38	-0.154909	0.0309096	-5.0117	5.39518e-07	4.66865e-06	dis-3
WBGene00006816	3009.38	-0.154879	0.041463	-3.73535	0.000187458	0.000885431	unc-84
WBGene00000466	2694.81	-0.154842	0.0298911	-5.18022	2.21619e-07	2.09167e-06	cel-1
WBGene00022074	3906.62	-0.154823	0.0511443	-3.02717	0.00246852	0.0084872	Y69A2AR.1
WBGene00013892	1880.22	-0.154735	0.0494443	-3.12948	0.00175117	0.00629334	ZC434.4
WBGene00019074	793.61	-0.15467	0.0511878	-3.02162	0.00251425	0.00862162	cpd-1
WBGene00011481	5716.24	-0.154544	0.0393246	-3.92996	8.49617e-05	0.000442117	imp-2
WBGene00000146	7520.63	-0.154416	0.0253692	-6.08675	1.15223e-09	1.71223e-08	ape-1
WBGene00011743	1549.96	-0.154352	0.0447386	-3.4501	0.000560387	0.00231597	T13F2.2
WBGene00017967	2482.2	-0.154348	0.0451347	-3.41971	0.00062688	0.00255919	ada-2
WBGene00002231	6946.22	-0.154201	0.0205158	-7.51619	5.63935e-14	1.85209e-12	knl-1
WBGene00000459	5253.4	-0.154152	0.0294988	-5.22569	1.73508e-07	1.66825e-06	ceh-38
WBGene00020466	1140.53	-0.154111	0.0488414	-3.15534	0.00160311	0.00581417	sld-2
WBGene00016057	1401.44	-0.154069	0.046248	-3.33136	0.000864223	0.00339496	C24D10.6
WBGene00008684	3313.78	-0.154001	0.0384892	-4.00115	6.30343e-05	0.000340434	mig-32
WBGene00003406	5519.49	-0.153916	0.024611	-6.25397	4.00148e-10	6.57087e-09	mrg-1
WBGene00001566	1427.34	-0.153882	0.044508	-3.4574	0.000545412	0.00226808	acdh-13
WBGene00001497	3916.02	-0.153847	0.0306055	-5.02677	4.98804e-07	4.34564e-06	fars-1
WBGene00004882	1993.14	-0.153783	0.0413208	-3.72168	0.000197904	0.000928797	smg-4
WBGene00014014	1633.79	-0.153754	0.0433939	-3.54322	0.000395271	0.00171229	ZK632.5
WBGene00017759	3578.28	-0.153753	0.029908	-5.14087	2.73465e-07	2.52075e-06	sucl-2
WBGene00010713	2259.97	-0.153688	0.0397732	-3.86411	0.000111496	0.000562704	uso-1
WBGene00003508	6471.87	-0.153659	0.0289899	-5.30042	1.15538e-07	1.14815e-06	mut-16
WBGene00015233	1730.13	-0.153596	0.0464344	-3.30781	0.000940283	0.00365552	B0511.7
WBGene00021883	3193.93	-0.153541	0.0405836	-3.78332	0.000154751	0.000750511	Y54G2A.18
WBGene00007105	3374.24	-0.153445	0.0322697	-4.75507	1.98376e-06	1.5347e-05	znf-207
WBGene00017165	2236.42	-0.153422	0.0343167	-4.47078	7.79347e-06	5.23976e-05	F01F1.11
WBGene00017895	4765.09	-0.153369	0.031104	-4.93083	8.18815e-07	6.85446e-06	vrk-1
WBGene00012879	7174.96	-0.153358	0.0227643	-6.73678	1.61936e-11	3.42106e-10	fbxa-215
WBGene00008413	1861.4	-0.153311	0.0381484	-4.01881	5.84932e-05	0.000318027	D2030.3
WBGene00022774	2958.7	-0.153141	0.0339198	-4.5148	6.33772e-06	4.35687e-05	swsn-6
WBGene00013994	3960.43	-0.153026	0.0411506	-3.71867	0.000200272	0.000938197	ZK524.4
WBGene00002804	2796.6	-0.153022	0.0332532	-4.60173	4.19e-06	3.01582e-05	let-630
WBGene00015513	2702.09	-0.152836	0.0289912	-5.2718	1.35092e-07	1.32115e-06	snpc-1.1
WBGene00021960	1250.34	-0.15274	0.0502316	-3.04071	0.00236017	0.00816021	Y57E12AM.1
WBGene00001329	4017.7	-0.152658	0.0258878	-5.89691	3.70377e-09	4.96512e-08	epn-1
WBGene00008344	1601.24	-0.152618	0.0467165	-3.26689	0.00108736	0.00414979	C56A3.5
WBGene00008399	3082.88	-0.152575	0.0293497	-5.19852	2.00885e-07	1.90884e-06	D2005.4
WBGene00008641	2492.93	-0.152566	0.0460224	-3.31504	0.000916284	0.00357321	pch-2
WBGene00009668	1631.29	-0.15236	0.0391955	-3.88718	0.000101416	0.000517426	cfim-1
WBGene00009507	3974.22	-0.152273	0.0324821	-4.68791	2.76008e-06	2.05777e-05	mus-101
WBGene00017316	3417.35	-0.152252	0.029459	-5.16828	2.36256e-07	2.21219e-06	F09G2.8
WBGene00009627	1887.79	-0.152195	0.0395096	-3.85211	0.000117103	0.000587156	cup-15
WBGene00015134	1444.57	-0.152095	0.0446298	-3.40793	0.00065457	0.00266095	B0304.2
WBGene00009002	1080.1	-0.152045	0.0458437	-3.3166	0.000911192	0.00355589	hint-1
WBGene00013040	1830.04	-0.152027	0.0410156	-3.70657	0.000210082	0.000979091	Y49E10.21
WBGene00000585	3365.08	-0.151816	0.027237	-5.5739	2.49101e-08	2.8254e-07	cogc-2
WBGene00022883	1632.02	-0.151807	0.039597	-3.83379	0.000126182	0.00062696	ZK1248.15
WBGene00017161	1897.64	-0.151609	0.0429075	-3.5334	0.000410251	0.00176907	rabn-5
WBGene00005025	2234.9	-0.151564	0.0405745	-3.73545	0.000187378	0.000885331	sqv-7
WBGene00008646	1016.42	-0.151413	0.0455563	-3.32364	0.000888494	0.00347877	F10C2.5
WBGene00001597	14362.5	-0.151396	0.0229125	-6.60756	3.90699e-11	7.56972e-10	gld-3
WBGene00002079	10289.7	-0.151374	0.0339105	-4.46393	8.0468e-06	5.38423e-05	xpo-2
WBGene00010015	3119.61	-0.151373	0.0356161	-4.25012	2.13659e-05	0.000129363	atad-3
WBGene00020102	5592.45	-0.151116	0.0357878	-4.22256	2.4154e-05	0.000144595	R148.3
WBGene00022836	2554.35	-0.151096	0.037186	-4.06326	4.83915e-05	0.000268797	ZK973.11
WBGene00013196	2296.03	-0.151094	0.0379343	-3.98304	6.80392e-05	0.000364651	tbc-20
WBGene00010476	1640.35	-0.151069	0.0391221	-3.86148	0.000112701	0.000567856	rnf-113
WBGene00020109	1095.73	-0.151001	0.0490942	-3.07575	0.00209977	0.0073657	R151.6
WBGene00009441	3358.44	-0.150889	0.0317474	-4.7528	2.00621e-06	1.5474e-05	wdr-48
WBGene00012964	1793.55	-0.150731	0.0408725	-3.68785	0.000226159	0.00104642	Y48A6B.3
WBGene00011064	1941.97	-0.150728	0.0357177	-4.21999	2.44318e-05	0.000146088	adsl-1
WBGene00011967	1775.58	-0.150658	0.0423427	-3.55806	0.00037361	0.00163393	pir-1
WBGene00012550	2802.31	-0.150653	0.0313587	-4.80417	1.55391e-06	1.22806e-05	spcs-2
WBGene00020762	8526.57	-0.150623	0.0299082	-5.03618	4.74925e-07	4.15405e-06	zer-1
WBGene00007029	2175.4	-0.150442	0.0363347	-4.14045	3.46619e-05	0.000198918	mys-1
WBGene00010794	7173.34	-0.150264	0.0349875	-4.2948	1.7485e-05	0.000107815	dld-1
WBGene00018518	1140.52	-0.150261	0.0451354	-3.32912	0.000871206	0.00341803	F46H5.2
WBGene00004743	2311.13	-0.150258	0.0379853	-3.9557	7.63102e-05	0.000402537	scm-1
WBGene00010042	1809.13	-0.150257	0.0450611	-3.33451	0.000854503	0.00336192	bcs-1
WBGene00018391	1703.93	-0.150174	0.0377562	-3.97747	6.96519e-05	0.000371871	rpb-4
WBGene00021088	21870.2	-0.150151	0.0281248	-5.33875	9.35881e-08	9.49389e-07	W08E12.7
WBGene00000911	8826.62	-0.150117	0.0254458	-5.89946	3.64699e-09	4.91036e-08	daf-15
WBGene00019362	1366.66	-0.150096	0.0408205	-3.67698	0.000236008	0.00108677	cdk-2
WBGene00017686	11172.9	-0.150013	0.0323677	-4.63464	3.57558e-06	2.61017e-05	tpp-2
WBGene00007429	1016.34	-0.149987	0.0461402	-3.25067	0.00115131	0.00436253	C08B6.8
WBGene00008419	3225.09	-0.149838	0.0335313	-4.4686	7.87348e-06	5.28432e-05	wdr-23
WBGene00020441	1675.92	-0.149826	0.0395314	-3.79004	0.000150622	0.00073187	bcas-2
WBGene00001743	2820.86	-0.149799	0.0433586	-3.45488	0.000550541	0.00228509	grp-1
WBGene00020824	4851.79	-0.149724	0.0352879	-4.24293	2.20618e-05	0.000133105	T26A8.1
WBGene00013225	3683.86	-0.149489	0.0313151	-4.77369	1.80883e-06	1.40999e-05	Y56A3A.2
WBGene00007564	1477.48	-0.149471	0.0390626	-3.82644	0.00013001	0.000643493	mrps-22
WBGene00007545	3596.15	-0.14938	0.0494937	-3.01816	0.00254312	0.00870868	C13B4.1
WBGene00008000	6763.71	-0.14924	0.0246259	-6.06029	1.35874e-09	1.9913e-08	slc-17.2
WBGene00011917	2350.62	-0.149239	0.032245	-4.62828	3.68724e-06	2.68659e-05	T22C1.6
WBGene00009284	4065.01	-0.149154	0.0331221	-4.50314	6.69564e-06	4.57758e-05	F31C3.2
WBGene00001023	15602.6	-0.149101	0.0247877	-6.01512	1.79756e-09	2.57082e-08	dnj-5
WBGene00017284	2597.42	-0.148992	0.0302022	-4.93314	8.09194e-07	6.78499e-06	sec-6
WBGene00021465	1900.73	-0.148949	0.0484361	-3.07516	0.00210388	0.00737842	ekl-7
WBGene00006504	4809.13	-0.148814	0.0399655	-3.72357	0.000196428	0.000922717	kcc-1
WBGene00007621	2667.76	-0.148794	0.0439865	-3.38273	0.000717697	0.00288936	C16C2.4
WBGene00007757	1376.16	-0.148774	0.042394	-3.50933	0.000449242	0.00191521	C27A7.6
WBGene00016278	3073.83	-0.148716	0.0338745	-4.39021	1.1324e-05	7.32567e-05	erp-44.1
WBGene00011502	1961.74	-0.148693	0.0344097	-4.32125	1.55149e-05	9.6869e-05	vps-53
WBGene00021132	1482.53	-0.148592	0.0453826	-3.2742	0.00105961	0.00405696	nfyb-1
WBGene00000381	10397.7	-0.148497	0.0280345	-5.29694	1.17758e-07	1.16795e-06	cct-6
WBGene00004891	2230.13	-0.148413	0.0403186	-3.68101	0.000232316	0.00107201	smr-1
WBGene00003220	3177.86	-0.148385	0.033832	-4.38592	1.15494e-05	7.4371e-05	mes-2
WBGene00008580	2237.68	-0.148358	0.0374518	-3.9613	7.45423e-05	0.000394969	dsb-1
WBGene00014113	4481.24	-0.148357	0.0302087	-4.91108	9.05778e-07	7.4768e-06	hpo-40
WBGene00004504	6263.3	-0.148243	0.0345027	-4.29657	1.73457e-05	0.000107171	rpt-4
WBGene00019544	2631.87	-0.148234	0.0376186	-3.94045	8.13287e-05	0.000425945	miro-1
WBGene00044077	3412.52	-0.148234	0.0480686	-3.0838	0.00204377	0.00720535	tag-232
WBGene00010988	8096.76	-0.147973	0.0329375	-4.49253	7.03809e-06	4.78621e-05	metr-1
WBGene00002276	3874.21	-0.14795	0.03114	-4.75112	2.02296e-06	1.55876e-05	lem-3
WBGene00003947	6103.83	-0.147889	0.0317962	-4.65116	3.30065e-06	2.43137e-05	pbs-1
WBGene00003231	16135.5	-0.147834	0.0217347	-6.80177	1.03339e-11	2.24186e-10	mex-6
WBGene00013270	9343.27	-0.147817	0.0322812	-4.57905	4.67085e-06	3.33388e-05	Y57A10A.31
WBGene00003221	4017.24	-0.147803	0.0309003	-4.78322	1.7251e-06	1.35225e-05	mes-3
WBGene00011230	2450.9	-0.147714	0.0412991	-3.5767	0.000347959	0.00153571	nud-2
WBGene00019679	1714.46	-0.147692	0.0406727	-3.63123	0.000282075	0.00127676	spcs-3
WBGene00009435	7759.28	-0.147646	0.0324723	-4.54684	5.44573e-06	3.80584e-05	F35G2.1
WBGene00004754	5705.54	-0.147591	0.0282017	-5.2334	1.66424e-07	1.60315e-06	sec-23
WBGene00000098	5870.87	-0.147569	0.0206847	-7.1342	9.73503e-13	2.59427e-11	air-1
WBGene00021093	4711.24	-0.147515	0.0429418	-3.43523	0.000592042	0.00243361	W08F4.3
WBGene00016391	3897.09	-0.14748	0.0290076	-5.0842	3.69188e-07	3.30424e-06	lonp-1
WBGene00011408	2556.71	-0.147461	0.0379643	-3.8842	0.000102666	0.000522766	nifk-1
WBGene00018864	4217.28	-0.147457	0.0300138	-4.91296	8.97121e-07	7.42523e-06	F55A12.5
WBGene00015418	4674.95	-0.147443	0.03765	-3.91615	8.99739e-05	0.00046468	pac-1
WBGene00011886	2521.29	-0.147371	0.0411626	-3.58023	0.000343296	0.0015173	T21B10.4
WBGene00019296	2249.85	-0.147297	0.0340036	-4.3318	1.47894e-05	9.28284e-05	mcu-1
WBGene00011338	5955.22	-0.147285	0.0229422	-6.41983	1.36425e-10	2.41755e-09	sec-31
WBGene00017643	8565.83	-0.147277	0.0220568	-6.6772	2.43549e-11	4.92309e-10	czw-1
WBGene00022703	4490.12	-0.147255	0.0256442	-5.74225	9.34283e-09	1.15588e-07	ubxn-4
WBGene00001029	6875.34	-0.147152	0.0306634	-4.79894	1.59507e-06	1.25801e-05	dnj-11
WBGene00017885	4737.85	-0.147103	0.0462955	-3.17748	0.00148562	0.00543928	dip-2
WBGene00015021	1194.72	-0.14698	0.046716	-3.14626	0.00165374	0.00598369	B0205.6
WBGene00020866	1843.74	-0.146973	0.037319	-3.93827	8.20695e-05	0.00042895	vps-24
WBGene00010839	2471.71	-0.146827	0.045185	-3.24945	0.00115627	0.00437914	chl-1
WBGene00018819	3821.79	-0.146778	0.0276248	-5.31326	1.0768e-07	1.07841e-06	rog-1
WBGene00015282	2558.27	-0.146667	0.0365485	-4.01295	5.99642e-05	0.000325451	C01B10.8
WBGene00000259	1207.06	-0.146654	0.0446805	-3.28227	0.00102975	0.00395444	bpl-1
WBGene00019800	1547.8	-0.146606	0.0411238	-3.56499	0.000363865	0.00159539	mtss-1
WBGene00016021	1254.8	-0.146585	0.0469987	-3.11892	0.00181513	0.00649745	C23H3.5
WBGene00012928	1199.15	-0.146579	0.0430799	-3.40248	0.000667768	0.00271174	aakb-2
WBGene00008722	2915.35	-0.146421	0.0336935	-4.34568	1.38847e-05	8.77578e-05	F12F6.7
WBGene00012337	5175.08	-0.146095	0.0377828	-3.8667	0.000110318	0.000557308	W07G4.3
WBGene00015091	2957.57	-0.146068	0.0289953	-5.03763	4.71343e-07	4.1274e-06	B0261.1
WBGene00017134	4146.55	-0.146053	0.0360777	-4.04828	5.15954e-05	0.000283931	EEED8.3
WBGene00000877	2219.79	-0.146047	0.0391516	-3.73028	0.000191267	0.000901219	cyn-1
WBGene00001027	2082.06	-0.14585	0.040653	-3.58768	0.000333629	0.00147924	dnj-9
WBGene00021552	1870.29	-0.145804	0.0372322	-3.91607	9.00034e-05	0.00046468	zip-4
WBGene00021058	2162.5	-0.145771	0.0367624	-3.96522	7.33284e-05	0.000389127	vps-18
WBGene00022296	8370.25	-0.145768	0.0308862	-4.71954	2.36384e-06	1.78394e-05	xpc-1
WBGene00010419	39180.3	-0.145757	0.0268887	-5.42076	5.93472e-08	6.29129e-07	atp-1
WBGene00006405	6323.46	-0.145708	0.0234341	-6.2178	5.04186e-10	8.12341e-09	itsn-1
WBGene00004075	22333.9	-0.145572	0.031525	-4.61766	3.88083e-06	2.81301e-05	pod-1
WBGene00009667	1319.66	-0.145516	0.0407861	-3.56778	0.000360018	0.00158077	F43G9.4
WBGene00007013	2045.32	-0.145477	0.0372578	-3.90462	9.43733e-05	0.00048406	mdt-8
WBGene00016799	1839.65	-0.145378	0.040007	-3.63381	0.000279268	0.00126628	C50C3.1
WBGene00012316	4280.05	-0.145369	0.0259507	-5.60173	2.12222e-08	2.43944e-07	ctps-1
WBGene00000204	1259.06	-0.145206	0.0449479	-3.23055	0.00123553	0.00463942	arx-6
WBGene00003132	6458.95	-0.145194	0.0257579	-5.63686	1.73175e-08	2.03465e-07	mat-1
WBGene00011279	2227.77	-0.1451	0.0375997	-3.85909	0.00011381	0.000572507	asd-1
WBGene00006804	8275.79	-0.145058	0.0293733	-4.93844	7.87489e-07	6.62101e-06	unc-71
WBGene00017646	1416.19	-0.144935	0.0436739	-3.31856	0.000904817	0.00353549	F20H11.1
WBGene00004755	7638.37	-0.144636	0.0243057	-5.95071	2.66988e-09	3.70155e-08	sec-24.1
WBGene00002238	11265.5	-0.144621	0.0258145	-5.60232	2.11501e-08	2.43297e-07	kars-1
WBGene00021315	2113.15	-0.14451	0.0322275	-4.48407	7.32338e-06	4.95833e-05	Y32H12A.7
WBGene00012803	3366.33	-0.144185	0.033327	-4.32637	1.51586e-05	9.48752e-05	Y43F4B.5
WBGene00021061	2193.93	-0.144093	0.0376954	-3.82256	0.000132072	0.000651392	W06E11.1
WBGene00009563	1569.23	-0.144067	0.0398933	-3.61129	0.000304673	0.0013654	F39H2.3
WBGene00000519	2452.79	-0.14403	0.0368388	-3.90974	9.23947e-05	0.000475653	cku-70
WBGene00022153	1660.31	-0.143949	0.0386384	-3.72553	0.000194906	0.000916962	Y71G12B.13
WBGene00001112	3710.28	-0.143867	0.0316595	-4.54418	5.51484e-06	3.84367e-05	duo-3
WBGene00001832	6697.08	-0.143857	0.0291409	-4.93658	7.95038e-07	6.68083e-06	hcp-4
WBGene00007797	1746.58	-0.143854	0.0475007	-3.02847	0.00245796	0.00845465	C29A12.1
WBGene00019608	10229.2	-0.1437	0.0234616	-6.12489	9.07488e-10	1.38123e-08	ani-2
WBGene00003367	5715.42	-0.143645	0.0269005	-5.33985	9.30259e-08	9.46419e-07	mix-1
WBGene00003964	19260.3	-0.143582	0.0280721	-5.11474	3.14166e-07	2.84486e-06	pdi-3
WBGene00020948	10472.4	-0.143499	0.030679	-4.67744	2.90477e-06	2.16146e-05	era-1
WBGene00003183	5007.92	-0.143442	0.0337271	-4.25303	2.10896e-05	0.00012779	mei-1
WBGene00016564	1908.22	-0.143442	0.0320983	-4.46885	7.86405e-06	5.2803e-05	cmt-1
WBGene00000532	3142.56	-0.143362	0.0288088	-4.97631	6.48094e-07	5.53052e-06	clh-5
WBGene00020398	2676.6	-0.143355	0.0314318	-4.56081	5.09566e-06	3.59544e-05	cerk-1
WBGene00016140	6458.49	-0.143346	0.0215925	-6.6387	3.16469e-11	6.24146e-10	rpb-2
WBGene00022697	3113.99	-0.143281	0.0411137	-3.48501	0.000492125	0.00207336	cyy-1
WBGene00001259	15285.4	-0.143194	0.0206145	-6.94626	3.75102e-12	8.74083e-11	emb-5
WBGene00001060	2412.52	-0.143192	0.0352453	-4.06273	4.8503e-05	0.000269319	dpf-7
WBGene00017811	1984.84	-0.143115	0.0438256	-3.26556	0.00109249	0.00416424	F26A1.13
WBGene00022794	1410	-0.143104	0.04714	-3.03573	0.00239956	0.00827409	snu-23
WBGene00000549	2726.51	-0.143094	0.0401461	-3.56434	0.000364773	0.00159846	cls-2
WBGene00010279	4548.85	-0.142973	0.0379521	-3.76718	0.000165102	0.000793468	letm-1
WBGene00007106	1447.9	-0.142936	0.0453186	-3.15403	0.0016103	0.00583749	B0035.3
WBGene00009366	5309.7	-0.142927	0.0239866	-5.95861	2.54385e-09	3.53956e-08	F33H2.2
WBGene00195248	1348.61	-0.142892	0.0437352	-3.2672	0.00108615	0.00414726	emc-5
WBGene00011067	2804.09	-0.142842	0.038369	-3.72286	0.000196982	0.000925033	vps-11
WBGene00016014	3546.75	-0.142771	0.0400244	-3.5671	0.00036096	0.00158446	C23G10.7
WBGene00021827	1378.12	-0.142762	0.0480629	-2.97032	0.00297488	0.00997001	dnc-6
WBGene00004881	4209.67	-0.142687	0.0266741	-5.34928	8.83053e-08	9.01369e-07	smg-3
WBGene00003818	3735.5	-0.142581	0.0356282	-4.00193	6.28278e-05	0.000339557	nsf-1
WBGene00011807	3474.93	-0.14251	0.0291753	-4.88462	1.0363e-06	8.45898e-06	T16G12.6
WBGene00010627	6210.52	-0.14235	0.0385964	-3.68816	0.000225883	0.00104546	nol-56
WBGene00013405	1340.88	-0.14234	0.0406878	-3.49834	0.000468169	0.00198382	tdpt-1
WBGene00021294	2077.52	-0.142262	0.0420126	-3.38616	0.000708774	0.00286016	Y25C1A.7
WBGene00018610	2066.51	-0.142219	0.0346672	-4.10241	4.08861e-05	0.000230769	F48E8.3
WBGene00000382	3191.19	-0.142144	0.0281395	-5.05141	4.3857e-07	3.86237e-06	cdc-6
WBGene00009996	2095.04	-0.14212	0.0316695	-4.48758	7.20369e-06	4.88374e-05	F53F4.14
WBGene00018995	3232.24	-0.142108	0.0414213	-3.43079	0.000601832	0.00246806	ccpp-1
WBGene00010075	2767.21	-0.14205	0.0351369	-4.04275	5.28286e-05	0.000289786	F55A11.1
WBGene00015017	2733.99	-0.141981	0.0292252	-4.85818	1.18469e-06	9.58393e-06	B0205.1
WBGene00007145	1607.07	-0.141897	0.043967	-3.22734	0.00124946	0.00468373	B0334.5
WBGene00004047	4316.15	-0.14169	0.0327064	-4.33219	1.47634e-05	9.27034e-05	plx-1
WBGene00021470	8510.89	-0.14149	0.028752	-4.92104	8.60866e-07	7.1714e-06	tpxl-1
WBGene00007514	6643.84	-0.14148	0.0249514	-5.67021	1.4262e-08	1.69636e-07	catp-8
WBGene00014165	4540.79	-0.141441	0.0440362	-3.21193	0.00131847	0.00491417	puf-12
WBGene00010676	4114.89	-0.141441	0.0238951	-5.91922	3.2348e-09	4.40156e-08	ctf-18
WBGene00008005	3777	-0.141421	0.0297349	-4.75608	1.9739e-06	1.52861e-05	C38D4.4
WBGene00018364	3986.04	-0.141368	0.0330219	-4.28104	1.86026e-05	0.000114112	dagl-2
WBGene00015143	8616.15	-0.141354	0.0237438	-5.95328	2.62821e-09	3.65034e-08	rbm-26
WBGene00015095	4406.2	-0.141325	0.0349059	-4.04873	5.14954e-05	0.000283482	B0261.7
WBGene00013738	2108.18	-0.14131	0.0418958	-3.37289	0.000743825	0.00298208	elpc-2
WBGene00009119	21204	-0.141288	0.038364	-3.68282	0.000230664	0.00106534	ndk-1
WBGene00007581	1715.3	-0.141246	0.0413498	-3.41587	0.000635778	0.0025903	alkb-8
WBGene00000474	17719.3	-0.141174	0.0253399	-5.57122	2.52965e-08	2.86502e-07	cey-3
WBGene00009211	2398.61	-0.141171	0.03367	-4.19278	2.75553e-05	0.000162805	wdr-46
WBGene00011350	4317.45	-0.141032	0.0390174	-3.61458	0.000300837	0.00135017	perm-1
WBGene00007027	11478.6	-0.140978	0.0407644	-3.45835	0.000543503	0.00226075	ssl-1
WBGene00015237	10131.3	-0.140955	0.0335133	-4.20594	2.59997e-05	0.000154384	B0511.12
WBGene00019628	15507.7	-0.140787	0.0273853	-5.14097	2.73324e-07	2.52075e-06	pup-2
WBGene00001102	4000.59	-0.140676	0.0283697	-4.95867	7.09783e-07	6.00373e-06	dsh-2
WBGene00000268	2651.81	-0.140657	0.0358319	-3.92548	8.6557e-05	0.00044875	bre-3
WBGene00021534	4379.87	-0.140655	0.0319125	-4.40753	1.04557e-05	6.78386e-05	mvk-1
WBGene00003405	4889.67	-0.14065	0.0282518	-4.97843	6.41006e-07	5.4761e-06	mre-11
WBGene00004874	13028.1	-0.140648	0.0200041	-7.03098	2.05093e-12	5.06257e-11	smc-4
[truncated: 503 more rows]

## Sheet: Up Neuronal A vs C
gene	baseMean	log2FoldChange	lfcSE	stat	pvalue	padj	symbol
WBGene00008396	61.2878	5.71698	1.288	4.43864	9.0528e-06	0.00121461	D1086.9
WBGene00012176	12.7594	5.08563	0.63601	7.99615	1.28374e-15	3.4448e-12	W01C9.2
WBGene00022713	8.20652	4.50231	0.834127	5.39764	6.75245e-08	2.01328e-05	ZK355.3
WBGene00007531	32.7392	3.70793	0.653896	5.67052	1.42368e-08	5.78835e-06	C11H1.7
WBGene00086560	7.54169	3.69968	0.830442	4.45507	8.3865e-06	0.00114818	ZK355.8
WBGene00012398	31.0993	2.72842	0.583591	4.67523	2.93619e-06	0.000486356	Y6E2A.4
WBGene00044201	219.77	2.51115	0.649966	3.86351	0.00011177	0.00757381	H39E23.3
WBGene00004155	24.3533	2.18653	0.393452	5.55728	2.74004e-08	9.07994e-06	pqn-73
WBGene00020587	11.7909	2.13731	0.505643	4.22691	2.36924e-05	0.002503	ugt-9
WBGene00007425	17.0159	2.00023	0.472483	4.23344	2.30143e-05	0.00245066	C08B6.4
WBGene00000650	42.265	1.96719	0.505903	3.88847	0.000100879	0.00694096	col-74
WBGene00010614	11.8246	1.87332	0.478673	3.91358	9.09377e-05	0.00638802	cri-1
WBGene00011362	55.473	1.85473	0.454565	4.08023	4.4991e-05	0.00394538	cest-1
WBGene00018459	80.1378	1.70537	0.33588	5.07731	3.82817e-07	9.51158e-05	F45D11.14
WBGene00011596	31.0671	1.65076	0.328991	5.01766	5.23043e-07	0.000127359	T07G12.5
WBGene00015596	12.6368	1.59231	0.416747	3.82082	0.000133011	0.00862129	fbxa-161
WBGene00015544	20.8855	1.58019	0.322972	4.89265	9.94892e-07	0.00021188	C06E8.5
WBGene00003473	409.872	1.56792	0.400242	3.91743	8.94963e-05	0.00631985	mtl-1
WBGene00003778	165.719	1.55201	0.217102	7.14876	8.7564e-13	1.05062e-09	nnt-1
WBGene00005018	253.538	1.51083	0.398037	3.7957	0.000147229	0.00914142	sqt-3
WBGene00000603	12.9683	1.4948	0.380889	3.9245	8.69095e-05	0.00631985	col-14
WBGene00021183	24.1923	1.48923	0.323853	4.59847	4.25613e-06	0.000664006	Y9C9A.16
WBGene00002263	24669.5	1.48561	0.134566	11.04	2.44971e-28	3.28678e-24	lea-1
WBGene00008850	309.041	1.47093	0.345133	4.26193	2.02673e-05	0.00222569	F15B9.6
WBGene00009963	40.5002	1.36552	0.268653	5.08284	3.71833e-07	9.41298e-05	fipr-26
WBGene00010236	40.401	1.336	0.226725	5.89261	3.80145e-09	1.88904e-06	F58B4.3
WBGene00018606	29.2877	1.28211	0.325302	3.9413	8.10398e-05	0.00613862	F48E3.6
WBGene00016052	318.013	1.25754	0.320754	3.92059	8.83335e-05	0.00631985	dod-3
WBGene00006538	19.0502	1.25099	0.329554	3.79602	0.00014704	0.00914142	tbb-4
WBGene00017498	876.561	1.19548	0.1449	8.25039	1.57881e-16	5.29571e-13	pud-4
WBGene00001076	246.482	1.17965	0.266476	4.42687	9.56091e-06	0.00125466	dpy-17
WBGene00021898	360.01	1.16733	0.149864	7.78928	6.7394e-15	1.29175e-11	Y54G2A.36
WBGene00021337	20.1419	1.15991	0.278505	4.16477	3.11672e-05	0.00298693	Y34F4.2
WBGene00009486	41.6969	1.15821	0.256869	4.50895	6.51487e-06	0.00095271	F36G9.7
WBGene00006632	28.438	1.15497	0.262092	4.40674	1.04937e-05	0.00135379	tsp-6
WBGene00022112	32.5658	1.13036	0.255309	4.42742	9.53681e-06	0.00125466	Y71F9AL.7
WBGene00015393	88.4508	1.12682	0.206017	5.46957	4.51126e-08	1.40762e-05	C03G6.5
WBGene00011733	597.775	1.12318	0.166096	6.76224	1.35875e-11	1.07237e-08	T12D8.5
WBGene00016841	34.1206	1.11157	0.230478	4.82289	1.4149e-06	0.000281037	magu-3
WBGene00016088	432.411	1.10469	0.27844	3.96744	7.265e-05	0.00573379	clec-266
WBGene00001777	91.8611	1.1007	0.242507	4.53885	5.65619e-06	0.000843212	gst-29
WBGene00019472	113.641	1.10021	0.277097	3.97049	7.17258e-05	0.0056987	cyp-35B1
WBGene00077701	119.147	1.07666	0.214707	5.01455	5.31571e-07	0.000127359	poml-3
WBGene00006366	90.5678	1.06771	0.277495	3.84769	0.000119239	0.00784231	sym-1
WBGene00001898	875.918	1.02693	0.206267	4.97863	6.40355e-07	0.000150731	his-24
WBGene00001156	314.611	1.00197	0.251932	3.97714	6.97481e-05	0.00563741	ech-7
WBGene00017660	81.1701	0.973843	0.227119	4.28781	1.80443e-05	0.00203446	F21C10.11
WBGene00044692	42.1966	0.970219	0.249232	3.89284	9.90791e-05	0.00688779	fbxb-91
WBGene00004987	606.795	0.94985	0.152829	6.21511	5.12896e-10	3.12797e-07	spp-2
WBGene00008342	57.3791	0.94006	0.224358	4.18999	2.78963e-05	0.00280878	frpr-5
WBGene00001854	281.678	0.914301	0.168436	5.42817	5.69344e-08	1.73611e-05	hil-3
WBGene00018903	242.98	0.902064	0.15546	5.80256	6.53108e-09	3.02164e-06	F55G1.7
WBGene00021913	257.554	0.895925	0.207101	4.32603	1.51819e-05	0.00178785	cec-8
WBGene00019854	140.488	0.895516	0.142017	6.3057	2.86901e-10	1.83302e-07	R03H10.1
WBGene00016217	35.7088	0.874174	0.222268	3.93297	8.39037e-05	0.00615156	C29F9.2
WBGene00011894	158.885	0.845463	0.159494	5.30091	1.15226e-07	3.28935e-05	ttr-23
WBGene00013079	446.339	0.826444	0.176106	4.69289	2.69372e-06	0.000469372	ttr-26
WBGene00009773	133.326	0.824353	0.158459	5.20231	1.96821e-07	5.32031e-05	lipl-2
WBGene00006589	60.8701	0.813685	0.206651	3.9375	8.23366e-05	0.00613862	tnt-4
WBGene00021768	969.117	0.806941	0.140167	5.75699	8.56267e-09	3.70598e-06	Y51F10.7
WBGene00008760	53.4579	0.788929	0.201269	3.91977	8.86345e-05	0.00631985	F13E9.11
WBGene00000170	372.194	0.785247	0.158906	4.94159	7.74876e-07	0.000170435	aqp-2
WBGene00011475	94.9242	0.774049	0.205193	3.7723	0.000161751	0.0098646	T05D4.2
WBGene00001820	106.158	0.760044	0.173633	4.37731	1.20156e-05	0.00150666	ham-1
WBGene00012444	120.829	0.733369	0.13122	5.58883	2.28604e-08	8.49786e-06	Y15E3A.5
WBGene00010001	65.7898	0.727914	0.172956	4.20867	2.56882e-05	0.00265122	F53F8.4
WBGene00010790	278.749	0.726368	0.104343	6.96138	3.36959e-12	3.22927e-09	sodh-1
WBGene00008390	713.346	0.721674	0.166826	4.3259	1.51908e-05	0.00178785	D1086.3
WBGene00021468	885.856	0.712572	0.148264	4.8061	1.53907e-06	0.000295971	epg-2
WBGene00006547	100.203	0.712528	0.150786	4.72542	2.29644e-06	0.000410818	tbx-11
WBGene00012239	137.172	0.682428	0.165943	4.11242	3.91527e-05	0.00362284	W04A8.4
WBGene00014030	554.614	0.675295	0.0991948	6.80777	9.91254e-12	8.31229e-09	glb-1
WBGene00009803	103.589	0.668749	0.118097	5.66269	1.4902e-08	5.8806e-06	F47B8.2
WBGene00014029	240.433	0.659974	0.114504	5.76378	8.22509e-09	3.67854e-06	ZK637.12
WBGene00001976	230.706	0.656699	0.172734	3.8018	0.000143648	0.00914142	hmg-11
WBGene00001852	159.109	0.654514	0.147903	4.42528	9.63184e-06	0.00125466	hil-1
WBGene00011718	156.932	0.652516	0.158845	4.10789	3.99294e-05	0.00364444	T11G6.3
WBGene00016716	491.828	0.647854	0.130985	4.946	7.57525e-07	0.000170435	acs-17
WBGene00007363	701.136	0.615801	0.127718	4.82157	1.42435e-06	0.000281037	stdh-1
WBGene00009877	615.253	0.597933	0.152608	3.91809	8.92517e-05	0.00631985	F49C12.7
WBGene00016457	1578.68	0.596324	0.129174	4.61644	3.9037e-06	0.000616188	C35E7.5
WBGene00000478	79.1246	0.592004	0.148039	3.99897	6.36193e-05	0.00520475	cfz-2
WBGene00010086	623.684	0.589744	0.144528	4.08049	4.49405e-05	0.00394538	F55B11.4
WBGene00012226	99.2486	0.587838	0.131086	4.48436	7.31318e-06	0.00103285	W03G11.4
WBGene00022410	127.071	0.580353	0.141462	4.10255	4.08628e-05	0.00370443	Y97E10C.1
WBGene00003124	130.241	0.578672	0.13165	4.39553	1.10505e-05	0.00139872	mai-1
WBGene00012140	3399.2	0.571057	0.123117	4.63833	3.51235e-06	0.00056268	T28F4.5
WBGene00000739	297.953	0.565143	0.134011	4.21714	2.47424e-05	0.00259351	col-166
WBGene00001578	629.861	0.543927	0.105571	5.15221	2.57428e-07	6.64215e-05	ges-1
WBGene00019477	208.763	0.538888	0.115058	4.68361	2.81871e-06	0.000478717	K07C11.4
WBGene00017571	130.788	0.536749	0.133526	4.01981	5.8244e-05	0.00482383	jmjd-3.1
WBGene00013882	1159.42	0.535245	0.117586	4.55194	5.31534e-06	0.000801302	msa-1
WBGene00002052	256.003	0.527011	0.121127	4.35091	1.35576e-05	0.00168428	ifa-4
WBGene00000301	1553.64	0.521859	0.115753	4.50837	6.5327e-06	0.00095271	cav-1
WBGene00021079	212.777	0.505867	0.133848	3.77942	0.000157197	0.00963062	W08A12.2
WBGene00021043	2309.58	0.496887	0.0561583	8.84798	8.91206e-19	3.98577e-15	pck-1
WBGene00000830	1025.15	0.495041	0.106469	4.64963	3.32536e-06	0.000544103	ctl-1
WBGene00017640	489.794	0.48059	0.113296	4.24191	2.2163e-05	0.00237889	F20D6.11
WBGene00000677	1582.66	0.476332	0.125547	3.79404	0.000148217	0.00914142	col-103
WBGene00000831	858.877	0.474035	0.124747	3.79998	0.000144707	0.00914142	ctl-2
WBGene00006594	355.567	0.473614	0.113379	4.17726	2.95044e-05	0.00288456	tom-1
WBGene00004990	6276.76	0.466935	0.0836821	5.57987	2.40698e-08	8.49855e-06	spp-5
WBGene00003514	735.94	0.459081	0.110384	4.15893	3.19736e-05	0.00304248	myo-2
WBGene00000103	315.261	0.457399	0.103992	4.39839	1.09055e-05	0.00139351	akt-2
WBGene00004993	602.107	0.448751	0.107133	4.18873	2.80523e-05	0.00280878	spp-8
WBGene00006861	360.646	0.441006	0.0942927	4.67699	2.91113e-06	0.000486356	cal-5
WBGene00019006	490.901	0.439511	0.0663964	6.61949	3.60432e-11	2.54522e-08	spg-20
WBGene00022515	1141.16	0.439014	0.0975798	4.49902	6.82663e-06	0.000984869	ttr-48
WBGene00017374	1237.42	0.434063	0.112736	3.85025	0.000117998	0.00779892	ttr-41
WBGene00004739	831.255	0.430542	0.0835452	5.1534	2.55805e-07	6.64215e-05	scd-1
WBGene00000535	3249.1	0.414555	0.105394	3.93337	8.37626e-05	0.00615156	cpi-1
WBGene00001398	5590.87	0.411196	0.0837986	4.90696	9.24995e-07	0.000200172	fat-6
WBGene00000973	548.993	0.408999	0.0998525	4.09603	4.20292e-05	0.00375937	dhs-9
WBGene00008040	360.137	0.407725	0.0682633	5.97283	2.33168e-09	1.20324e-06	ttr-5
WBGene00010593	215.101	0.407545	0.0974991	4.17999	2.91528e-05	0.00288456	gsnl-1
WBGene00018532	354.03	0.400942	0.0929494	4.31356	1.60648e-05	0.00187427	F47B7.1
WBGene00020758	229.559	0.399452	0.101003	3.95486	7.65804e-05	0.00590505	T24C4.2
WBGene00044988	304.873	0.396246	0.0976333	4.05851	4.93868e-05	0.00424759	W01A8.8
WBGene00008832	280.058	0.395141	0.0980461	4.03016	5.57391e-05	0.00471724	obr-2
WBGene00021469	935.125	0.39156	0.0531923	7.36122	1.82235e-13	2.44504e-10	Y39G10AR.11
WBGene00016407	1273.04	0.387704	0.0694247	5.58452	2.34345e-08	8.49786e-06	C34D10.2
WBGene00003423	1225.8	0.379603	0.0553657	6.85629	7.06707e-12	6.32126e-09	msi-1
WBGene00022474	271.829	0.373369	0.0941506	3.96566	7.31933e-05	0.00574289	zig-9
WBGene00000298	641.992	0.352743	0.0838086	4.20891	2.56605e-05	0.00265122	cat-4
WBGene00018051	531.308	0.351998	0.0783479	4.49275	7.03081e-06	0.00100354	che-10
WBGene00000118	863.958	0.35178	0.0816448	4.30866	1.64244e-05	0.00189971	alh-12
WBGene00001685	4077.55	0.34619	0.0622407	5.56212	2.66513e-08	9.07994e-06	gpd-3
WBGene00010810	2734.13	0.339863	0.0442945	7.67281	1.68269e-14	2.82208e-11	M01F1.4
WBGene00017128	806.782	0.336882	0.0873985	3.85455	0.000115942	0.0077265	E04F6.9
WBGene00000929	732.114	0.330926	0.0837833	3.94979	7.82213e-05	0.00599712	dao-3
WBGene00001853	1032.49	0.319982	0.0697479	4.5877	4.48165e-06	0.000691153	hil-2
WBGene00011571	2302.23	0.315645	0.0645792	4.88771	1.02015e-06	0.000213865	ttr-46
WBGene00013078	554.731	0.307651	0.0724189	4.24821	2.15485e-05	0.00233158	ttr-25
WBGene00007282	1534.58	0.307086	0.0796852	3.85374	0.000116327	0.0077265	clec-223
WBGene00016568	788.696	0.303895	0.0767165	3.96127	7.45522e-05	0.00579671	C41G11.1
WBGene00021658	1809.64	0.299765	0.042316	7.08396	1.40097e-12	1.44591e-09	Y48G1A.2
WBGene00010666	425.915	0.298107	0.0625814	4.76351	1.90256e-06	0.000355448	K08E4.2
WBGene00020146	436.581	0.297858	0.0760283	3.91773	8.93864e-05	0.00631985	got-1.2
WBGene00002267	781.883	0.295978	0.0706007	4.19229	2.76158e-05	0.00280698	lec-4
WBGene00011232	14593.6	0.292399	0.0518431	5.64008	1.6997e-08	6.51569e-06	pck-2
WBGene00003097	3336.7	0.288409	0.0741334	3.8904	0.000100078	0.00692138	lys-8
WBGene00020158	2118.36	0.281122	0.0659845	4.26042	2.04039e-05	0.00222569	T02C5.1
WBGene00003903	1686.49	0.279499	0.0724994	3.85519	0.000115641	0.0077265	pab-2
WBGene00004358	665.826	0.278324	0.0706581	3.93902	8.18147e-05	0.00613862	rhr-1
WBGene00077761	777.05	0.26062	0.063066	4.13249	3.58857e-05	0.0033436	zip-9
WBGene00002268	1990.07	0.257141	0.0575582	4.46749	7.91412e-06	0.00110608	lec-5
WBGene00019464	694.342	0.256506	0.0561159	4.571	4.85405e-06	0.000740077	K07B1.4
WBGene00004751	1959.28	0.254464	0.0646642	3.93516	8.31399e-05	0.00615156	sea-2
WBGene00014017	2232.58	0.253764	0.0419328	6.05168	1.43339e-09	7.69272e-07	ZK632.10
WBGene00011436	1207.73	0.241956	0.0636569	3.80094	0.00014415	0.00914142	T04F3.1
WBGene00008622	590.46	0.241722	0.0594652	4.06493	4.8047e-05	0.00415901	F09C8.2
WBGene00006959	3988.92	0.239591	0.0618219	3.87551	0.000106402	0.00724666	xbp-1
WBGene00001843	940.041	0.233578	0.0579674	4.02947	5.59023e-05	0.00471724	hgo-1
WBGene00001560	1218.38	0.233112	0.0614501	3.79351	0.00014853	0.00914142	gei-3
WBGene00016006	1510.25	0.218801	0.0491573	4.45104	8.54545e-06	0.00115812	fln-2
WBGene00000482	1874.37	0.211075	0.0531635	3.97031	7.17807e-05	0.0056987	chd-3
WBGene00000117	1167.8	0.198454	0.0517421	3.83545	0.000125337	0.00816333	alh-11
WBGene00004798	61580.8	0.196073	0.0422779	4.63772	3.52278e-06	0.00056268	sip-1
WBGene00000149	2721.24	0.189726	0.0471866	4.02075	5.80132e-05	0.00482383	apl-1
WBGene00018395	5027.4	0.17866	0.026722	6.68585	2.29585e-11	1.7113e-08	mtch-1
WBGene00000277	1253.88	0.168023	0.0435892	3.85469	0.000115878	0.0077265	cab-1
WBGene00011063	19109.2	0.164877	0.0254914	6.46795	9.93434e-11	6.66445e-08	cpg-3
WBGene00000883	29014.2	0.162361	0.0342179	4.74491	2.08602e-06	0.000383398	cyn-7
WBGene00003053	3078.56	0.155968	0.0396114	3.93744	8.23546e-05	0.00613862	lmp-1
WBGene00002980	7110.34	0.150131	0.0264617	5.67351	1.39897e-08	5.78835e-06	lgg-1
WBGene00011735	8211.45	0.149619	0.0345506	4.33042	1.48822e-05	0.00178785	hip-1
WBGene00011045	1608.44	0.144814	0.0380925	3.80165	0.000143738	0.00914142	gpx-2
WBGene00007024	13103.8	0.143676	0.0330925	4.34166	1.41411e-05	0.00172482	plin-1
WBGene00016534	36733.9	0.141768	0.0339645	4.17402	2.99275e-05	0.00288876	C39D10.7
WBGene00018701	6147.48	0.138221	0.0338415	4.08436	4.41986e-05	0.00392724	pccb-1
WBGene00022455	2324.8	0.128278	0.0314976	4.07263	4.64848e-05	0.00404991	tyms-1
WBGene00003476	14177	0.127351	0.0267377	4.76299	1.90745e-06	0.000355448	mtm-3
WBGene00016627	5316.12	0.126902	0.0295765	4.29064	1.78158e-05	0.00202572	C44B7.5
WBGene00022037	22647.2	0.124563	0.0224232	5.55509	2.77467e-08	9.07994e-06	acs-13
WBGene00018605	5093.46	0.124246	0.0238891	5.20095	1.98268e-07	5.32031e-05	F48E3.4
WBGene00007196	3775.41	0.113483	0.0273937	4.14265	3.43309e-05	0.0032211	B0513.4

## Sheet: Down Neuronal A vs C
gene	baseMean	log2FoldChange	lfcSE	stat	pvalue	padj	symbol
WBGene00011418	33.7321	-20.5917	5.10101	-4.03678	5.41903e-05	0.00463102	igdb-1
WBGene00015879	54.0324	-1.2279	0.299549	-4.09915	4.1467e-05	0.00373398	C17B7.5
WBGene00044337	350.111	-0.945509	0.0918988	-10.2886	7.9336e-25	5.32226e-21	nspc-2
WBGene00206464	152.723	-0.903867	0.228211	-3.96066	7.47432e-05	0.00579671	F59C6.18
WBGene00009424	100.316	-0.892385	0.206138	-4.32907	1.4974e-05	0.00178785	F35E8.13
WBGene00044998	102.235	-0.883508	0.182757	-4.83434	1.33588e-06	0.000271569	M199.9
WBGene00008359	77.206	-0.878941	0.202233	-4.34619	1.38525e-05	0.00170512	nspc-17
WBGene00023477	320.245	-0.836295	0.105526	-7.92503	2.28088e-15	5.10044e-12	nspc-1
WBGene00003999	319.066	-0.761104	0.130127	-5.84893	4.94732e-09	2.37065e-06	pgp-5
WBGene00004000	156.936	-0.721087	0.185977	-3.8773	0.000105624	0.00723041	pgp-6
WBGene00021464	228.718	-0.687725	0.181249	-3.79436	0.000148022	0.00914142	ugt-31
WBGene00044339	255.1	-0.676252	0.0947255	-7.13907	9.39661e-13	1.05062e-09	nspc-4
WBGene00020611	261.509	-0.635764	0.118894	-5.34731	8.92719e-08	2.60383e-05	T20D4.5
WBGene00015392	235.2	-0.597815	0.120925	-4.94367	7.66655e-07	0.000170435	nspc-7
WBGene00023493	449.421	-0.585693	0.079253	-7.39017	1.46638e-13	2.18605e-10	nspc-12
WBGene00010953	1455.95	-0.571592	0.0934389	-6.11728	9.51883e-10	5.55279e-07	clec-190
WBGene00017969	244.901	-0.557369	0.124999	-4.45899	8.2345e-06	0.00113899	F32A5.3
WBGene00011289	107.228	-0.553679	0.134763	-4.10854	3.98164e-05	0.00364444	R102.2
WBGene00009634	161.068	-0.553192	0.117606	-4.70377	2.55403e-06	0.000450886	nspc-9
WBGene00003175	192.463	-0.539663	0.112303	-4.80543	1.54416e-06	0.000295971	mec-12
WBGene00009637	381.772	-0.506439	0.0832535	-6.0831	1.17883e-09	6.59015e-07	nspc-13
WBGene00008356	338.554	-0.485707	0.0878583	-5.5283	3.23356e-08	1.03297e-05	nspc-20
WBGene00022534	1172.63	-0.226992	0.045741	-4.96256	6.95699e-07	0.000160934	syx-16
WBGene00009606	2010.1	-0.169815	0.0397283	-4.27442	1.9164e-05	0.00214269	F40G12.11
WBGene00022579	1453.23	-0.157037	0.0408948	-3.84001	0.000123029	0.0080521	ZC262.2
WBGene00020035	9363.82	-0.150393	0.0396047	-3.79735	0.000146253	0.00914142	egg-5
WBGene00021153	1914.35	-0.143847	0.0344215	-4.17899	2.92808e-05	0.00288456	Y4C6A.3
WBGene00003784	5979.5	-0.141889	0.0291922	-4.86049	1.17094e-06	0.000241701	nos-2
WBGene00014120	2178.26	-0.139356	0.0335988	-4.14763	3.35929e-05	0.00317406	ZK858.7
WBGene00008968	2455.95	-0.133043	0.0337833	-3.93813	8.21176e-05	0.00613862	elli-1
WBGene00017886	2621.17	-0.130585	0.0306263	-4.2638	2.00979e-05	0.00222569	F28B3.5
WBGene00015747	2046.88	-0.126957	0.0323908	-3.91954	8.87196e-05	0.00631985	C13G5.2
WBGene00009120	3414.09	-0.123466	0.0306912	-4.02283	5.75021e-05	0.00482191	F25H2.6
WBGene00022667	2020.32	-0.11938	0.0299039	-3.99213	6.54814e-05	0.00532463	ZK154.5
WBGene00010678	2664.88	-0.116143	0.0270417	-4.29498	1.74713e-05	0.00200352	K08F4.3
WBGene00010621	21432	-0.112864	0.0215385	-5.24011	1.60484e-07	4.48587e-05	egg-6
WBGene00000098	5870.87	-0.0903508	0.0190628	-4.73964	2.14094e-06	0.000388175	air-1
WBGene00001499	3466.9	-0.0901065	0.0236513	-3.80979	0.000139083	0.00897153	fsn-1
WBGene00019247	4846.97	-0.09001	0.0230899	-3.89824	9.68934e-05	0.00677093	syp-4
WBGene00013668	3557.68	-0.0892977	0.0213836	-4.17599	2.9669e-05	0.00288456	Y105E8A.3
WBGene00007624	28019.6	-0.0892458	0.0190411	-4.68702	2.77211e-06	0.000476838	hrde-1
WBGene00003865	21302.8	-0.0868722	0.0216672	-4.00938	6.08788e-05	0.00501111	oma-2
WBGene00008480	10681.3	-0.0863289	0.0205569	-4.19952	2.67483e-05	0.00273956	eif-2A
WBGene00004208	35903.8	-0.0755721	0.0190197	-3.97335	7.08683e-05	0.00569365	ptc-1

## Sheet: Normalized Counts All Samples
	N2 C 1	N2 C 2	N2 C 3	N2 C 4	N2 A 1	N2 A 2	N2 A 3	N2 A 4	1250 C 1	1250 C 2	1250 C 3	1250 C 4	1250 A 1	1250 A 2	1250 A 3	1250 A 4	1438 C 1	1438 C 2	1438 C 3	1438 C 4	1438 A 1	1438 A 2	1438 A 3	1438 A 4
WBGene00000001	2399.06	2493.89	2460.48	2386.99	2398.76	2480.32	2359.02	2364.87	2313.55	2273.95	2184.17	2412.72	2363.41	2267.95	2266.08	2316.52	2327.33	2327.13	2256.43	2440.62	2205.44	2253.95	2148.84	2120.18
WBGene00000002	98.7052	103.804	156.873	137.037	116.042	140.118	185.476	111.726	109.711	157.929	159.307	119.895	125.605	199.2	249.268	139.524	93.6648	102.423	139.831	116.284	145.435	146.29	139.822	108.158
WBGene00000003	121.563	136.243	149.503	121.899	140.605	143.988	157.323	140.504	127.329	155.72	148.861	137.817	147.771	151.033	132.024	145.914	138.116	142.101	124.295	118.989	81.6828	127.326	119.847	105.385
WBGene00000004	450.927	517.723	433.769	435.013	431.98	535.699	514.199	448.597	425.231	502.5	447.454	441.262	480.255	477.591	454.2	495.257	442.923	477.976	454.154	451.616	435.31	483.569	447.849	447.887
WBGene00000005	63.3791	62.2825	88.4383	68.5185	84.7019	62.7046	42.2289	76.1769	79.2804	62.9506	94.0175	92.084	42.4841	61.2296	47.292	67.0993	47.6262	38.7548	57.3668	68.9594	129.497	44.6996	108.283	102.612
WBGene00000006	57.1451	54.4972	51.589	49.3971	57.5973	53.4151	61.2733	59.2487	44.0447	65.1593	47.0087	51.2951	48.9491	62.046	67.9823	56.4486	34.9258	64.5913	54.9765	44.6208	58.7718	70.4358	70.4364	51.3059
WBGene00000007	38.4431	37.629	28.4266	39.0396	30.4927	39.4807	14.9043	15.2354	38.439	27.6099	39.1739	30.9007	19.3949	26.941	16.7493	18.1062	19.0505	27.682	31.0737	24.3386	60.7641	25.7362	37.8464	76.2656
WBGene00000008	18.702	3.89265	11.5812	22.3083	15.2463	15.4826	7.45216	11.8497	9.60974	6.62637	7.83479	12.9783	7.38854	9.79674	8.86725	3.19521	14.2878	2.7682	4.78056	5.40858	19.9226	10.8363	5.25645	6.93323
WBGene00000009	14.546	7.78531	11.5812	18.3247	9.31721	7.74131	9.1082	13.5426	16.0162	13.2527	10.4464	14.8323	9.23567	13.0623	8.86725	3.19521	9.52523	9.22733	13.1465	8.11287	9.96132	9.48174	8.41032	8.31988
WBGene00000010	2189.18	2166.91	2158.31	2103.36	2235.28	2206.27	2223.23	2190.51	2191.82	2185.6	2178.94	2247.72	2282.13	2183.86	2178.39	2215.34	2174.93	2241.32	2182.33	2083.66	2002.23	2069.73	2114.14	1973.2
WBGene00000012	1.039	3.89265	0	6.37381	6.77615	3.09653	3.31207	1.69282	4.00406	2.20879	5.22319	6.79815	3.69427	6.53116	2.95575	4.26027	7.93769	9.22733	5.9757	12.1693	0	1.35453	0	1.38665
WBGene00000013	31.1701	35.0339	22.1096	28.6822	37.2688	30.9653	28.1526	38.0884	23.2235	44.1758	26.9865	37.6988	39.7134	51.4329	52.2183	52.1884	9.52523	35.0639	16.732	13.5215	16.9342	14.8999	12.6155	13.8665
WBGene00000014	0	0	0	0	1.69404	0	0	0	0	0	0	0	0	0	0	0	0	0	0	0	0	0	0	0
WBGene00000015	1.039	1.29755	0	0.796727	1.69404	0	0	0	0.800812	0	0	0	0.923567	0	0	0	0	0	0	0	0.996132	0	0	0
WBGene00000016	83.1202	71.3653	35.7964	65.3316	67.7615	47.9962	36.4328	40.6277	52.8536	76.2033	38.3034	53.7672	60.9554	66.9444	44.3363	52.1884	52.3888	47.9821	71.7085	40.5644	113.559	104.299	62.0261	88.7454
WBGene00000017	57.1451	64.8776	55.8003	78.0792	70.3026	69.6718	56.3052	60.9415	60.0609	59.6374	57.4551	58.7113	68.344	83.2723	45.3215	73.4897	47.6262	64.5913	51.3911	40.5644	84.6712	92.1084	65.18	61.0125
WBGene00000018	1173.03	1104.22	1091.79	1112.23	1122.3	1148.04	1160.88	1130.8	1100.32	1143.05	1084.68	1074.73	1086.12	1178.87	1069	1097.02	1152.55	1144.19	1125.82	1008.7	887.554	975.265	916.725	926.28
WBGene00000019	20.78	20.7608	14.7397	21.5116	21.1755	21.6757	22.3565	24.5459	16.0162	26.5055	18.2812	25.9566	15.7006	14.6951	23.646	22.3664	20.638	21.2229	22.7077	13.5215	21.9149	25.7362	24.1797	22.1863
WBGene00000020	486.253	424.299	382.18	421.468	463.32	421.128	385.028	392.734	418.024	414.148	334.284	436.318	423.917	412.279	310.354	404.726	411.172	403.234	359.737	363.727	513.008	426.678	388.977	445.114
WBGene00000021	2.078	1.29755	1.05284	0.796727	2.54106	1.54826	0	0.84641	0	1.1044	0.870532	1.23603	0	0	0.98525	2.13014	1.58754	1.84547	0	0	2.9884	1.35453	3.15387	1.38665
WBGene00000022	1120.04	949.808	891.753	1221.38	997.789	904.186	991.138	1081.71	1000.21	1169.56	921.023	1153.21	1076.88	968.245	898.548	1275.95	1176.37	1290.9	1195.14	1350.79	1197.35	1461.54	865.212	1644.56
WBGene00000023	11.429	14.2731	11.5812	15.1378	7.62317	16.2568	17.3884	16.0818	7.20731	16.5659	18.2812	11.7423	22.1656	15.5115	14.7788	11.7158	15.8754	17.5319	14.3417	14.8736	8.96519	4.0636	12.6155	16.6398
WBGene00000024	0	0	0	2.39018	0	0	0	0	0.800812	3.31319	0	0	1.84713	0	0	3.19521	0	0	0	0	0	0	0	0
WBGene00000025	0	0	0	0.796727	0	0	1.65604	0	0	0	1.74106	0.618014	0	0	0.98525	0	1.58754	0	0	0	2.9884	0	0	0
WBGene00000026	1.039	0	1.05284	0.796727	0	0	0	0	0	0	0	0	0	0	0	0	0	0	0	0	0	0	0	0
WBGene00000027	1.039	0	0	0	0	0	0	0	0.800812	1.1044	0	0	0.923567	0.816395	0	0	0	0.922733	0	0	0.996132	0	0	0
WBGene00000028	0	0	0	0	0	0	0	0	0	0	0	0	0	0	0	0	0	0	0	0	0	0	0	0
WBGene00000029	0	0	0	0	0	0	0	0	0	0	0.870532	0	0	4.08198	0	0	0	0	0	0	2.9884	0	0	0
WBGene00000030	4.15601	0	0	0	0	0	0	0.84641	5.60568	0	0	0	0	0	0	0	0	0	0	0	0	0	0	0
WBGene00000031	7.27302	5.19021	11.5812	4.78036	8.47019	6.96718	14.9043	13.5426	8.80893	14.3571	20.8928	3.09007	19.3949	27.7574	25.6165	30.887	12.7003	10.1501	9.56113	1.35215	3.98453	10.8363	0	8.31988
WBGene00000032	5.19501	0	0	1.59345	0.847019	1.54826	0.828018	0.84641	0	0	1.74106	2.47205	0.923567	0.816395	0	0	0	2.7682	0	0	0.996132	1.35453	1.05129	0
WBGene00000033	8.31202	9.08286	6.31702	4.78036	5.92913	6.96718	4.96811	7.61769	11.2114	6.62637	3.48213	3.09007	8.31211	7.34756	4.92625	7.45548	6.35015	6.45913	2.39028	1.35215	7.96906	8.12721	2.10258	1.38665
WBGene00000034	5.19501	10.3804	6.31702	4.78036	9.31721	6.96718	5.79613	7.61769	4.80487	8.83517	12.1875	5.56212	9.23567	14.6951	17.7345	8.52055	9.52523	8.3046	3.58542	6.76073	6.97292	6.77267	5.25645	11.0932
WBGene00000035	118.446	96.0188	101.072	97.2006	94.8662	88.251	96.8781	92.2586	99.3007	108.231	101.852	92.084	100.669	111.846	109.363	101.182	107.953	105.192	108.758	77.0723	109.575	125.972	145.078	128.958
WBGene00000036	85.1982	96.0188	90.5439	74.8923	105.03	78.1873	67.0695	66.8664	84.8861	86.1429	99.2407	88.9939	86.8153	98.7838	91.6283	94.7911	80.9645	73.8186	101.587	66.2551	107.582	74.4994	100.924	108.158
WBGene00000037	32.2091	23.3559	20.0039	17.528	26.2576	24.7722	18.2164	11.0033	24.8252	18.7747	24.3749	16.6864	20.3185	17.1443	36.4543	21.3014	25.4006	20.3001	14.3417	20.2822	20.9188	50.1178	17.8719	29.1196
WBGene00000038	2.078	1.29755	2.10567	0.796727	1.69404	4.64479	3.31207	1.69282	2.40244	8.83517	2.6116	3.09007	3.69427	5.71477	4.92625	4.26027	6.35015	3.69093	7.17085	5.40858	4.98066	6.77267	11.5642	1.38665
WBGene00000039	34.2871	19.4633	69.4872	39.8363	30.4927	31.7394	77.0057	49.0918	32.8333	28.7143	43.5266	40.1709	57.2612	31.8394	87.6873	100.116	42.8635	57.2094	44.2202	24.3386	36.8569	56.8905	39.949	37.4395
WBGene00000040	2156.97	2169.51	2209.9	2217.29	2383.51	2238.01	2306.03	2242.14	2160.59	2046.45	2111.91	2216.2	2235.03	2094.05	1991.19	2100.32	2241.6	1970.03	2031.74	2049.85	2453.47	2309.48	2432.68	2608.28
WBGene00000041	19919.8	20689.5	21004.1	21138.8	20899.4	20643	21252.7	20765.8	20532.8	20750.5	21435.1	21127.4	20054.3	20761.7	20713.9	20419.5	20193.5	21021.7	21443.2	20468.8	18777.1	19448.4	19549.8	18613
WBGene00000042	1.039	0	4.21135	2.39018	2.54106	3.87066	1.65604	4.23205	2.40244	5.52198	1.74106	3.09007	2.7707	0.816395	1.9705	8.52055	3.17508	0.922733	2.39028	6.76073	4.98066	2.70907	3.15387	4.15994
WBGene00000043	2.078	1.29755	2.10567	2.39018	5.08212	2.32239	0.828018	1.69282	2.40244	1.1044	3.48213	3.70808	0.923567	4.89837	4.92625	6.39041	4.76262	0.922733	1.19514	1.35215	2.9884	4.0636	3.15387	1.38665
WBGene00000044	14.546	3.89265	7.36986	8.76399	8.47019	5.41892	2.48405	10.1569	6.4065	3.31319	8.70532	5.56212	7.38854	8.16395	7.882	15.976	3.17508	9.22733	4.78056	5.40858	3.98453	1.35453	11.5642	13.8665
WBGene00000045	3.11701	0	1.05284	1.59345	0.847019	0.774131	3.31207	0.84641	0.800812	2.20879	0	1.85404	2.7707	0.816395	2.95575	3.19521	4.76262	0	2.39028	0	0	0	3.15387	0
WBGene00000046	11.429	2.5951	8.42269	3.98363	4.2351	3.09653	6.62414	6.77128	6.4065	3.31319	2.6116	1.85404	1.84713	8.98035	4.92625	8.52055	4.76262	6.45913	2.39028	2.70429	5.97679	8.12721	4.20516	9.70653
WBGene00000047	8.31202	12.9755	6.31702	3.18691	17.7874	11.612	4.96811	8.4641	12.813	6.62637	9.57585	9.2702	6.46497	5.71477	5.9115	5.32534	12.7003	12.9183	7.17085	6.76073	4.98066	5.41814	6.30774	5.54659
WBGene00000048	2.078	3.89265	3.15851	3.98363	1.69404	3.87066	4.14009	5.07846	4.80487	6.62637	6.09373	3.09007	4.61784	4.89837	4.92625	3.19521	0	0.922733	9.56113	0	12.9497	10.8363	11.5642	8.31988
WBGene00000049	5.19501	0	5.26418	3.18691	0	3.87066	3.31207	5.92487	0.800812	6.62637	1.74106	1.23603	3.69427	8.16395	5.9115	4.26027	12.7003	2.7682	3.58542	4.05644	2.9884	0	5.25645	4.15994
WBGene00000050	22.8581	22.0584	10.5284	17.528	21.1755	29.417	14.0763	22.0066	20.0203	30.9231	15.6696	22.8665	20.3185	13.8787	18.7198	27.6918	14.2878	23.9911	16.732	27.0429	31.8762	17.609	23.1284	26.3463
WBGene00000051	13.507	11.678	15.7925	15.1378	16.0934	8.51545	7.45216	11.8497	15.2154	9.93956	13.9285	8.03418	11.0828	16.3279	10.8378	10.6507	20.638	11.9955	9.56113	13.5215	12.9497	14.8999	18.9232	22.1863
WBGene00000053	2.078	6.48776	2.10567	0.796727	3.38808	3.87066	0.828018	1.69282	5.60568	3.31319	2.6116	0.618014	0.923567	0.816395	0.98525	5.32534	3.17508	0	2.39028	0	0	4.0636	0	0
WBGene00000054	19.741	25.951	11.5812	23.1051	18.6344	20.9016	19.0444	11.8497	22.4227	20.9835	25.2454	23.4845	20.3185	26.941	23.646	28.7569	25.4006	17.5319	25.098	22.9865	29.884	31.1543	34.6926	18.0264
WBGene00000055	39.4821	40.2241	35.7964	33.4625	38.9629	30.9653	39.7449	38.0884	29.63	33.1319	39.1739	32.1367	29.5542	40.0034	43.351	38.3425	36.5134	41.523	29.8785	41.9165	41.8375	36.5724	29.4361	44.3727
WBGene00000056	32.2091	24.6535	20.0039	26.292	87.243	22.4498	30.6367	30.4707	25.626	24.2967	20.0222	23.4845	29.5542	64.4952	30.5428	24.4966	15.8754	31.3729	46.6105	27.0429	24.9033	27.0907	26.2822	26.3463
WBGene00000057	20.78	19.4633	22.1096	26.292	15.2463	17.0309	24.8405	23.6995	16.0162	17.6703	21.7633	20.3944	21.242	18.7771	16.7493	13.8459	14.2878	29.5275	16.732	16.2257	29.884	31.1543	21.0258	26.3463
WBGene00000058	7.27302	15.5706	12.634	18.3247	11.8583	13.1602	12.4203	13.5426	16.0162	9.93956	10.4464	13.5963	18.4713	17.1443	26.6018	19.1712	11.1128	11.9955	16.732	12.1693	17.9304	6.77267	13.6668	15.2531
WBGene00000059	16.624	12.9755	8.42269	14.3411	7.62317	16.2568	11.5923	11.8497	9.60974	7.73077	11.3169	6.18014	4.61784	14.6951	13.7935	4.26027	15.8754	7.38186	10.7563	8.11287	7.96906	12.1908	11.5642	18.0264
WBGene00000060	14.546	3.89265	5.26418	7.17054	3.38808	10.0637	6.62414	5.92487	5.60568	4.41758	6.09373	6.18014	3.69427	7.34756	7.882	4.26027	4.76262	9.22733	11.9514	1.35215	4.98066	16.2544	6.30774	5.54659
WBGene00000061	1.039	0	1.05284	2.39018	0.847019	0.774131	1.65604	0	4.00406	2.20879	4.35266	1.85404	1.84713	0	3.941	4.26027	1.58754	0	2.39028	1.35215	2.9884	1.35453	2.10258	1.38665
WBGene00000062	1.039	2.5951	1.05284	3.18691	3.38808	6.96718	4.96811	2.53923	0.800812	2.20879	0.870532	3.09007	2.7707	2.44919	0.98525	3.19521	3.17508	3.69093	5.9757	2.70429	1.99226	1.35453	3.15387	5.54659
WBGene00000063	13051.9	13046.9	14590.2	14186.5	14725.4	13802.8	13842	14331.4	13221.4	12678.5	13916.3	13664.9	12736.9	13421.5	13362.9	13514.7	13086.1	13436.8	13948.5	13244.3	12070.1	12059.4	12267.5	12489.5
WBGene00000064	34600.9	31927.6	34345.6	36559.4	36724.2	31352.3	34082.9	34906.8	34618.3	31859.6	34252	36258.2	36804.2	33157.9	33285.7	34525.3	35060.8	33988.9	35801.6	35455.9	34640.5	35927.7	35215.1	34899.1
WBGene00000065	17756.5	17676.5	19563.8	18490.4	17845	17471.4	19042.8	18571.1	17019.7	17703.5	18364.7	18380.3	18235.8	18817.1	18512.8	18829.3	17912.2	18809.9	18730.2	18345.9	17440.3	18952.7	17866.7	16846.4
WBGene00000066	5838.15	6006.37	7012.94	6504.48	6752.44	5989.46	7082.87	6711.18	5962.04	5826.79	6804.08	6635.61	6615.51	6712.4	6940.1	6699.28	6297.77	6444.37	6699.96	6057.61	8135.41	7971.44	7682.83	7410.24
WBGene00000067	2701.41	1732.23	1477.13	2473.04	2706.23	1559.1	1728.07	2114.33	2523.36	1675.37	1523.43	2289.12	2545.35	1464.61	1575.41	2020.44	2487.67	2075.23	1544.12	2076.89	3399.8	2530.27	2040.55	3128.27
WBGene00000068	96.6272	115.482	133.71	79.6727	116.042	118.442	111.782	91.4122	80.882	108.231	127.098	108.77	79.4268	102.866	123.156	111.832	92.0772	104.269	106.368	101.411	97.6209	107.008	117.744	106.772
WBGene00000069	9.35102	11.678	14.7397	10.3574	10.1642	12.3861	14.9043	18.621	11.2114	17.6703	17.4106	13.5963	7.38854	7.34756	7.882	17.0411	7.93769	17.5319	20.3174	9.46502	27.8917	18.9635	37.8464	19.4131
WBGene00000070	176.63	167.384	121.076	99.5908	149.922	157.923	132.483	142.197	176.179	187.747	168.883	170.572	146.847	137.971	148.773	139.524	136.528	148.56	142.222	154.145	222.137	124.617	203.95	262.076
WBGene00000071	124.68	131.053	156.873	116.322	150.769	157.149	141.591	142.197	157.76	100.5	128.839	145.233	162.548	168.994	159.611	137.394	142.878	132.874	141.027	110.876	233.095	199.117	199.745	185.811
WBGene00000072	101.822	64.8776	123.182	67.7218	107.571	97.5406	61.2733	75.3305	113.715	99.3956	121.004	132.255	82.1975	94.7018	115.274	143.784	63.5015	115.342	143.417	112.228	112.563	58.245	79.898	145.598
WBGene00000073	656.649	595.576	654.864	651.722	684.392	736.199	795.725	666.124	647.857	711.231	644.194	651.386	760.096	688.221	689.675	689.099	723.918	687.436	632.23	617.93	498.066	567.55	630.774	661.43
WBGene00000074	1180.31	1253.43	1257.09	1211.82	1208.7	1257.96	1211.39	1152.81	1176.39	1118.75	1141.27	1168.05	1135.06	1107.85	1068.01	1157.73	1214.47	1168.18	1103.11	1160.14	1021.04	1071.44	926.186	952.626
WBGene00000075	826.007	766.853	858.062	819.832	868.195	781.099	811.458	839.638	816.027	676.995	719.06	757.685	782.262	775.575	751.746	723.182	782.656	767.714	770.866	799.118	716.219	713.84	675.979	593.485
WBGene00000079	4698.37	4271.54	4342.95	3940.61	4080.94	4112.19	4087.92	3983.2	4273.93	4057.55	4104.56	4282.83	3993.51	4320.36	4831.67	4495.65	5051.55	3837.65	4522.41	4810.93	3919.78	4006.71	4094.77	3842.4
WBGene00000080	3030.77	3123.21	2961.63	3051.46	3042.49	2968.02	2994.11	3061.46	3147.99	3033.77	2916.28	3094.39	2910.16	3005.15	2962.65	2971.54	3059.19	3005.34	2901.8	3126.16	2746.34	2786.28	2764.89	2834.31
WBGene00000081	1135.63	1044.53	1028.62	1025.39	1088.42	1074.49	893.431	1036.85	1089.1	1075.68	1005.46	1075.96	1096.27	1004.17	992.147	967.082	957.286	1043.61	1118.65	1050.62	1626.68	1368.08	1546.45	1446.27
WBGene00000082	13.507	5.19021	8.42269	12.7476	12.7053	9.28958	17.3884	11.0033	12.0122	3.31319	15.6696	12.9783	16.6242	9.79674	15.764	17.0411	14.2878	9.22733	9.56113	14.8736	6.97292	10.8363	14.7181	13.8665
WBGene00000083	357.417	316.603	411.659	241.408	343.89	286.429	263.31	292.858	393.199	310.335	351.695	270.072	256.752	374.725	375.38	404.726	241.306	280.511	262.931	432.686	387.495	296.643	257.566	415.994
WBGene00000084	118.446	88.2335	101.072	116.322	110.112	106.056	97.7061	111.726	150.553	120.379	94.888	135.963	122.834	118.377	125.127	124.613	125.416	73.8186	86.0501	127.102	232.099	186.926	198.694	189.971
WBGene00000085	6.23401	3.89265	3.15851	3.98363	2.54106	4.64479	4.14009	3.38564	2.40244	2.20879	2.6116	3.09007	2.7707	6.53116	4.92625	4.26027	4.76262	0	3.58542	6.76073	19.9226	10.8363	4.20516	5.54659
WBGene00000086	145.46	158.301	156.873	160.939	182.956	150.956	122.547	170.128	158.561	154.615	151.473	176.752	186.561	145.318	164.537	182.127	142.878	219.61	185.247	129.806	226.122	189.635	172.412	202.45
WBGene00000088	162.084	155.706	175.824	210.336	168.557	174.954	168.088	202.292	156.158	182.225	168.883	181.696	186.561	193.486	171.434	161.89	182.567	166.092	170.905	169.018	254.014	193.698	177.668	246.823
WBGene00000089	64.4181	70.0678	77.9099	50.9905	69.4556	61.1564	57.1332	73.6376	69.6706	51.9066	67.9015	64.8914	71.1147	79.1903	89.6578	67.0993	65.0891	69.205	65.7327	66.2551	88.6557	86.6902	91.4622	84.5854
WBGene00000090	4330.56	4197.58	4302.94	4431.39	4607.78	4195.79	4605.44	4440.26	4466.13	4264.07	4367.46	4403.35	4550.42	4392.21	4474.02	4168.68	4500.67	4398.67	4613.24	4497.23	3938.71	4127.27	3897.13	3843.78
WBGene00000092	882.113	888.823	719.087	561.692	692.862	854.641	765.917	798.164	802.414	765.346	793.925	747.796	532.898	738.021	795.097	716.791	808.057	559.176	571.277	673.368	920.426	689.458	741.159	669.75
WBGene00000093	517.423	572.22	551.686	517.872	535.316	565.89	498.467	525.62	504.512	589.747	562.364	537.672	515.351	557.598	561.593	532.534	552.463	622.845	573.668	501.646	518.985	533.687	557.184	500.579
WBGene00000094	858.216	858.979	870.696	885.96	864.807	883.284	881.839	944.593	913.726	916.648	887.072	906.008	884.778	816.395	829.581	898.918	912.835	876.596	870.063	897.824	922.418	860.13	834.724	837.535
WBGene00000095	585.997	624.122	549.581	546.554	549.715	621.628	578.785	591.64	594.202	533.423	524.06	556.83	531.051	567.395	541.888	541.055	574.689	540.722	539.009	600.352	469.178	554.005	550.876	569.912
WBGene00000096	6.23401	3.89265	9.47553	12.7476	9.31721	4.64479	9.1082	3.38564	10.4106	6.62637	5.22319	6.18014	5.5414	11.4295	7.882	6.39041	1.58754	4.61366	9.56113	12.1693	7.96906	5.41814	6.30774	6.93323
WBGene00000097	1062.9	1012.09	1026.52	1121.79	991.859	985.469	1145.98	1077.48	1049.86	972.973	963.679	973.371	1099.97	968.245	1020.72	828.623	1281.14	1044.53	954.918	850.499	941.345	1591.58	862.058	823.668
WBGene00000098	6054.27	6154.29	6115.93	6130.81	6087.53	6090.87	6064.4	5982.42	5927.61	6145.96	5990.13	6109.06	5630.99	5579.24	5765.68	5736.46	5873.89	5860.28	6070.12	6034.62	5438.88	5263.72	5442.53	5351.07
WBGene00000099	2304.51	2671.66	2377.3	2509.69	2478.38	2573.21	2419.47	2518.91	2500.94	2600.85	2513.23	2521.5	2373.57	2458.98	2407.95	2383.62	2459.1	2543.97	2460.79	2441.97	2150.65	2240.4	2208.76	2121.57
WBGene00000100	1586.56	1501.27	1388.69	1518.56	1557.67	1464.66	1596.42	1455.82	1571.99	1551.68	1562.61	1358.39	1661.5	1611.56	1684.78	1707.3	1558.96	1477.3	1489.15	1465.73	1809.97	2123.91	1886.01	1939.92
WBGene00000101	14579.3	14536.5	15005	14478.9	14598.4	14721.7	14724.6	14704.7	14942.3	14516.2	14223.6	14224.8	14095.5	14304.9	14366.9	13871.5	15256.2	14540.4	14687.1	14685.6	12605.1	13194.5	13071.7	12023.6
WBGene00000102	6753.52	6852.37	6986.62	6967.37	6867.63	6760.49	6822.87	6996.42	6887.78	6874.86	6858.92	6780.84	7001.56	6745.06	6950.94	6947.44	6989.93	6734.11	6861.3	7078.48	6140.16	6371.73	6387.64	6195.54
WBGene00000103	283.648	337.363	311.64	277.261	293.916	353.004	311.335	291.165	255.459	347.885	307.298	287.376	387.898	426.975	350.749	472.89	303.22	279.588	326.273	273.133	249.033	262.78	279.643	296.742
WBGene00000105	1699.81	1641.4	1761.4	1650.82	1777.05	1658.19	1710.69	1733.45	1690.51	1633.4	1595.69	1700.16	1744.62	1786.27	1650.29	1738.19	1622.46	1700.6	1730.56	1659.08	1703.39	1748.7	1697.83	1679.23
WBGene00000106	3172.07	2871.48	3354.34	3380.51	3351.65	3117.43	3405.64	3262.06	3225.67	3156.36	3277.55	3359.52	3421.82	3283.54	3139.01	3120.65	3014.74	3194.5	3389.42	3318.16	2896.75	3215.67	3161.23	3304.38
WBGene00000107	5884.91	5827.3	6038.02	5998.55	5815.63	5866.37	6023.83	6036.59	5813.09	5800.29	5876.09	5860.62	5920.07	6220.93	6201.16	6104.97	5824.68	6022.68	5955.39	5723.63	5261.57	5664.66	5548.71	5240.14
WBGene00000108	0	0	2.10567	0.796727	0	0	0	0.84641	2.40244	1.1044	0	0	0	2.44919	1.9705	2.13014	3.17508	0	0	0	0.996132	1.35453	1.05129	1.38665
WBGene00000109	1688.38	1581.72	1676.12	1711.37	1732.15	1730.96	1652.72	1801.16	1732.16	1646.65	1650.53	1702.63	1836.98	1614.01	1745.86	1749.91	1770.11	1625.86	1608.66	1774.01	1987.28	1647.11	1731.47	1934.37
WBGene00000110	3406.89	3493.01	3472.25	3647.41	3510.05	3523.07	3784.87	3565.08	3548.4	3384.97	3521.3	3470.15	3769.08	3717.86	3683.85	3514.73	3456.07	3093.92	3347.59	3397.94	4060.23	3975.56	3796.21	3951.94
WBGene00000111	73.7692	58.3898	72.6457	66.925	82.1609	66.5753	77.8337	65.1735	56.0568	45.2802	80.089	56.2392	76.6561	71.8428	90.643	60.7089	66.6766	29.5275	44.2202	39.2122	175.319	104.299	101.975	106.772
WBGene00000112	1178.23	1223.59	1169.7	1175.97	1179.9	1175.13	1228.78	1164.66	1230.05	1120.96	1184.79	1211.31	1239.43	1292.35	1183.29	1186.49	1176.37	1254.92	1233.39	1212.87	1332.82	1267.84	1351.96	1217.48
WBGene00000113	1287.32	1349.45	1418.17	1304.24	1288.32	1501.82	1443.24	1331.4	1316.53	1446.76	1407.65	1276.2	1296.69	1538.09	1354.72	1297.25	1284.32	1540.96	1477.19	1253.44	1111.68	1266.49	1252.09	1105.16
WBGene00000114	10646.7	8357.53	10023	11331	11010.4	8516.22	10302.2	11250.5	10522.7	8714.79	9911.01	10717.6	12578.1	10113.5	11357	11034.1	10541.3	8544.51	9384.25	8929.57	14240.7	14871.4	14714.9	13453.2
WBGene00000115	3141.94	3137.48	3521.74	3421.94	3149.22	3326.44	4068.88	3631.1	3408.26	3790.29	3885.19	3628.98	3577.9	4228.93	4225.74	4044.07	3703.73	3469.48	3599.76	3445.27	4350.11	4623.03	4765.5	4649.43
WBGene00000116	171.435	198.525	131.605	165.719	171.945	150.956	149.871	192.981	171.374	180.016	170.624	162.538	194.873	165.728	197.05	216.209	166.692	130.105	149.393	150.088	316.77	279.034	309.079	348.048
WBGene00000117	1084.72	997.817	1196.02	1215.8	1124.84	1138.75	1217.19	1145.19	1113.13	1091.14	1098.61	1101.3	1269.91	1255.62	1295.6	1233.35	1111.28	1091.59	1115.07	1150.68	1166.47	1366.73	1228.96	1217.48
WBGene00000118	734.575	622.825	728.563	758.484	690.321	646.4	797.381	749.919	788.8	683.621	713.836	780.551	997.453	897.218	1035.5	862.706	763.606	596.085	699.157	654.438	1407.53	1297.64	1479.16	1349.21
WBGene00000120	528.852	616.337	561.162	529.823	543.786	625.498	583.753	561.17	523.731	599.687	613.725	635.936	598.472	672.71	720.218	691.23	500.075	565.635	556.936	616.578	598.675	559.423	540.363	608.738
WBGene00000121	7443.41	7624.41	7045.58	7517.12	7345.35	7394.5	7240.19	7439.09	7534.84	7210.6	7188.85	7429.76	7306.34	6985.08	7094.79	7193.47	7534.46	7212.08	7025.04	7650.44	6369.27	6029.03	6729.31	6432.65
WBGene00000122	4512.39	3935.47	4402.96	4479.2	4472.26	4062.64	4191.43	4505.44	4427.69	4145.9	4329.16	4442.9	4483	4001.15	4092.73	4319.92	4322.87	4032.34	4106.5	4458.02	4184.75	4055.48	4100.03	4245.91
WBGene00000123	11483.1	10196.2	11138	10767.8	10636.9	9965.39	10528.2	11156.5	11345.9	10947.9	10937.4	10263.4	11340.5	10650.7	10723.5	10872.2	11057.2	10741.5	10979.8	11025.4	10332.9	12009.3	11236.2	11844.7
WBGene00000133	453.005	243.94	316.904	461.305	490.424	311.201	355.22	423.205	544.552	315.857	375.199	515.423	413.758	311.863	403.953	366.384	542.938	360.789	408.738	485.42	838.743	726.031	788.467	1021.96
WBGene00000134	3.11701	3.89265	4.21135	4.78036	1.69404	3.87066	7.45216	5.92487	4.80487	1.1044	2.6116	0.618014	1.84713	1.63279	1.9705	1.06507	0	0	3.58542	4.05644	0.996132	8.12721	4.20516	9.70653
WBGene00000135	23.8971	31.1412	28.4266	36.6494	27.9516	28.6429	32.2927	34.7028	30.4309	37.5495	40.915	24.1025	28.6306	40.0034	33.4985	29.8219	34.9258	30.4502	25.098	29.7472	47.8143	41.9906	35.7439	40.2128
WBGene00000136	107.017	168.682	123.182	121.102	130.441	151.73	126.687	99.0299	112.914	135.841	138.415	87.7579	72.9618	84.0887	86.702	70.2945	98.4274	52.5958	45.4154	109.524	147.428	140.872	108.283	115.092
WBGene00000137	950.687	977.056	883.33	985.551	955.438	987.792	936.488	928.511	959.373	890.143	853.122	925.784	937.421	848.234	934.017	876.551	950.936	878.442	890.38	887.007	812.844	841.166	764.288	730.763
WBGene00000138	136.109	108.994	128.446	113.135	146.534	123.087	152.355	144.736	116.118	141.363	151.473	124.839	146.847	142.869	118.23	165.086	120.653	127.337	124.295	135.215	147.428	184.217	172.412	152.531
WBGene00000139	46.7551	58.3898	37.9021	54.1774	55.0562	43.3514	50.5091	48.2453	57.6585	67.3681	53.1025	63.6554	74.809	58.7804	69.9528	57.5137	65.0891	42.4457	44.2202	60.8465	88.6557	86.6902	75.6929	62.3991
WBGene00000140	9235.69	9656.38	10394.7	7405.57	6420.41	7002.79	7723.75	9457.78	9178.91	12105.3	10187	9785.01	7835.55	9873.48	7963.78	10191.6	6223.15	11491.7	9610.13	10591.4	7649.3	14565.3	10196.5	17161.1
WBGene00000142	3707.16	3657.8	3495.42	3515.95	3418.57	3610.55	3509.97	3503.29	3550.8	3619.1	3625.77	3418.23	3578.82	3291.7	3343.94	3326.21	3622.76	3481.47	3495.79	3489.89	3101.96	3126.27	3252.69	2932.76
WBGene00000143	3025.57	3057.03	2890.04	3057.84	3127.19	2914.61	3025.58	3134.25	3120.76	2859.28	2866.66	3041.86	3165.07	2990.46	3032.6	2841.6	3194.13	3041.33	3099	3039.62	2874.84	2810.66	2913.12	2875.91
WBGene00000144	810.422	777.233	775.941	801.507	764.011	888.703	823.05	810.014	779.991	784.121	786.091	778.697	712.07	802.516	753.716	788.151	839.808	845.223	829.428	832.921	719.207	613.604	767.442	748.789
WBGene00000145	755.355	934.237	804.367	793.54	746.224	873.22	807.318	793.932	776.788	912.231	799.149	826.284	782.262	829.457	764.554	772.175	784.244	837.842	775.646	873.486	753.076	703.004	736.954	682.23
WBGene00000146	7760.31	7610.14	7713.08	7592.8	7920.48	7451.02	7575.54	7599.91	7687.79	7584.99	7443.92	7569.43	7549.24	7414.5	7371.64	7619.5	8148.83	7643.92	7654.88	7659.9	6884.27	7257.6	7025.77	6755.74
WBGene00000147	1020.3	1134.06	1049.68	1041.32	1017.27	1089.98	1071.46	977.603	1000.21	1011.63	1020.26	997.474	966.975	1021.31	1002.98	971.343	979.511	1027.92	1014.67	934.332	908.472	914.311	800.032	787.615
WBGene00000148	1705	1655.68	1701.38	1739.25	1743.17	1633.42	1693.3	1703.82	1768.19	1828.88	1662.72	1731.67	1827.74	1710.35	1714.34	1830.85	1747.88	1634.16	1624.2	1729.39	1770.13	1717.55	1779.83	1837.31
WBGene00000149	2453.08	2436.8	2631.04	2455.51	2365.72	2354.91	2599.15	2466.44	2398.43	2598.64	2525.41	2393.57	2782.71	2838.61	2933.09	2742.55	2295.58	2678.69	2454.82	2335.15	3560.18	3821.14	3751	3437.5
WBGene00000150	398.977	321.793	331.643	361.714	384.547	331.328	298.086	392.734	377.983	336.841	307.298	337.435	334.331	341.253	374.395	383.425	350.846	370.016	325.078	359.671	389.488	406.36	367.951	417.381
WBGene00000151	2045.8	1976.17	1990.91	1912.94	1903.25	2073.9	1895.33	1943.36	1907.53	2015.52	1888.18	1940.56	1806.5	1877.71	1759.66	1840.44	1959.02	1949.73	1811.83	2059.32	1901.62	1737.87	1777.73	1737.47
WBGene00000155	6871.96	6910.76	7102.44	7302	7129.36	6903.7	7065.48	7186.02	7017.51	7148.75	7148.81	7173.28	6870.42	6780.98	6620.88	6701.41	7032.8	6642.75	7063.28	7167.72	6372.26	6293.17	6547.43	6364.71
WBGene00000156	7373.8	7711.35	7926.81	7568.9	7469.02	7962.72	7781.71	7857.22	7461.97	7737.4	7615.42	7575.61	7123.47	7550.84	7425.83	7379.86	7710.67	7730.66	7781.56	7581.48	6191.96	6759.13	6484.36	6127.59
WBGene00000157	414.562	476.201	437.98	432.623	431.133	414.16	404.073	437.594	431.638	474.89	441.36	405.417	421.147	422.893	410.849	367.449	420.698	432.762	375.274	469.194	388.491	421.26	417.362	399.354
WBGene00000158	3662.48	3655.2	3732.31	3688.05	3621.85	3692.61	3742.64	3808	3755.01	3788.08	3745.03	3732.8	3623.15	3677.04	3588.28	3501.95	3768.82	3839.49	3847.16	3687.3	3332.06	3366.02	3332.59	3583.1
WBGene00000159	817.695	827.838	830.688	834.969	815.679	808.967	823.05	814.246	816.027	773.077	795.666	841.734	857.994	766.595	827.61	840.339	862.033	757.564	833.013	892.416	1014.06	921.084	979.802	1038.6
WBGene00000160	4514.47	4476.55	4671.44	4746.9	4680.63	4536.41	4664.23	4780.52	4666.33	4632.94	4737.44	4675.27	4657.55	4642.84	4559.74	4542.52	4762.62	4767.76	4661.05	4606.76	4216.63	4601.35	4284.01	4329.11
WBGene00000161	1682.14	1699.79	1731.92	1720.93	1731.31	1799.08	1782.72	1724.14	1678.5	1701.87	1705.37	1731.67	1712.29	1618.91	1658.18	1637.01	1706.6	1691.37	1795.1	1721.28	1614.73	1620.02	1591.65	1614.06
WBGene00000162	3491.05	3430.73	3490.15	3435.49	3463.46	3478.17	3495.06	3327.24	3570.82	3436.88	3469.94	3385.48	3648.09	3599.49	3451.33	3311.3	3746.59	3567.29	3477.86	3391.18	3339.03	3348.41	3533.39	3458.3
WBGene00000163	4166.4	4637.45	4361.9	4260.89	4336.74	4474.48	4489.51	4369.17	4279.54	4471.7	4325.67	4339.69	4293.66	4309.75	4247.41	4297.55	4332.39	4506.63	4347.92	4526.98	3900.85	4180.09	3881.36	3943.62
WBGene00000164	348.066	367.207	335.855	332.235	337.114	331.328	323.755	361.417	389.195	288.247	338.637	380.696	382.357	321.66	364.543	384.49	322.27	343.257	309.541	359.671	433.317	361.661	391.08	400.741
WBGene00000165	2917.52	2970.1	2886.88	2900.88	2894.26	2868.93	2857.49	2896.41	3006.25	2789.7	2875.37	2962.76	3020.07	2713.7	2818.8	2808.59	2619.44	2837.4	2767.95	2812.46	2688.56	2677.92	2789.07	2654.04
WBGene00000166	6.23401	11.678	4.21135	8.76399	9.31721	6.96718	4.14009	2.53923	6.4065	7.73077	9.57585	8.03418	7.38854	8.16395	7.882	3.19521	3.17508	9.22733	11.9514	9.46502	20.9188	5.41814	13.6668	19.4131
WBGene00000168	4885.39	4628.37	4734.61	4684.75	4666.23	5020.24	4875.37	4966.73	4843.31	4918.98	4842.77	4558.47	4668.63	4730.19	4766.64	4604.29	4927.72	5030.74	5148.67	4551.32	4154.87	4335.87	4856.96	4091.99
WBGene00000169	136.109	133.648	142.133	162.532	129.594	131.602	151.527	141.35	117.719	99.3956	118.392	99.5002	179.172	112.663	153.699	103.312	100.015	71.0504	72.9036	81.1287	133.482	121.908	86.2058	106.772
WBGene00000170	307.545	215.394	291.636	317.894	300.692	284.106	344.455	305.554	293.898	290.456	349.083	294.174	493.185	427.791	570.46	626.26	214.318	285.124	313.127	237.978	420.368	757.185	467.824	524.152
WBGene00000171	2.078	6.48776	4.21135	5.57709	10.1642	16.2568	12.4203	15.2354	10.4106	9.93956	13.058	6.79815	11.0828	15.5115	12.8083	12.7808	6.35015	5.5364	4.78056	12.1693	4.98066	9.48174	5.25645	9.70653
WBGene00000172	85.1982	97.3164	103.178	63.7381	83.8549	86.7027	72.0376	74.484	84.0853	102.709	80.9595	74.1616	66.4968	70.21	44.3363	90.5308	79.3769	51.673	53.7813	93.298	167.35	102.945	80.9493	198.29
WBGene00000173	0	2.5951	2.10567	0	0	0	2.48405	1.69282	0.800812	1.1044	2.6116	0	0	1.63279	0	0	1.58754	0	0	0	0	0	3.15387	0
WBGene00000174	17.663	9.08286	18.9511	17.528	16.9404	19.3533	28.1526	17.7746	28.0284	15.4615	30.4686	22.8665	18.4713	26.1246	23.646	25.5616	19.0505	40.6002	21.5125	18.93	26.8956	20.318	17.8719	15.2531
WBGene00000175	342.871	273.783	293.741	356.137	363.371	274.817	318.787	363.956	333.939	270.577	292.499	334.963	324.172	304.515	305.428	293.959	376.247	278.665	279.663	265.02	515.996	441.578	495.158	468.687
WBGene00000176	101.822	76.5555	69.4872	69.3152	96.5602	61.9305	67.8975	65.1735	80.882	68.4725	81.83	81.5778	99.7453	70.21	94.584	71.3596	79.3769	93.196	78.8793	71.6637	232.099	195.053	211.309	230.183
WBGene00000177	45.7161	66.1751	48.4305	45.4134	56.7503	68.1236	63.7574	55.0166	52.0528	75.0989	60.0667	59.9473	60.0319	66.128	65.0265	60.7089	57.1514	48.9048	46.6105	55.438	64.7486	58.245	67.2825	69.3323
WBGene00000178	367.807	367.207	324.274	391.193	366.759	405.645	403.245	366.495	355.56	376.599	385.646	361.538	347.261	348.601	424.643	362.123	366.721	340.488	326.273	362.375	435.31	414.488	383.721	442.34
WBGene00000179	292.999	240.047	246.364	290.008	275.281	250.044	259.998	262.387	270.674	241.863	282.923	287.994	279.841	275.125	302.472	280.113	255.594	250.061	267.712	251.499	352.631	292.58	329.054	366.075
WBGene00000180	197.41	207.608	188.458	233.441	214.296	195.855	211.145	231.07	216.219	184.434	203.705	213.833	193.949	217.161	197.05	216.209	212.73	191.928	212.735	242.034	212.176	214.017	224.976	242.663
WBGene00000181	2056.19	2287.58	2197.27	2165.5	2114.16	2222.53	2154.5	2138.03	2099.73	2076.26	2276.44	2161.81	2191.63	2096.5	2156.71	2131.2	2252.72	2185.95	2245.67	2204	2034.1	2230.92	2311.79	2064.72
WBGene00000182	6046.99	5313.47	5885.36	5897.37	5898.64	5496.33	5523.71	5866.46	5873.96	5404.91	5769.02	5803.15	6212.84	5667.41	5904.6	6002.73	5754.83	5618.52	5624.33	5942.68	6110.27	5867.84	5910.35	6167.8
WBGene00000183	6727.54	5907.75	6452.83	6642.31	6845.61	6040.55	6297.9	6712.87	6559.45	6363.53	6502.01	6615.22	6833.47	6150.72	6637.63	6657.74	6464.46	6330.87	6396.39	6758.02	6954.99	6526.15	6888.05	6826.46
WBGene00000184	1176.15	1232.67	1112.85	1140.12	1153.64	1247.13	1026.74	1139.27	1047.46	1118.75	1079.46	1121.69	1065.8	1071.93	1113.33	1019.27	1143.03	1081.44	1033.8	1114.17	1015.06	1071.44	1023.96	1070.49
WBGene00000185	0	0	0	0	0	0	0	0.84641	0	0	0	1.23603	0	0	0	0	0	0	1.19514	0	0	0	0	0
WBGene00000186	2913.36	2671.66	2859.5	2853.87	2840.9	2835.64	2915.45	2904.03	2814.05	2816.21	2710.84	2747.07	2686.66	2841.87	2824.71	2752.14	2787.72	2837.4	2825.31	2876.01	2550.1	2561.43	2610.35	2358.69
WBGene00000187	981.857	1078.27	1034.94	841.343	951.203	1061.33	1001.07	975.91	1008.22	1064.64	955.844	951.123	882.007	932.323	948.796	1033.12	942.998	1059.3	887.99	1038.45	930.387	896.702	838.929	769.589
WBGene00000188	40.5211	10.3804	10.5284	13.5444	38.1159	17.805	38.0888	21.1602	28.8292	22.0879	15.6696	24.1025	43.4077	22.0427	22.6608	18.1062	23.8131	12.9183	21.5125	24.3386	56.7795	39.2815	34.6926	56.8525
WBGene00000189	563.139	637.098	559.056	594.358	538.704	620.079	611.077	510.385	559.768	584.225	591.962	543.852	508.886	582.09	515.286	529.339	592.152	567.481	579.643	555.732	464.198	467.315	504.619	493.646
WBGene00000190	22.8581	14.2731	6.31702	35.8527	24.5636	20.9016	21.5285	13.5426	16.8171	13.2527	22.6338	16.6864	24.9363	14.6951	11.823	26.6267	22.2255	12.9183	20.3174	20.2822	19.9226	18.9635	11.5642	20.7997
WBGene00000191	6.23401	5.19021	8.42269	12.7476	13.5523	4.64479	4.96811	13.5426	20.8211	14.3571	8.70532	17.3044	10.1592	3.26558	4.92625	14.911	3.17508	8.3046	7.17085	18.93	15.9381	18.9635	6.30774	34.6662
WBGene00000192	3868.21	3508.58	3755.47	3832.26	3789.56	3628.35	3644.11	3713.2	3891.15	3689.79	3703.24	3684.6	3749.68	3457.43	3553.8	3552	3771.99	3582.05	3667.89	3844.15	3769.36	3582.74	3612.23	3718.99
WBGene00000193	1.039	2.5951	2.10567	2.39018	0.847019	3.09653	0	1.69282	2.40244	0	3.48213	0	0.923567	2.44919	0.98525	1.06507	3.17508	2.7682	2.39028	1.35215	1.99226	4.0636	1.05129	1.38665
WBGene00000195	584.958	608.552	576.954	574.44	597.996	595.307	541.524	625.497	615.024	638.341	600.667	598.855	562.453	553.516	574.401	560.226	588.977	568.403	570.082	592.24	570.784	586.514	524.594	547.725
WBGene00000196	1101.34	1124.98	1082.32	1156.85	1141.78	1120.94	1165.85	1196.82	1168.38	1091.14	1164.77	1095.74	1118.44	1084.99	1082.79	1073.59	1166.84	1158.03	1247.73	1143.91	944.333	1040.28	1060.75	1008.09
WBGene00000197	10900.2	10690.5	11438	11245	11068.8	10260.3	10835.4	11220	11050.4	10946.8	11146.3	11111.9	11145.6	11054.8	10289	10860.5	10630.2	10910.4	11221.2	11495.9	9409.46	9926.03	10036.7	9810.53
WBGene00000198	2848.94	2853.32	3150.09	3208.42	2930.69	2834.1	3033.03	3026.76	2932.57	2822.84	2846.64	3026.41	3148.44	3118.63	3073	3047.16	2995.69	2840.17	2963.95	2949.03	3051.15	3042.29	2886.84	2920.28
WBGene00000199	2456.2	2343.38	2538.39	2597.33	2558.85	2519.8	2451.76	2512.14	2428.86	2442.92	2519.32	2507.9	2501.94	2369.99	2312.38	2474.15	2578.16	2471.08	2508.6	2479.83	2277.16	2373.15	2321.25	2301.83
WBGene00000200	3424.55	3265.94	3539.64	3500.82	3447.37	3505.27	3484.3	3413.57	3369.82	3296.62	3485.61	3508.46	3400.57	3476.21	3402.07	3441.24	3449.72	3506.39	3419.3	3491.24	3163.72	3130.33	3070.82	3039.53
WBGene00000201	2586.08	2530.23	2799.49	2684.17	2689.29	2693.2	2584.24	2629.79	2585.02	2553.36	2672.53	2598.75	2471.47	2538.17	2558.69	2573.21	2571.81	2641.78	2764.36	2456.85	2365.81	2230.92	2393.79	2283.81
WBGene00000202	2036.44	2127.98	1850.89	1970.3	1895.63	2041.38	1954.12	1987.37	1893.92	1995.64	1933.45	1981.97	1902.55	1916.08	1868.03	1855.35	1919.33	1970.03	2019.79	1936.27	1709.36	1632.21	1857.63	1640.4
WBGene00000203	1328.88	1313.12	1269.72	1383.91	1383.18	1247.13	1256.93	1279.77	1363.78	1282.2	1261.4	1316.99	1365.96	1280.92	1298.56	1344.12	1331.94	1348.11	1334.97	1319.69	1256.12	1173.03	1198.47	1209.16
WBGene00000204	1281.09	1261.22	1283.41	1291.49	1279.85	1281.19	1213.87	1267.92	1266.08	1264.53	1348.45	1242.83	1373.34	1225.41	1191.17	1200.33	1287.49	1323.2	1274.02	1337.27	1189.38	1173.03	1179.55	1181.42
WBGene00000205	860.294	879.74	854.903	881.976	849.56	887.929	810.63	839.638	836.848	922.17	974.996	880.669	848.758	885.789	880.814	842.469	817.582	892.283	953.722	842.386	855.677	850.648	829.468	840.308
WBGene00000206	5858.93	6446.24	6689.72	6489.34	6511.88	6539.86	6388.99	6248.2	6400.09	6501.58	6542.92	6441.55	6061.37	6285.43	6300.67	6257.28	6272.36	6604.92	6688.01	6556.55	5715.81	5791.99	5788.4	5815.6
WBGene00000207	2586.08	2641.82	2823.71	2687.36	2606.28	2495.8	2811.12	2788.07	2541.78	2547.84	2697.78	2520.26	2617.39	2719.41	2728.16	2605.16	2730.57	2529.21	2497.84	2689.42	2898.74	3042.29	2806.94	2895.32
WBGene00000208	1395.38	1259.92	1340.26	1320.18	1356.92	1370.21	1325.66	1377.95	1345.36	1378.29	1357.16	1291.03	1228.34	1365.01	1331.07	1282.34	1382.75	1426.55	1332.58	1379.19	1196.35	1313.9	1363.52	1281.26
WBGene00000209	2473.86	2719.67	2671.05	2640.35	2580.02	2659.14	2773.03	2535	2544.98	2555.57	2755.23	2675.38	2476.08	2530.82	2427.66	2441.14	2544.82	2546.74	2630.5	2688.06	2444.51	2363.66	2504.17	2411.38
WBGene00000210	659.766	659.156	741.197	655.706	703.873	605.371	765.917	722.834	663.873	590.852	721.671	687.849	733.312	626.991	736.967	664.603	739.793	649.604	682.425	759.906	722.196	838.457	725.39	709.963
WBGene00000211	165.201	162.194	152.661	135.444	165.169	133.925	158.979	129.501	164.967	134.736	147.99	158.829	163.471	154.299	192.124	129.938	174.629	172.551	150.588	125.749	292.863	260.071	281.746	260.69
WBGene00000212	87.2762	129.755	107.389	90.8268	73.6907	113.797	168.916	112.572	89.6909	91.6648	121.004	82.1958	78.5032	117.561	155.67	86.2706	57.1514	124.569	105.172	64.903	79.6906	119.199	153.488	101.225
WBGene00000213	30.1311	175.169	210.567	37.4462	38.1159	155.6	237.641	54.1702	27.2276	142.467	176.718	38.3168	38.7898	260.43	367.498	59.6438	39.6885	138.41	157.759	28.395	28.8878	254.653	329.054	22.1863
WBGene00000214	13833.3	11075.9	12972	15180.8	15994.3	11752.1	12446.8	15158.3	13674.7	11643.6	12287.6	15453.4	17833.2	12652.5	12986.6	16862.2	14297.4	12250.2	13098.7	14678.9	30461.7	23658.3	21447.4	33713.5
WBGene00000215	4231.86	2824.77	3283.8	4406.69	4587.46	2790.74	3442.9	4151.64	4418.88	2964.2	3229.67	4532.51	4974.33	3257.42	3947.9	4434.95	4746.74	3104.07	3554.35	4036.15	5926.99	4337.22	4214.62	5531.33
WBGene00000216	12130.4	14079.7	14802.9	13288.6	13299.9	14226.2	14190.6	13376.7	12411.8	14140.7	14611	13771.2	14839.9	15208.6	15248.7	14871.6	12714.6	13588.2	13762	12069.2	20211.5	16975	16438	19648.8
WBGene00000217	9556.74	9019.28	9479.74	10955.8	10222.7	9214.49	9626.54	10614.8	10050.2	9876.61	10196.5	11360.3	11646.2	12611.7	11673.2	12811.7	10009.4	8751.2	9470.3	10384.5	14040.5	12721.8	12656.5	14724.8
WBGene00000218	9321.93	9093.24	8780.66	9917.65	9955.86	9009.34	8444.13	9254.64	10248	9543.08	9608.93	10594.6	11822.6	10379.6	9804.22	11168.3	11304.9	8292.6	9074.7	10261.4	23589.4	19069.1	16853.2	22845
WBGene00000219	20682.4	18591.3	17069.6	22461.3	22358.8	18783.5	15616.4	21524.2	21505.8	19300.4	17727.5	22395.6	28463.4	22856.6	19408.4	27394.6	19506.1	15632.9	16073.4	19057.1	42892.4	35818	28618.2	42084.7
WBGene00000220	32.2091	31.1412	16.8454	21.5116	22.0225	27.0946	41.4009	24.5459	19.2195	28.7143	23.5044	23.4845	39.7134	30.2066	47.292	30.887	15.8754	29.5275	25.098	25.6908	17.9304	31.1543	22.0771	24.9596
WBGene00000221	657.688	630.61	583.271	610.293	634.417	599.952	645.854	634.807	687.097	623.984	623.301	634.082	730.542	675.159	744.849	629.456	676.291	729.882	706.328	611.17	955.291	895.348	932.494	908.254
WBGene00000222	450.927	522.913	506.414	466.882	467.555	537.247	479.422	505.307	450.056	445.071	479.663	463.51	435	502.899	455.186	505.908	454.036	427.225	417.104	488.124	458.221	483.569	405.798	427.087
WBGene00000223	7471.47	7553.05	7778.36	7402.39	7613.86	7629.07	7328.79	7499.19	7783.89	7660.09	7599.75	7363.01	7117.01	7304.29	6953.9	7178.56	7575.73	7334.8	7547.31	7254.26	7454.06	7329.39	7253.9	7078.83
WBGene00000224	343.91	490.475	433.769	344.186	347.278	448.996	462.862	391.041	345.951	428.506	435.266	377.606	384.204	548.617	482.773	403.661	331.796	396.775	401.567	325.867	338.685	421.26	449.952	407.674
WBGene00000225	389.626	273.783	347.436	265.31	373.535	230.691	348.596	365.649	296.3	288.247	328.191	297.883	322.325	339.62	356.661	401.531	277.819	276.82	303.566	369.136	285.89	505.241	315.387	282.876
WBGene00000226	5994	5550.93	5851.67	5747.59	6106.16	5463.05	5989.88	5692.95	6223.11	5734.02	5718.53	5546.05	6036.44	5817.63	6044.51	5668.29	6381.9	5474.57	5768.94	5842.62	5722.78	5903.06	5785.25	5326.11
WBGene00000227	4652.65	4205.36	4607.21	4429	4034.35	4282.5	4297.41	4459.73	4522.99	4688.16	4423.17	4095.58	4422.04	4504.05	4139.04	4313.53	4591.16	4823.13	4539.14	4368.78	3643.85	4354.83	3995.95	3872.9
WBGene00000228	1725.78	1284.58	1273.93	1738.46	1707.59	1281.19	1699.09	1723.29	1717.74	1317.54	1392.85	1710.66	1975.51	1532.37	1456.2	1434.65	1860.6	1231.85	1269.24	1626.63	2605.88	2318.96	1922.81	2232.5
WBGene00000229	42111.8	43218.8	46309	45619	44806.5	42944.9	45554.2	44687.9	42687.3	42752.3	44549.5	43859.8	43074.3	42706.4	42683	42668.8	43327.1	44300.4	44951.6	43587.8	37606	40668.6	39364.5	38216
WBGene00000230	7233.53	7575.11	7931.02	7639.81	7461.39	7470.37	7602.03	7532.2	7507.61	7470.13	7456.98	7484.76	7615.74	7656.97	7482.97	7397.97	7710.67	7959.49	7227.02	7968.19	7718.03	8108.25	7451.54	7368.64
WBGene00000231	11253.4	10851.4	12132.9	11739	11117.1	11279.9	11577.3	11528.9	11339.5	11184.2	11358.7	11580.3	11367.3	11783	11511.7	11357.9	11163.6	11460.3	11631.1	10938.9	10785.1	11370	11268.8	10993.3
WBGene00000232	59.2231	44.1168	57.906	43.82	52.5152	56.5116	45.541	44.8597	33.6341	54.1154	44.3971	56.2392	43.4077	46.5345	37.4395	61.774	25.4006	35.0639	34.6591	66.2551	40.8414	58.245	32.59	51.3059
WBGene00000233	179.747	116.78	134.763	133.053	158.393	150.956	133.311	181.132	150.553	138.049	148.861	153.267	160.701	166.545	160.596	113.962	101.602	167.015	126.685	91.9459	217.157	155.772	182.924	126.185
WBGene00000235	1828.64	1938.54	1848.78	2002.17	1943.91	1950.04	1872.15	1982.29	1957.99	2045.34	2014.41	2101.25	1927.49	1928.33	1864.09	2021.5	1939.97	1977.42	1888.32	2155.32	1972.34	1942.4	1987.99	1912.19
WBGene00000236	1602.14	1637.51	1526.61	1532.11	1491.6	1538.97	1549.22	1511.69	1522.34	1531.8	1543.45	1596.95	1590.38	1569.11	1565.56	1635.95	1668.5	1492.98	1495.12	1638.8	1543.01	1338.28	1489.68	1365.85
WBGene00000237	381.314	394.456	365.334	364.104	355.748	382.421	414.837	366.495	361.967	430.714	389.128	408.507	379.586	457.181	457.156	478.216	319.095	423.534	327.469	331.276	401.441	441.578	369.003	472.847
WBGene00000238	137.148	153.111	126.34	110.745	142.299	147.085	106.814	130.347	129.732	174.495	130.58	143.997	107.134	157.564	124.142	191.712	106.365	212.229	131.465	131.158	180.3	104.299	128.257	196.904
WBGene00000239	236.893	247.832	280.055	333.032	298.998	262.431	330.379	300.475	283.487	252.907	290.758	320.131	290.924	271.86	291.634	260.942	304.807	216.842	211.54	313.698	372.553	333.216	346.926	411.834
WBGene00000240	839.514	668.239	693.819	756.094	728.437	616.983	624.326	688.131	862.474	898.978	806.113	892.412	662.198	639.237	668.985	1074.65	635.015	930.115	825.842	1057.38	1379.64	1051.12	1128.03	1620.99
WBGene00000241	6.23401	3.89265	4.21135	7.17054	6.77615	6.19305	14.9043	4.23205	5.60568	7.73077	5.22319	8.65219	3.69427	7.34756	7.882	3.19521	6.35015	10.1501	4.78056	10.8172	6.97292	13.5453	4.20516	12.4798
WBGene00000242	8.31202	9.08286	3.15851	3.18691	9.31721	7.74131	5.79613	3.38564	3.20325	4.41758	8.70532	11.1242	6.46497	2.44919	10.8378	13.8459	4.76262	7.38186	7.17085	2.70429	3.98453	8.12721	3.15387	2.77329
WBGene00000244	8.31202	7.78531	9.47553	7.96727	3.38808	7.74131	6.62414	11.8497	8.80893	3.31319	10.4464	4.94411	7.38854	5.71477	11.823	18.1062	9.52523	5.5364	11.9514	6.76073	3.98453	9.48174	16.8206	15.2531
WBGene00000245	225.464	229.667	201.092	210.336	204.132	188.114	221.081	207.37	188.992	193.269	233.303	222.485	217.962	182.056	215.77	215.144	209.555	198.388	199.589	205.526	223.134	169.317	180.822	210.77
WBGene00000246	60.2621	32.4388	52.6418	38.2429	49.9741	34.8359	48.8531	48.2453	44.0447	45.2802	47.8793	67.3635	69.2676	54.6985	66.0118	80.9452	23.8131	59.9776	69.3182	48.6772	83.6751	52.8269	57.8209	55.4659
WBGene00000247	1552.27	1438.98	1429.75	1543.26	1334.06	1538.2	1494.57	1495.61	1425.45	1543.95	1418.1	1336.76	1510.96	1537.27	1486.74	1323.88	1557.38	1374.87	1454.49	1376.48	1297.96	1643.05	1269.96	1250.76
WBGene00000248	1135.63	1114.6	1098.11	1128.96	1189.21	1103.14	1121.14	1119.8	1193.21	1023.77	1168.25	1050	1094.43	978.858	1086.73	1086.37	1227.17	1101.74	1183.19	1118.22	993.144	960.365	940.904	973.426
WBGene00000249	1342.39	1297.55	1218.13	1281.93	1291.7	1300.54	1165.85	1216.29	1209.23	1186.12	1203.95	1196.47	1284.68	1205.82	1227.62	1231.22	1155.73	1203.24	1161.68	1288.59	1192.37	1152.71	1226.86	1143.98
WBGene00000250	1587.6	1736.12	1682.43	1608.59	1587.31	1723.22	1680.05	1717.37	1664.89	1755.99	1687.09	1695.83	1877.61	1916.9	1917.3	1814.88	1668.5	1773.49	1557.27	1769.96	1596.8	1664.72	1663.14	1512.83
WBGene00000251	17.663	9.08286	11.5812	14.3411	10.1642	7.74131	6.62414	11.0033	10.4106	8.83517	12.1875	12.3603	9.23567	8.98035	10.8378	10.6507	9.52523	9.22733	15.5368	18.93	18.9265	17.609	15.7693	18.0264
WBGene00000252	3.11701	2.5951	2.10567	0.796727	2.54106	1.54826	2.48405	4.23205	1.60162	1.1044	4.35266	1.85404	0.923567	2.44919	0	1.06507	0	0.922733	0	4.05644	2.9884	2.70907	1.05129	4.15994
WBGene00000253	420.796	425.597	409.553	408.721	470.943	439.707	500.123	493.457	466.073	483.725	484.016	448.06	470.096	474.326	492.625	486.736	417.523	467.826	478.056	423.221	447.263	472.733	448.901	457.593
WBGene00000254	7597.18	7336.36	7868.9	7788.8	7689.24	7670.09	7785.85	7582.14	7654.96	7687.7	7524.88	7617.02	7673	7683.91	7612.04	7388.38	7594.78	7442.76	7702.68	7484.12	6758.76	7084.22	6929.05	6916.59
WBGene00000255	3.11701	10.3804	8.42269	7.96727	10.1642	8.51545	4.96811	5.07846	8.80893	9.93956	7.83479	8.03418	6.46497	6.53116	6.89675	2.13014	7.93769	11.0728	9.56113	10.8172	8.96519	5.41814	2.10258	4.15994
WBGene00000256	0	2.5951	2.10567	2.39018	0.847019	4.64479	2.48405	4.23205	3.20325	1.1044	0	2.47205	7.38854	0.816395	0.98525	5.32534	1.58754	1.84547	0	4.05644	3.98453	2.70907	1.05129	4.15994
WBGene00000257	3790.28	3880.98	4033.42	3879.26	3829.37	3775.44	3898.31	3831.7	3908.76	3758.26	3816.41	3887.31	3975.96	3984.01	3776.46	3844.9	3843.43	3656.79	3775.45	3846.85	4235.55	3794.05	4001.21	4272.26
WBGene00000259	1290.44	1153.52	1197.08	1236.52	1165.5	1189.84	1242.85	1248.45	1211.63	1168.45	1216.13	1236.03	1201.56	1228.67	1182.3	1146.01	1287.49	1328.74	1245.34	1210.17	1186.39	1156.77	1142.75	1096.84
WBGene00000262	103.9	108.994	94.7553	106.761	114.348	98.3147	115.094	120.19	116.919	99.3956	89.6648	124.221	124.682	106.948	105.422	107.572	136.528	78.4323	109.953	136.567	113.559	111.072	130.36	180.264
WBGene00000263	2613.09	2692.42	2694.21	2792.53	2539.36	2707.14	2608.26	2502.83	2553.79	2769.82	2656.86	2668.58	2547.2	2721.04	2765.6	2776.63	2773.43	2717.45	2706.99	2704.29	2771.24	2784.92	2819.56	2844.01
WBGene00000264	1751.76	1807.49	1818.25	1788.65	1804.15	1832.37	1790.17	1885.8	1825.85	1739.42	1809.84	1763.19	1727.07	1776.48	1847.34	1667.9	1820.91	1880.53	1784.35	1832.16	1550.98	1679.62	1644.22	1625.15
WBGene00000265	2072.81	1889.24	1840.36	1908.96	1945.6	1857.14	1871.32	1907.81	2022.05	1895.14	1768.05	1927.58	1866.53	1909.55	1925.18	1857.48	1970.14	1810.4	1777.17	2036.33	1952.42	1770.38	1909.14	1937.15
WBGene00000266	219.229	166.087	162.137	172.89	172.792	150.956	166.432	182.824	148.15	250.698	169.754	163.156	157.006	159.197	162.566	211.949	111.128	149.483	149.393	212.287	169.342	172.026	99.8725	196.904
WBGene00000267	49.8721	40.2241	64.223	23.1051	42.351	49.5444	38.9168	39.7813	44.8455	61.8462	34.8213	52.5311	48.9491	45.7181	49.2625	69.2295	49.2137	50.7503	54.9765	40.5644	75.706	54.1814	48.3593	65.1724
WBGene00000268	2712.84	2665.17	2816.34	2580.6	2707.07	2696.3	2789.59	2683.96	2684.32	2712.4	2674.27	2656.22	2606.31	2665.53	2627.66	2595.57	2705.17	2813.41	2810.97	2543.38	2345.89	2612.9	2456.86	2480.71
WBGene00000269	601.582	655.264	624.332	604.716	638.652	664.205	654.134	606.029	558.967	627.297	642.453	642.734	562.453	579.64	548.784	528.274	557.226	674.518	625.059	570.605	571.78	574.323	540.363	526.926
WBGene00000270	555.866	515.128	539.052	497.954	540.398	509.379	491.015	522.235	518.926	481.517	462.253	520.985	475.637	471.876	472.92	470.76	549.288	479.821	487.617	567.901	540.9	510.66	519.337	553.272
WBGene00000271	3555.47	3505.98	3438.56	3520.73	3468.54	3317.93	3564.62	3532.07	3414.66	3462.28	3456.01	3378.68	3253.73	3350.49	3456.26	3216.51	3587.84	3462.09	3369.1	3480.42	3165.71	3355.18	3180.15	3133.82
WBGene00000272	3.11701	1.29755	1.05284	5.57709	0.847019	1.54826	1.65604	2.53923	4.00406	3.31319	3.48213	3.09007	7.38854	4.89837	2.95575	4.26027	3.17508	1.84547	3.58542	8.11287	0.996132	6.77267	4.20516	1.38665
WBGene00000273	9965.07	11445.7	12351.9	10757.4	10034.6	11495.1	11994.7	11036.3	10097.4	12647.5	12034.2	11547.6	11677.6	14250.2	14367.9	13211.1	9256.94	11851.6	12007.6	10308.8	13930.9	14100.7	14938.8	14920.3
WBGene00000274	4044.84	3918.61	3943.93	3831.46	3814.13	3864.46	3943.85	4003.52	3883.14	3932.75	3864.29	3805.11	3932.55	3795.42	3889.77	3796.97	4011.71	3893.93	3909.31	3794.12	3587.07	3697.88	3751	3562.3
WBGene00000275	8000.32	7937.12	7846.79	7833.42	8116.14	7817.18	7765.15	7935.94	8177.09	7738.5	7833.92	7942.71	8031.34	7884.74	7651.45	7816.54	8094.86	7497.21	7932.15	8246.73	7683.17	7769.61	7414.75	7731.94
WBGene00000276	2741.93	2884.46	2793.18	2752.69	2526.66	2865.83	2770.55	2609.48	2666.7	2723.44	2698.65	2570.32	2628.47	2672.06	2640.47	2481.61	2646.43	2794.96	2576.72	2585.3	2656.68	2621.02	2699.71	2641.56
WBGene00000277	1113.81	1134.06	1180.23	1171.98	1165.5	1156.55	1168.33	1103.72	1105.92	1207.1	1177.83	1168.05	1241.27	1396.04	1341.91	1241.87	1070	1213.39	1166.46	1160.14	1606.76	1618.67	1591.65	1591.87
WBGene00000279	36.3651	48.0094	58.9588	60.5512	54.2092	47.9962	39.7449	54.1702	66.4674	45.2802	42.6561	49.4411	40.637	54.6985	39.41	43.6678	52.3888	47.0594	29.8785	70.3115	51.7989	56.8905	55.7184	49.9193
WBGene00000280	7.27302	14.2731	11.5812	12.7476	10.1642	21.6757	7.45216	11.8497	11.2114	15.4615	5.22319	7.41616	13.8535	5.71477	10.8378	8.52055	9.52523	11.0728	15.5368	5.40858	13.9458	20.318	15.7693	8.31988
WBGene00000281	355.339	308.817	282.16	391.193	329.49	307.33	243.437	296.243	373.178	332.423	277.7	339.907	341.72	262.063	236.46	356.798	269.882	302.656	223.491	298.824	464.198	372.497	310.13	519.993
WBGene00000282	1122.12	1018.58	944.394	1089.13	1035.9	1017.98	1059.86	1106.26	1061.08	1183.91	1013.3	1041.97	1145.22	1175.61	1165.55	1189.68	1089.05	1097.13	1014.67	1018.17	1987.28	1787.99	1770.37	2016.18
WBGene00000283	183.903	219.286	260.051	228.661	211.755	227.595	211.145	222.606	235.439	255.115	309.039	253.386	198.567	194.302	213.799	230.055	252.419	234.374	247.394	289.359	317.766	288.516	369.003	402.128
WBGene00000284	29.0921	12.9755	31.5851	19.1214	18.6344	20.1274	27.3246	23.6995	24.8252	27.6099	29.5981	27.8106	23.0892	24.4919	36.4543	26.6267	22.2255	18.4547	28.6834	25.6908	29.884	41.9906	35.7439	26.3463
WBGene00000285	81.0422	73.9604	54.7475	76.4858	77.0787	61.1564	91.082	78.7161	82.4836	68.4725	63.5489	79.1057	95.1274	94.7018	56.1593	106.507	82.552	81.2005	87.2453	85.1851	109.575	89.3993	99.8725	123.412
WBGene00000286	85.1982	66.1751	49.4833	62.1447	70.3026	57.2857	81.9738	69.4056	76.8779	47.489	67.031	55.6212	71.1147	66.9444	84.7315	64.9692	71.4392	83.046	69.3182	66.2551	124.517	157.126	120.898	105.385
WBGene00000287	13.507	31.1412	13.6869	14.3411	14.3993	10.0637	27.3246	11.8497	20.0203	7.73077	12.1875	14.8323	28.6306	11.4295	11.823	14.911	22.2255	12.9183	8.36599	14.8736	16.9342	29.7998	22.0771	24.9596
WBGene00000288	37.4041	15.5706	20.0039	25.4953	16.9404	19.3533	21.5285	22.0066	25.626	19.8791	22.6338	17.9224	19.3949	31.023	19.705	21.3014	15.8754	27.682	25.098	29.7472	37.853	44.6996	35.7439	41.5994
WBGene00000289	3841.19	3913.42	4067.11	3899.98	3839.54	4091.28	4049.01	3901.1	3966.42	4034.36	3813.8	3811.29	4000.89	4047.69	3834.59	3941.82	3616.41	3833.96	3920.06	3768.43	3518.34	3685.69	3618.54	3512.38
WBGene00000292	2904.01	2964.91	3011.11	2837.94	3046.73	2945.57	2884.81	3051.31	2946.99	2832.77	2796.15	2892.3	2882.45	2877.79	2950.82	2901.25	2838.52	3011.8	2825.31	2995	2836.98	2772.73	2814.3	2907.8
WBGene00000293	2789.72	2844.23	2922.67	2785.36	2677.43	2917.7	2651.31	2936.19	2803.64	2755.47	2740.44	2760.05	2694.97	2840.24	2867.08	2911.9	2770.25	2803.26	2692.65	2719.16	2721.43	2740.22	2704.97	2702.57
WBGene00000294	1888.91	1794.51	1970.91	2008.55	2060.8	1775.86	1872.15	2076.24	1744.97	1858.7	1755.86	1920.17	2008.76	1922.61	1854.24	1929.9	1800.27	2113.06	2120.18	1807.82	1718.33	2027.74	1749.35	1787.39
WBGene00000295	6.23401	11.678	9.47553	10.3574	7.62317	10.0637	9.1082	5.07846	10.4106	11.044	7.83479	5.56212	7.38854	8.98035	7.882	6.39041	11.1128	7.38186	5.9757	8.11287	16.9342	14.8999	12.6155	12.4798
WBGene00000296	10.39	9.08286	5.26418	5.57709	6.77615	9.28958	12.4203	9.31051	4.80487	11.044	9.57585	5.56212	10.1592	4.89837	8.86725	4.26027	6.35015	4.61366	8.36599	10.8172	12.9497	5.41814	12.6155	9.70653
WBGene00000298	477.941	491.772	589.588	563.286	509.906	533.377	605.281	621.265	595.804	529.006	575.422	641.498	700.988	795.169	792.141	709.336	535	487.203	494.788	467.842	1014.06	927.856	936.699	812.575
WBGene00000301	1068.09	1375.4	1252.88	1206.24	1237.5	1449.95	1378.65	1307.7	1271.69	1494.25	1499.06	1517.22	1818.5	2200.18	1919.27	2364.45	1101.75	1052.84	1146.14	1602.29	1823.92	1930.21	1831.35	2437.72
WBGene00000302	42.5991	45.4143	48.4305	48.6003	44.045	54.1892	76.1777	59.2487	58.4593	90.5604	45.2677	64.2734	30.4777	43.2689	49.2625	71.3596	47.6262	45.2139	34.6591	62.1987	40.8414	71.7903	37.8464	44.3727
WBGene00000366	11422.8	10983.8	11507.5	11335	10865.6	11252.8	11355.4	11185.3	11331.5	11591.7	11113.2	11026.6	11298	11785.5	11338.3	11476.1	11398.5	11462.2	11426.7	11203.9	10936.5	11722.1	11054.3	11315
WBGene00000367	176.63	146.623	167.401	134.647	133.829	161.019	161.464	158.279	148.951	176.703	180.2	153.885	145.924	189.404	146.802	175.736	153.991	164.246	164.929	152.792	224.13	215.371	193.437	245.436
WBGene00000368	141.304	157.004	156.873	120.306	168.557	142.44	139.107	125.269	156.158	138.049	124.486	131.637	108.981	119.194	130.053	142.719	158.754	149.483	149.393	133.862	120.532	142.226	114.591	122.025
WBGene00000369	4503.04	4329.93	4539.83	4327.82	4394.34	4295.66	4434.04	4289.6	4575.04	4351.32	4605.99	4497.28	4610.45	4345.67	4468.11	4433.88	4637.2	4498.32	4635.95	4618.93	4223.6	4369.73	4301.88	4219.57
WBGene00000370	2069.69	1926.86	2047.77	1755.19	1862.6	2039.06	1931.77	1801.16	1666.49	1826.67	1672.29	1728.58	1943.19	1871.18	2019.76	1843.63	1443.07	2665.78	1919.4	1556.32	1609.75	1857.07	1692.58	1523.92
[truncated: 21,710 more rows]
