# Supplementary material for: Neuronal mTORC1 inhibition promotes longevity without suppressing anabolic growth and reproduction in C. elegans
Source: PLoS Genet. 2023 Sep 18;19(9):e1010938. doi: 10.1371/journal.pgen.1010938 (PMC10538657; doi:10.1371/journal.pgen.1010938)
Supplement: S3 Table — (XLSX) [file pgen.1010938.s011.xlsx]

## Sheet: S3_Table
RNAi sequences
All RNAi plasmids were sequence verified using M13F(-21) primer: 5'-TGT AAA ACG ACG GCC AGT-3’
sfa-1 RNAi clone (Y116A8C.32)
TAGGGCGATTGGGTACCGGGCCCCCCCTCGAGGTCGACGGTATCGATAAGCTTGATTTGGAACAGTTGAGACATGAGAAAATTCAAGCTTTATTGAAGATTAATCCGAATTTCAAACCGCCCGCTGACTATCGGTATATATATAGGAAAATTTGAATTTTTCCGGCAAAAATGCGAGTTTTTGGTGAAAAATCACAGATTTTCAGAGTTTTCGGCTGAAAATTTGACCTTTTTCGCTGCAAATGTGTGATTCGGCTGAAAAATTCATTTTCAGCAATATTTAGCTTGAAACTACCGATTTTTTTGTTGAAAATCATTTAAAATTTCCGGATTTTCCGTTAAAAGTTGGAAATTCTTCAAATTTTTGCCCTTTGAATTTCGGCTAAAATTTGACCGAAAA…
pha-4 RNAi clone
TAGGGCGATTGGGTACCGGGCCCCCCCTCGAGGTCGACGGTATCGATAAGCTTGATTGGAGACGCGTATTGACCATTGAGTGTCATCTGAAAAAATTCAAAATGGGAGCTTGAAATATTGTATTCACTGGCTAGATTTTATCTTACCTGTGCTTGCGTGGTTCCTAGTGTGCCAACACTTGAGATCACTGAAGTAGGTTGACTGTGATTAACAGCCGACGGCGTTCCCGATGGGTCAATTAGGCCAAGATTGGCAGCAGCTGCAGTTGCATCTTGCACAGCTTTCAGCTCTTCCTTGATCTCCTTCTTTGTAGAAATTTGAGGGATCAGAGAATAAGCACCAAGTGATGATGTGGTCGTGATGGATGTTGGATCCTCTTCTTTGATTTCCATTTTTGGA…
